# Supplementary material for: Porcine Ovarian piRNA Dynamics: A Comparative Study During Follicular Atresia
Source: Biology (Basel). 2025 May 26;14(6):609. doi: 10.3390/biology14060609 (PMC12189065; doi:10.3390/biology14060609)
Supplement: Supplementary file 1 [file biology-14-00609-s001.zip]

Archive with 5 entries (4 files):
- biology-3581244-supplementary.pdf
- PCR data for piRNAs/
- PCR data for piRNAs/Table S5. PIR-23-24-27-39.xls
- PCR data for piRNAs/Table S6. PIR-51-58-59-63.xls
- PCR data for piRNAs/Table S7. PIR-64-65-70-76.xls
