# Supplementary material for: Porcine Ovarian piRNA Dynamics: A Comparative Study During Follicular Atresia
Source: Biology (Basel). 2025 May 26;14(6):609. doi: 10.3390/biology14060609 (PMC12189065; doi:10.3390/biology14060609)
Supplement: Supplementary file 1 [file biology-14-00609-s001.zip › PCR data for piRNAs/Table S5. PIR-23-24-27-39.xls]

## Sheet: Sample Setup
Well	Well Position	Sample Name	Sample Color	Biogroup Name	Biogroup Color	Target Name	Target Color	Task	Reporter	Quencher	Quantity	Comments
1	A1	A1	RGB(255,127,0)			U6	RGB(139,137,112)	UNKNOWN	SYBR	None
2	A2	A1	RGB(255,127,0)			U6	RGB(139,137,112)	UNKNOWN	SYBR	None
3	A3	A1	RGB(255,127,0)			U6	RGB(139,137,112)	UNKNOWN	SYBR	None
4	A4	A2	RGB(139,137,112)			U6	RGB(139,137,112)	UNKNOWN	SYBR	None
5	A5	A2	RGB(139,137,112)			U6	RGB(139,137,112)	UNKNOWN	SYBR	None
6	A6	A2	RGB(139,137,112)			U6	RGB(139,137,112)	UNKNOWN	SYBR	None
7	A7	A3	RGB(238,121,66)			U6	RGB(139,137,112)	UNKNOWN	SYBR	None
8	A8	A3	RGB(238,121,66)			U6	RGB(139,137,112)	UNKNOWN	SYBR	None
9	A9	A3	RGB(238,121,66)			U6	RGB(139,137,112)	UNKNOWN	SYBR	None
10	A10
11	A11
12	A12
13	B1	H1	RGB(176,23,31)			U6	RGB(139,137,112)	UNKNOWN	SYBR	None
14	B2	H1	RGB(176,23,31)			U6	RGB(139,137,112)	UNKNOWN	SYBR	None
15	B3	H1	RGB(176,23,31)			U6	RGB(139,137,112)	UNKNOWN	SYBR	None
16	B4	H2	RGB(0,0,255)			U6	RGB(139,137,112)	UNKNOWN	SYBR	None
17	B5	H2	RGB(0,0,255)			U6	RGB(139,137,112)	UNKNOWN	SYBR	None
18	B6	H2	RGB(0,0,255)			U6	RGB(139,137,112)	UNKNOWN	SYBR	None
19	B7	H3	RGB(0,139,69)			U6	RGB(139,137,112)	UNKNOWN	SYBR	None
20	B8	H3	RGB(0,139,69)			U6	RGB(139,137,112)	UNKNOWN	SYBR	None
21	B9	H3	RGB(0,139,69)			U6	RGB(139,137,112)	UNKNOWN	SYBR	None
22	B10
23	B11
24	B12
25	C1	H1	RGB(176,23,31)			PIR-24	RGB(0,0,255)	UNKNOWN	SYBR	None
26	C2	H2	RGB(0,0,255)			PIR-24	RGB(0,0,255)	UNKNOWN	SYBR	None
27	C3	H3	RGB(0,139,69)			PIR-24	RGB(0,0,255)	UNKNOWN	SYBR	None
28	C4	A1	RGB(255,127,0)			PIR-24	RGB(0,0,255)	UNKNOWN	SYBR	None
29	C5	A2	RGB(139,137,112)			PIR-24	RGB(0,0,255)	UNKNOWN	SYBR	None
30	C6	A3	RGB(238,121,66)			PIR-24	RGB(0,0,255)	UNKNOWN	SYBR	None
31	C7	H1	RGB(176,23,31)			PIR-39	RGB(238,238,0)	UNKNOWN	SYBR	None
32	C8	H2	RGB(0,0,255)			PIR-39	RGB(238,238,0)	UNKNOWN	SYBR	None
33	C9	H3	RGB(0,139,69)			PIR-39	RGB(238,238,0)	UNKNOWN	SYBR	None
34	C10	A1	RGB(255,127,0)			PIR-39	RGB(238,238,0)	UNKNOWN	SYBR	None
35	C11	A2	RGB(139,137,112)			PIR-39	RGB(238,238,0)	UNKNOWN	SYBR	None
36	C12	A3	RGB(238,121,66)			PIR-39	RGB(238,238,0)	UNKNOWN	SYBR	None
37	D1	H1	RGB(176,23,31)			PIR-24	RGB(0,0,255)	UNKNOWN	SYBR	None
38	D2	H2	RGB(0,0,255)			PIR-24	RGB(0,0,255)	UNKNOWN	SYBR	None
39	D3	H3	RGB(0,139,69)			PIR-24	RGB(0,0,255)	UNKNOWN	SYBR	None
40	D4	A1	RGB(255,127,0)			PIR-24	RGB(0,0,255)	UNKNOWN	SYBR	None
41	D5	A2	RGB(139,137,112)			PIR-24	RGB(0,0,255)	UNKNOWN	SYBR	None
42	D6	A3	RGB(238,121,66)			PIR-24	RGB(0,0,255)	UNKNOWN	SYBR	None
43	D7	H1	RGB(176,23,31)			PIR-39	RGB(238,238,0)	UNKNOWN	SYBR	None
44	D8	H2	RGB(0,0,255)			PIR-39	RGB(238,238,0)	UNKNOWN	SYBR	None
45	D9	H3	RGB(0,139,69)			PIR-39	RGB(238,238,0)	UNKNOWN	SYBR	None
46	D10	A1	RGB(255,127,0)			PIR-39	RGB(238,238,0)	UNKNOWN	SYBR	None
47	D11	A2	RGB(139,137,112)			PIR-39	RGB(238,238,0)	UNKNOWN	SYBR	None
48	D12	A3	RGB(238,121,66)			PIR-39	RGB(238,238,0)	UNKNOWN	SYBR	None
49	E1	H1	RGB(176,23,31)			PIR-24	RGB(0,0,255)	UNKNOWN	SYBR	None
50	E2	H2	RGB(0,0,255)			PIR-24	RGB(0,0,255)	UNKNOWN	SYBR	None
51	E3	H3	RGB(0,139,69)			PIR-24	RGB(0,0,255)	UNKNOWN	SYBR	None
52	E4	A1	RGB(255,127,0)			PIR-24	RGB(0,0,255)	UNKNOWN	SYBR	None
53	E5	A2	RGB(139,137,112)			PIR-24	RGB(0,0,255)	UNKNOWN	SYBR	None
54	E6	A3	RGB(238,121,66)			PIR-24	RGB(0,0,255)	UNKNOWN	SYBR	None
55	E7	H1	RGB(176,23,31)			PIR-39	RGB(238,238,0)	UNKNOWN	SYBR	None
56	E8	H2	RGB(0,0,255)			PIR-39	RGB(238,238,0)	UNKNOWN	SYBR	None
57	E9	H3	RGB(0,139,69)			PIR-39	RGB(238,238,0)	UNKNOWN	SYBR	None
58	E10	A1	RGB(255,127,0)			PIR-39	RGB(238,238,0)	UNKNOWN	SYBR	None
59	E11	A2	RGB(139,137,112)			PIR-39	RGB(238,238,0)	UNKNOWN	SYBR	None
60	E12	A3	RGB(238,121,66)			PIR-39	RGB(238,238,0)	UNKNOWN	SYBR	None
61	F1	H1	RGB(176,23,31)			PIR-23	RGB(176,23,31)	UNKNOWN	SYBR	None
62	F2	H2	RGB(0,0,255)			PIR-23	RGB(176,23,31)	UNKNOWN	SYBR	None
63	F3	H3	RGB(0,139,69)			PIR-23	RGB(176,23,31)	UNKNOWN	SYBR	None
64	F4	A1	RGB(255,127,0)			PIR-23	RGB(176,23,31)	UNKNOWN	SYBR	None
65	F5	A2	RGB(139,137,112)			PIR-23	RGB(176,23,31)	UNKNOWN	SYBR	None
66	F6	A3	RGB(238,121,66)			PIR-23	RGB(176,23,31)	UNKNOWN	SYBR	None
67	F7	H1	RGB(176,23,31)			PIR-27	RGB(0,139,69)	UNKNOWN	SYBR	None
68	F8	H2	RGB(0,0,255)			PIR-27	RGB(0,139,69)	UNKNOWN	SYBR	None
69	F9	H3	RGB(0,139,69)			PIR-27	RGB(0,139,69)	UNKNOWN	SYBR	None
70	F10	A1	RGB(255,127,0)			PIR-27	RGB(0,139,69)	UNKNOWN	SYBR	None
71	F11	A2	RGB(139,137,112)			PIR-27	RGB(0,139,69)	UNKNOWN	SYBR	None
72	F12	A3	RGB(238,121,66)			PIR-27	RGB(0,139,69)	UNKNOWN	SYBR	None
73	G1	H1	RGB(176,23,31)			PIR-23	RGB(176,23,31)	UNKNOWN	SYBR	None
74	G2	H2	RGB(0,0,255)			PIR-23	RGB(176,23,31)	UNKNOWN	SYBR	None
75	G3	H3	RGB(0,139,69)			PIR-23	RGB(176,23,31)	UNKNOWN	SYBR	None
76	G4	A1	RGB(255,127,0)			PIR-23	RGB(176,23,31)	UNKNOWN	SYBR	None
77	G5	A2	RGB(139,137,112)			PIR-23	RGB(176,23,31)	UNKNOWN	SYBR	None
78	G6	A3	RGB(238,121,66)			PIR-23	RGB(176,23,31)	UNKNOWN	SYBR	None
79	G7	H1	RGB(176,23,31)			PIR-27	RGB(0,139,69)	UNKNOWN	SYBR	None
80	G8	H2	RGB(0,0,255)			PIR-27	RGB(0,139,69)	UNKNOWN	SYBR	None
81	G9	H3	RGB(0,139,69)			PIR-27	RGB(0,139,69)	UNKNOWN	SYBR	None
82	G10	A1	RGB(255,127,0)			PIR-27	RGB(0,139,69)	UNKNOWN	SYBR	None
83	G11	A2	RGB(139,137,112)			PIR-27	RGB(0,139,69)	UNKNOWN	SYBR	None
84	G12	A3	RGB(238,121,66)			PIR-27	RGB(0,139,69)	UNKNOWN	SYBR	None
85	H1	H1	RGB(176,23,31)			PIR-23	RGB(176,23,31)	UNKNOWN	SYBR	None
86	H2	H2	RGB(0,0,255)			PIR-23	RGB(176,23,31)	UNKNOWN	SYBR	None
87	H3	H3	RGB(0,139,69)			PIR-23	RGB(176,23,31)	UNKNOWN	SYBR	None
88	H4	A1	RGB(255,127,0)			PIR-23	RGB(176,23,31)	UNKNOWN	SYBR	None
89	H5	A2	RGB(139,137,112)			PIR-23	RGB(176,23,31)	UNKNOWN	SYBR	None
90	H6	A3	RGB(238,121,66)			PIR-23	RGB(176,23,31)	UNKNOWN	SYBR	None
91	H7	H1	RGB(176,23,31)			PIR-27	RGB(0,139,69)	UNKNOWN	SYBR	None
92	H8	H2	RGB(0,0,255)			PIR-27	RGB(0,139,69)	UNKNOWN	SYBR	None
93	H9	H3	RGB(0,139,69)			PIR-27	RGB(0,139,69)	UNKNOWN	SYBR	None
94	H10	A1	RGB(255,127,0)			PIR-27	RGB(0,139,69)	UNKNOWN	SYBR	None
95	H11	A2	RGB(139,137,112)			PIR-27	RGB(0,139,69)	UNKNOWN	SYBR	None
96	H12	A3	RGB(238,121,66)			PIR-27	RGB(0,139,69)	UNKNOWN	SYBR	None

## Sheet: Amplification Data
Well	Well Position	Cycle	Target Name	Rn	Delta Rn
1	A1	1	U6	1.2838	0.0441072
1	A1	2	U6	1.27734	0.0351376
1	A1	3	U6	1.29759	0.052875
1	A1	4	U6	1.29711	0.0498822
1	A1	5	U6	1.21126	-0.0384789
1	A1	6	U6	1.20702	-0.0452257
1	A1	7	U6	1.24636	-0.00839765
1	A1	8	U6	1.24699	-0.0102741
1	A1	9	U6	1.2306	-0.0291745
1	A1	10	U6	1.24226	-0.020026
1	A1	11	U6	1.26243	-0.00236557
1	A1	12	U6	1.26727	-3.79525e-05
1	A1	13	U6	1.2698	-1.65613e-05
1	A1	14	U6	1.28449	0.0121676
1	A1	15	U6	1.29821	0.0233763
1	A1	16	U6	1.29486	0.0175125
1	A1	17	U6	1.27505	-0.00480821
1	A1	18	U6	1.27368	-0.00868269
1	A1	19	U6	1.30179	0.0169103
1	A1	20	U6	1.3258	0.0384079
1	A1	21	U6	1.24625	-0.043644
1	A1	22	U6	1.25639	-0.0360179
1	A1	23	U6	1.40925	0.114332
1	A1	24	U6	1.5707	0.273275
1	A1	25	U6	1.70937	0.409431
1	A1	26	U6	1.98155	0.679104
1	A1	27	U6	2.33803	1.03307
1	A1	28	U6	2.83328	1.52582
1	A1	29	U6	3.35925	2.04927
1	A1	30	U6	3.92807	2.61558
1	A1	31	U6	4.49519	3.18019
1	A1	32	U6	4.87114	3.55363
1	A1	33	U6	5.14466	3.82464
1	A1	34	U6	5.41282	4.09029
1	A1	35	U6	5.60139	4.27635
1	A1	36	U6	5.73137	4.40382
1	A1	37	U6	5.8914	4.56134
1	A1	38	U6	6.05194	4.71937
1	A1	39	U6	6.12296	4.78788
1	A1	40	U6	6.08282	4.74523
1	A1	41	U6	6.16364	4.82354
1	A1	42	U6	6.29476	4.95215
1	A1	43	U6	6.33283	4.98771
1	A1	44	U6	6.21215	4.86452
1	A1	45	U6	6.15834	4.8082
2	A2	1	U6	1.42911	0.0231511
2	A2	2	U6	1.43719	0.0304994
2	A2	3	U6	1.43483	0.0274033
2	A2	4	U6	1.41301	0.00484903
2	A2	5	U6	1.40578	-0.00311454
2	A2	6	U6	1.43344	0.023819
2	A2	7	U6	1.41686	0.00650571
2	A2	8	U6	1.40607	-0.00501673
2	A2	9	U6	1.42623	0.0144076
2	A2	10	U6	1.42699	0.0144398
2	A2	11	U6	1.41078	-0.00250269
2	A2	12	U6	1.3879	-0.0261186
2	A2	13	U6	1.36864	-0.0461094
2	A2	14	U6	1.35895	-0.0565331
2	A2	15	U6	1.35787	-0.0583488
2	A2	16	U6	1.37835	-0.0385976
2	A2	17	U6	1.41899	0.00130765
2	A2	18	U6	1.47295	0.0545398
2	A2	19	U6	1.48576	0.0666126
2	A2	20	U6	1.44485	0.0249691
2	A2	21	U6	1.4181	-0.00251217
2	A2	22	U6	1.44621	0.0248697
2	A2	23	U6	1.55933	0.137252
2	A2	24	U6	1.66269	0.239887
2	A2	25	U6	1.85021	0.426668
2	A2	26	U6	2.20654	0.782264
2	A2	27	U6	2.69218	1.26717
2	A2	28	U6	3.24871	1.82297
2	A2	29	U6	3.86659	2.44012
2	A2	30	U6	4.51845	3.09125
2	A2	31	U6	5.20087	3.77294
2	A2	32	U6	5.77676	4.34809
2	A2	33	U6	6.2415	4.8121
2	A2	34	U6	6.54072	5.11058
2	A2	35	U6	6.79895	5.36809
2	A2	36	U6	6.90377	5.47217
2	A2	37	U6	7.00005	5.56772
2	A2	38	U6	7.23874	5.80568
2	A2	39	U6	7.36742	5.93363
2	A2	40	U6	7.39716	5.96264
2	A2	41	U6	7.43254	5.99728
2	A2	42	U6	7.47351	6.03752
2	A2	43	U6	7.48633	6.0496
2	A2	44	U6	7.5563	6.11885
2	A2	45	U6	7.6783	6.24011
3	A3	1	U6	1.42605	0.0763356
3	A3	2	U6	1.41582	0.065552
3	A3	3	U6	1.38758	0.0367476
3	A3	4	U6	1.33931	-0.012084
3	A3	5	U6	1.32066	-0.0312935
3	A3	6	U6	1.3245	-0.0280174
3	A3	7	U6	1.36106	0.00798445
3	A3	8	U6	1.36347	0.00983014
3	A3	9	U6	1.35752	0.00332451
3	A3	10	U6	1.3579	0.00314507
3	A3	11	U6	1.35207	-0.00325363
3	A3	12	U6	1.34806	-0.00782521
3	A3	13	U6	1.36354	0.00709607
3	A3	14	U6	1.3858	0.0287919
3	A3	15	U6	1.38453	0.0269679
3	A3	16	U6	1.35749	-0.000635317
3	A3	17	U6	1.31791	-0.0407785
3	A3	18	U6	1.30868	-0.0505632
3	A3	19	U6	1.36105	0.00124633
3	A3	20	U6	1.39445	0.0340776
3	A3	21	U6	1.4554	0.09447
3	A3	22	U6	1.48229	0.120796
3	A3	23	U6	1.56507	0.203019
3	A3	24	U6	1.71706	0.354445
3	A3	25	U6	1.86824	0.505062
3	A3	26	U6	2.21311	0.849379
3	A3	27	U6	2.77785	1.41356
3	A3	28	U6	3.35385	1.98899
3	A3	29	U6	3.93575	2.57033
3	A3	30	U6	4.6142	3.24822
3	A3	31	U6	5.27213	3.90559
3	A3	32	U6	5.82976	4.46266
3	A3	33	U6	6.27331	4.90565
3	A3	34	U6	6.55124	5.18302
3	A3	35	U6	6.86281	5.49403
3	A3	36	U6	7.07796	5.70862
3	A3	37	U6	7.18606	5.81616
3	A3	38	U6	7.35205	5.98159
3	A3	39	U6	7.52106	6.15003
3	A3	40	U6	7.62985	6.25827
3	A3	41	U6	7.5814	6.20926
3	A3	42	U6	7.4705	6.09779
3	A3	43	U6	7.5306	6.15733
3	A3	44	U6	7.59875	6.22492
3	A3	45	U6	7.67822	6.30383
4	A4	1	U6	1.41052	0.0205145
4	A4	2	U6	1.40061	0.012706
4	A4	3	U6	1.39546	0.00966665
4	A4	4	U6	1.38514	0.00144529
4	A4	5	U6	1.38003	-0.00156376
4	A4	6	U6	1.36623	-0.0132576
4	A4	7	U6	1.34381	-0.0335698
4	A4	8	U6	1.34263	-0.0326474
4	A4	9	U6	1.3847	0.0115272
4	A4	10	U6	1.41794	0.0468639
4	A4	11	U6	1.40745	0.0384814
4	A4	12	U6	1.34716	-0.0197056
4	A4	13	U6	1.33757	-0.0271971
4	A4	14	U6	1.39109	0.0284281
4	A4	15	U6	1.38875	0.0281908
4	A4	16	U6	1.35932	0.000870834
4	A4	17	U6	1.3489	-0.00744661
4	A4	18	U6	1.34636	-0.0078836
4	A4	19	U6	1.33477	-0.0173757
4	A4	20	U6	1.34172	-0.00831603
4	A4	21	U6	1.35143	0.00348894
4	A4	22	U6	1.33441	-0.0114211
4	A4	23	U6	1.36899	0.0252583
4	A4	24	U6	1.45771	0.116088
4	A4	25	U6	1.50263	0.163102
4	A4	26	U6	1.61055	0.27313
4	A4	27	U6	1.86703	0.531713
4	A4	28	U6	2.23285	0.89964
4	A4	29	U6	2.72361	1.3925
4	A4	30	U6	3.28968	1.96068
4	A4	31	U6	3.83402	2.50711
4	A4	32	U6	4.50554	3.18074
4	A4	33	U6	5.18047	3.85777
4	A4	34	U6	5.66329	4.34269
4	A4	35	U6	6.09441	4.77592
4	A4	36	U6	6.41814	5.10176
4	A4	37	U6	6.72952	5.41523
4	A4	38	U6	6.90551	5.59333
4	A4	39	U6	7.07575	5.76568
4	A4	40	U6	7.20418	5.89621
4	A4	41	U6	7.26167	5.9558
4	A4	42	U6	7.36582	6.06205
4	A4	43	U6	7.48353	6.18186
4	A4	44	U6	7.48138	6.18182
4	A4	45	U6	7.46125	6.16379
5	A5	1	U6	1.36788	0.014228
5	A5	2	U6	1.37512	0.0227096
5	A5	3	U6	1.38168	0.0305024
5	A5	4	U6	1.36412	0.0141793
5	A5	5	U6	1.34073	-0.00797117
5	A5	6	U6	1.32184	-0.0256194
5	A5	7	U6	1.31828	-0.0279462
5	A5	8	U6	1.32747	-0.0175173
5	A5	9	U6	1.36767	0.0239226
5	A5	10	U6	1.34762	0.00510671
5	A5	11	U6	1.34047	-0.000811193
5	A5	12	U6	1.33714	-0.00289723
5	A5	13	U6	1.33739	-0.00141212
5	A5	14	U6	1.35152	0.0139553
5	A5	15	U6	1.34531	0.0089808
5	A5	16	U6	1.31992	-0.015171
5	A5	17	U6	1.32405	-0.00980073
5	A5	18	U6	1.32981	-0.00280076
5	A5	19	U6	1.33359	0.00221319
5	A5	20	U6	1.34055	0.010411
5	A5	21	U6	1.33158	0.00267585
5	A5	22	U6	1.32451	-0.00315217
5	A5	23	U6	1.35711	0.0306856
5	A5	24	U6	1.44223	0.117045
5	A5	25	U6	1.50255	0.178597
5	A5	26	U6	1.67863	0.355915
5	A5	27	U6	1.94349	0.622015
5	A5	28	U6	2.3342	1.01396
5	A5	29	U6	2.8596	1.5406
5	A5	30	U6	3.50027	2.18251
5	A5	31	U6	4.23263	2.91611
5	A5	32	U6	4.89038	3.57509
5	A5	33	U6	5.64741	4.33336
5	A5	34	U6	6.24776	4.93494
5	A5	35	U6	6.62554	5.31396
5	A5	36	U6	6.86385	5.55351
5	A5	37	U6	7.13154	5.82244
5	A5	38	U6	7.36741	6.05954
5	A5	39	U6	7.4693	6.16267
5	A5	40	U6	7.59072	6.28533
5	A5	41	U6	7.82276	6.5186
5	A5	42	U6	7.91724	6.61433
5	A5	43	U6	7.88528	6.58361
5	A5	44	U6	7.92752	6.62708
5	A5	45	U6	7.87384	6.57464
6	A6	1	U6	1.83952	-0.0159071
6	A6	2	U6	1.82913	-0.0332016
6	A6	3	U6	1.85446	-0.0147655
6	A6	4	U6	1.87169	-0.00443911
6	A6	5	U6	1.88773	0.0046965
6	A6	6	U6	1.89073	0.000788236
6	A6	7	U6	1.91272	0.0158831
6	A6	8	U6	1.89276	-0.0109888
6	A6	9	U6	1.90274	-0.00790377
6	A6	10	U6	1.93931	0.0217598
6	A6	11	U6	1.92378	-0.000672517
6	A6	12	U6	1.94778	0.0164237
6	A6	13	U6	1.94006	0.00180312
6	A6	14	U6	1.94244	-0.00272278
6	A6	15	U6	1.95925	0.0071846
6	A6	16	U6	1.94333	-0.0156331
6	A6	17	U6	1.93352	-0.0323461
6	A6	18	U6	1.97397	0.00119888
6	A6	19	U6	1.99839	0.0187167
6	A6	20	U6	2.00379	0.0172136
6	A6	21	U6	1.97728	-0.0161965
6	A6	22	U6	1.99461	-0.00577173
6	A6	23	U6	2.03179	0.0244991
6	A6	24	U6	2.09504	0.0808559
6	A6	25	U6	2.12671	0.105615
6	A6	26	U6	2.20797	0.179973
6	A6	27	U6	2.44093	0.406032
6	A6	28	U6	2.77299	0.731188
6	A6	29	U6	3.11385	1.06515
6	A6	30	U6	3.61391	1.5583
6	A6	31	U6	4.19851	2.13601
6	A6	32	U6	4.77242	2.70301
6	A6	33	U6	5.28987	3.21356
6	A6	34	U6	5.69905	3.61583
6	A6	35	U6	6.10851	4.01839
6	A6	36	U6	6.37144	4.27441
6	A6	37	U6	6.65531	4.55139
6	A6	38	U6	7.01741	4.90659
6	A6	39	U6	7.22069	5.10295
6	A6	40	U6	7.13875	5.01412
6	A6	41	U6	7.17008	5.03855
6	A6	42	U6	7.26112	5.12268
6	A6	43	U6	7.33149	5.18615
6	A6	44	U6	7.21217	5.05993
6	A6	45	U6	7.19249	5.03335
7	A7	1	U6	1.81379	0.0543375
7	A7	2	U6	1.80663	0.0482158
7	A7	3	U6	1.77424	0.016865
7	A7	4	U6	1.75294	-0.00339993
7	A7	5	U6	1.75099	-0.00430396
7	A7	6	U6	1.75334	-0.000922896
7	A7	7	U6	1.76156	0.00834043
7	A7	8	U6	1.73544	-0.0167394
7	A7	9	U6	1.73095	-0.0201884
7	A7	10	U6	1.75284	0.00273727
7	A7	11	U6	1.76035	0.0112845
7	A7	12	U6	1.75261	0.00457855
7	A7	13	U6	1.7374	-0.00959002
7	A7	14	U6	1.74659	0.000637116
7	A7	15	U6	1.75954	0.0146319
7	A7	16	U6	1.73994	-0.00393017
7	A7	17	U6	1.74868	0.00584397
7	A7	18	U6	1.77349	0.0316974
7	A7	19	U6	1.78572	0.0449637
7	A7	20	U6	1.79711	0.0573941
7	A7	21	U6	1.82469	0.0860106
7	A7	22	U6	1.86464	0.127003
7	A7	23	U6	2.02772	0.291117
7	A7	24	U6	2.19866	0.463093
7	A7	25	U6	2.40883	0.674302
7	A7	26	U6	2.74092	1.00744
7	A7	27	U6	3.2298	1.49735
7	A7	28	U6	3.79808	2.06667
7	A7	29	U6	4.49124	2.76087
7	A7	30	U6	5.19583	3.4665
7	A7	31	U6	5.77075	4.04246
7	A7	32	U6	6.18974	4.46249
7	A7	33	U6	6.5319	4.80569
7	A7	34	U6	6.87334	5.14816
7	A7	35	U6	7.09491	5.37077
7	A7	36	U6	7.19034	5.46724
7	A7	37	U6	7.3157	5.59364
7	A7	38	U6	7.49883	5.7778
7	A7	39	U6	7.63582	5.91583
7	A7	40	U6	7.65962	5.94067
7	A7	41	U6	7.74006	6.02216
7	A7	42	U6	7.80903	6.09216
7	A7	43	U6	7.92386	6.20803
7	A7	44	U6	7.96898	6.25419
7	A7	45	U6	7.98686	6.2731
8	A8	1	U6	2.19572	0.0408608
8	A8	2	U6	2.18566	0.0342035
8	A8	3	U6	2.17403	0.0259833
8	A8	4	U6	2.14429	-0.000350716
8	A8	5	U6	2.10262	-0.03861
8	A8	6	U6	2.12083	-0.0169976
8	A8	7	U6	2.14305	0.00863055
8	A8	8	U6	2.1348	0.00378709
8	A8	9	U6	2.12366	-0.00394028
8	A8	10	U6	2.13077	0.00657376
8	A8	11	U6	2.13226	0.0114704
8	A8	12	U6	2.12359	0.006204
8	A8	13	U6	2.12047	0.00648868
8	A8	14	U6	2.11398	0.00340976
8	A8	15	U6	2.1158	0.00863829
8	A8	16	U6	2.10666	0.00289909
8	A8	17	U6	2.07616	-0.0241864
8	A8	18	U6	2.09632	-0.000617077
8	A8	19	U6	2.14311	0.0495705
8	A8	20	U6	2.16394	0.0738115
8	A8	21	U6	2.16407	0.0773513
8	A8	22	U6	2.18329	0.099977
8	A8	23	U6	2.29864	0.218735
8	A8	24	U6	2.49796	0.421461
8	A8	25	U6	2.76234	0.689249
8	A8	26	U6	3.06097	0.991284
8	A8	27	U6	3.59322	1.52694
8	A8	28	U6	4.19672	2.13385
8	A8	29	U6	4.81858	2.75912
8	A8	30	U6	5.45614	3.40008
8	A8	31	U6	6.03203	3.97938
8	A8	32	U6	6.48039	4.43115
8	A8	33	U6	6.85197	4.80613
8	A8	34	U6	7.11829	5.07586
8	A8	35	U6	7.36811	5.32909
8	A8	36	U6	7.57072	5.53511
8	A8	37	U6	7.73528	5.70307
8	A8	38	U6	7.85981	5.831
8	A8	39	U6	7.95898	5.93358
8	A8	40	U6	8.10853	6.08655
8	A8	41	U6	8.19814	6.17956
8	A8	42	U6	8.15882	6.14364
8	A8	43	U6	8.16702	6.15525
8	A8	44	U6	8.19814	6.18978
8	A8	45	U6	8.17079	6.16584
9	A9	1	U6	1.63917	0.0251228
9	A9	2	U6	1.62508	0.0108654
9	A9	3	U6	1.61637	0.00198006
9	A9	4	U6	1.60792	-0.00664011
9	A9	5	U6	1.59093	-0.0237932
9	A9	6	U6	1.60086	-0.0140366
9	A9	7	U6	1.62346	0.00839389
9	A9	8	U6	1.62971	0.0144805
9	A9	9	U6	1.62772	0.0123175
9	A9	10	U6	1.61795	0.00237255
9	A9	11	U6	1.62216	0.00641289
9	A9	12	U6	1.6277	0.0117915
9	A9	13	U6	1.62889	0.0128098
9	A9	14	U6	1.62614	0.00989014
9	A9	15	U6	1.61982	0.00339857
9	A9	16	U6	1.60056	-0.016031
9	A9	17	U6	1.59341	-0.0233464
9	A9	18	U6	1.6034	-0.0135348
9	A9	19	U6	1.63319	0.0160922
9	A9	20	U6	1.64794	0.0306694
9	A9	21	U6	1.67512	0.0576764
9	A9	22	U6	1.69179	0.0741766
9	A9	23	U6	1.78407	0.166291
9	A9	24	U6	1.92419	0.306241
9	A9	25	U6	2.10413	0.486013
9	A9	26	U6	2.44593	0.827645
9	A9	27	U6	2.92179	1.30334
9	A9	28	U6	3.40952	1.79089
9	A9	29	U6	3.99159	2.3728
9	A9	30	U6	4.64758	3.02861
9	A9	31	U6	5.21114	3.59201
9	A9	32	U6	5.63237	4.01306
9	A9	33	U6	5.96614	4.34667
9	A9	34	U6	6.27804	4.65839
9	A9	35	U6	6.50756	4.88775
9	A9	36	U6	6.71025	5.09027
9	A9	37	U6	6.88467	5.26452
9	A9	38	U6	6.99147	5.37114
9	A9	39	U6	7.11401	5.49352
9	A9	40	U6	7.23667	5.616
9	A9	41	U6	7.24508	5.62425
9	A9	42	U6	7.31288	5.69188
9	A9	43	U6	7.38215	5.76098
9	A9	44	U6	7.4042	5.78286
9	A9	45	U6	7.37841	5.75689
10	A10	1
10	A10	2
10	A10	3
10	A10	4
10	A10	5
10	A10	6
10	A10	7
10	A10	8
10	A10	9
10	A10	10
10	A10	11
10	A10	12
10	A10	13
10	A10	14
10	A10	15
10	A10	16
10	A10	17
10	A10	18
10	A10	19
10	A10	20
10	A10	21
10	A10	22
10	A10	23
10	A10	24
10	A10	25
10	A10	26
10	A10	27
10	A10	28
10	A10	29
10	A10	30
10	A10	31
10	A10	32
10	A10	33
10	A10	34
10	A10	35
10	A10	36
10	A10	37
10	A10	38
10	A10	39
10	A10	40
10	A10	41
10	A10	42
10	A10	43
10	A10	44
10	A10	45
11	A11	1
11	A11	2
11	A11	3
11	A11	4
11	A11	5
11	A11	6
11	A11	7
11	A11	8
11	A11	9
11	A11	10
11	A11	11
11	A11	12
11	A11	13
11	A11	14
11	A11	15
11	A11	16
11	A11	17
11	A11	18
11	A11	19
11	A11	20
11	A11	21
11	A11	22
11	A11	23
11	A11	24
11	A11	25
11	A11	26
11	A11	27
11	A11	28
11	A11	29
11	A11	30
11	A11	31
11	A11	32
11	A11	33
11	A11	34
11	A11	35
11	A11	36
11	A11	37
11	A11	38
11	A11	39
11	A11	40
11	A11	41
11	A11	42
11	A11	43
11	A11	44
11	A11	45
12	A12	1
12	A12	2
12	A12	3
12	A12	4
12	A12	5
12	A12	6
12	A12	7
12	A12	8
12	A12	9
12	A12	10
12	A12	11
12	A12	12
12	A12	13
12	A12	14
12	A12	15
12	A12	16
12	A12	17
12	A12	18
12	A12	19
12	A12	20
12	A12	21
12	A12	22
12	A12	23
12	A12	24
12	A12	25
12	A12	26
12	A12	27
12	A12	28
12	A12	29
12	A12	30
12	A12	31
12	A12	32
12	A12	33
12	A12	34
12	A12	35
12	A12	36
12	A12	37
12	A12	38
12	A12	39
12	A12	40
12	A12	41
12	A12	42
12	A12	43
12	A12	44
12	A12	45
13	B1	1	U6	2.43374	-0.11482
13	B1	2	U6	2.4518	-0.129865
13	B1	3	U6	2.54788	-0.0668828
13	B1	4	U6	2.66017	0.0123099
13	B1	5	U6	2.68996	0.00899788
13	B1	6	U6	2.73541	0.0213428
13	B1	7	U6	2.81549	0.0683206
13	B1	8	U6	2.87389	0.0936195
13	B1	9	U6	2.78657	-0.0268035
13	B1	10	U6	2.76015	-0.086317
13	B1	11	U6	2.79778	-0.0817884
13	B1	12	U6	2.89822	-0.0144558
13	B1	13	U6	2.96727	0.0214926
13	B1	14	U6	3.00861	0.0297357
13	B1	15	U6	3.05952	0.0475385
13	B1	16	U6	3.06428	0.0192033
13	B1	17	U6	3.03187	-0.0463136
13	B1	18	U6	3.04591	-0.0653703
13	B1	19	U6	3.15516	0.010773
13	B1	20	U6	3.27469	0.0972068
13	B1	21	U6	3.37681	0.166228
13	B1	22	U6	3.60189	0.3582
13	B1	23	U6	3.91084	0.634055
13	B1	24	U6	4.38378	1.07389
13	B1	25	U6	4.95205	1.60906
13	B1	26	U6	5.59616	2.22007
13	B1	27	U6	6.22858	2.81939
13	B1	28	U6	6.86226	3.41996
13	B1	29	U6	7.35976	3.88436
13	B1	30	U6	7.76162	4.25312
13	B1	31	U6	8.10504	4.56344
13	B1	32	U6	8.28953	4.71483
13	B1	33	U6	8.61039	5.00259
13	B1	34	U6	8.80726	5.16636
13	B1	35	U6	9.02861	5.35461
13	B1	36	U6	9.22811	5.52101
13	B1	37	U6	9.31138	5.57118
13	B1	38	U6	9.25858	5.48527
13	B1	39	U6	9.72434	5.91793
13	B1	40	U6	9.77023	5.93072
13	B1	41	U6	9.4034	5.53079
13	B1	42	U6	9.32177	5.41606
13	B1	43	U6	9.44259	5.50377
13	B1	44	U6	9.43398	5.46207
13	B1	45	U6	9.35572	5.35071
14	B2	1	U6	1.40053	-0.0723622
14	B2	2	U6	1.40288	-0.0663388
14	B2	3	U6	1.45149	-0.0140633
14	B2	4	U6	1.45644	-0.00544233
14	B2	5	U6	1.45841	0.000200911
14	B2	6	U6	1.47699	0.0224493
14	B2	7	U6	1.47145	0.0205742
14	B2	8	U6	1.43318	-0.0140245
14	B2	9	U6	1.41492	-0.0286129
14	B2	10	U6	1.4366	-0.00327251
14	B2	11	U6	1.44916	0.0129584
14	B2	12	U6	1.45453	0.0220024
14	B2	13	U6	1.45154	0.0226753
14	B2	14	U6	1.40819	-0.0170013
14	B2	15	U6	1.40308	-0.0184437
14	B2	16	U6	1.42885	0.0109935
14	B2	17	U6	1.50552	0.0913334
14	B2	18	U6	1.52948	0.11896
14	B2	19	U6	1.55122	0.144378
14	B2	20	U6	1.56772	0.164539
14	B2	21	U6	1.63978	0.240268
14	B2	22	U6	1.8846	0.488763
14	B2	23	U6	2.18123	0.789056
14	B2	24	U6	2.55416	1.16566
14	B2	25	U6	3.06512	1.68029
14	B2	26	U6	3.67439	2.29323
14	B2	27	U6	4.33503	2.95753
14	B2	28	U6	5.0281	3.65427
14	B2	29	U6	5.66066	4.2905
14	B2	30	U6	6.10107	4.73458
14	B2	31	U6	6.51807	5.15525
14	B2	32	U6	6.83651	5.47736
14	B2	33	U6	7.12177	5.76629
14	B2	34	U6	7.17477	5.82296
14	B2	35	U6	7.16961	5.82146
14	B2	36	U6	7.25828	5.91381
14	B2	37	U6	7.33902	5.99822
14	B2	38	U6	7.27488	5.93775
14	B2	39	U6	7.55024	6.21678
14	B2	40	U6	7.80292	6.47312
14	B2	41	U6	7.89487	6.56874
14	B2	42	U6	7.83562	6.51316
14	B2	43	U6	7.77365	6.45486
14	B2	44	U6	7.80649	6.49137
14	B2	45	U6	7.75156	6.44011
15	B3	1	U6	1.98519	-0.0710153
15	B3	2	U6	2.01552	-0.0529022
15	B3	3	U6	2.06443	-0.0162045
15	B3	4	U6	2.12485	0.0319915
15	B3	5	U6	2.13454	0.0294728
15	B3	6	U6	2.12976	0.0124746
15	B3	7	U6	2.12202	-0.0074828
15	B3	8	U6	2.13918	-0.00254645
15	B3	9	U6	2.12457	-0.0293727
15	B3	10	U6	2.13809	-0.0280686
15	B3	11	U6	2.15712	-0.0212555
15	B3	12	U6	2.17823	-0.0123604
15	B3	13	U6	2.19009	-0.0127162
15	B3	14	U6	2.23273	0.0177049
15	B3	15	U6	2.23722	0.00998009
15	B3	16	U6	2.25587	0.0164118
15	B3	17	U6	2.26365	0.0119714
15	B3	18	U6	2.2953	0.0314108
15	B3	19	U6	2.32986	0.053749
15	B3	20	U6	2.34224	0.0539118
15	B3	21	U6	2.41369	0.113141
15	B3	22	U6	2.51913	0.206363
15	B3	23	U6	2.7888	0.463819
15	B3	24	U6	3.0971	0.759907
15	B3	25	U6	3.42834	1.07893
15	B3	26	U6	3.88845	1.52682
15	B3	27	U6	4.42368	2.04983
15	B3	28	U6	4.91147	2.52541
15	B3	29	U6	5.36749	2.9692
15	B3	30	U6	5.66925	3.25875
15	B3	31	U6	6.04338	3.62066
15	B3	32	U6	6.3265	3.89157
15	B3	33	U6	6.56841	4.12126
15	B3	34	U6	6.75414	4.29477
15	B3	35	U6	6.81421	4.34262
15	B3	36	U6	7.01217	4.52837
15	B3	37	U6	7.18087	4.68485
15	B3	38	U6	7.28206	4.77382
15	B3	39	U6	7.31813	4.79768
15	B3	40	U6	7.25645	4.72378
15	B3	41	U6	7.17268	4.62779
15	B3	42	U6	7.18881	4.6317
15	B3	43	U6	7.17813	4.60881
15	B3	44	U6	7.2173	4.63576
15	B3	45	U6	7.19316	4.5994
16	B4	1	U6	1.28352	0.0276567
16	B4	2	U6	1.28284	0.0238177
16	B4	3	U6	1.2656	0.00340641
16	B4	4	U6	1.25595	-0.00940359
16	B4	5	U6	1.24707	-0.0214516
16	B4	6	U6	1.28402	0.0123356
16	B4	7	U6	1.32945	0.0546074
16	B4	8	U6	1.30674	0.0287283
16	B4	9	U6	1.26933	-0.011838
16	B4	10	U6	1.25963	-0.0247064
16	B4	11	U6	1.27162	-0.0158774
16	B4	12	U6	1.28092	-0.00974377
16	B4	13	U6	1.26855	-0.0252818
16	B4	14	U6	1.26027	-0.036717
16	B4	15	U6	1.29326	-0.0068947
16	B4	16	U6	1.32631	0.0229903
16	B4	17	U6	1.3376	0.0311179
16	B4	18	U6	1.33247	0.0228219
16	B4	19	U6	1.29872	-0.0140935
16	B4	20	U6	1.30672	-0.00925128
16	B4	21	U6	1.41195	0.0928086
16	B4	22	U6	1.52787	0.205566
16	B4	23	U6	1.74802	0.422557
16	B4	24	U6	2.07679	0.748167
16	B4	25	U6	2.42826	1.09647
16	B4	26	U6	2.93964	1.60469
16	B4	27	U6	3.70896	2.37084
16	B4	28	U6	4.4247	3.08342
16	B4	29	U6	4.9925	3.64805
16	B4	30	U6	5.5796	4.23199
16	B4	31	U6	6.20786	4.85709
16	B4	32	U6	6.68481	5.33087
16	B4	33	U6	7.02896	5.67185
16	B4	34	U6	7.16162	5.80136
16	B4	35	U6	7.34282	5.97939
16	B4	36	U6	7.73193	6.36533
16	B4	37	U6	7.87008	6.50033
16	B4	38	U6	7.76159	6.38867
16	B4	39	U6	7.77314	6.39706
16	B4	40	U6	7.96414	6.58489
16	B4	41	U6	8.09537	6.71296
16	B4	42	U6	8.22541	6.83984
16	B4	43	U6	8.32939	6.94066
16	B4	44	U6	8.27667	6.88476
16	B4	45	U6	8.13015	6.73508
17	B5	1	U6	1.29729	0.00516802
17	B5	2	U6	1.30418	0.0112988
17	B5	3	U6	1.30043	0.00680212
17	B5	4	U6	1.27764	-0.0167404
17	B5	5	U6	1.2684	-0.0267337
17	B5	6	U6	1.2938	-0.0020889
17	B5	7	U6	1.31188	0.0152373
17	B5	8	U6	1.32133	0.0239394
17	B5	9	U6	1.31922	0.0210697
17	B5	10	U6	1.31358	0.0146771
17	B5	11	U6	1.28609	-0.0135644
17	B5	12	U6	1.28612	-0.0142874
17	B5	13	U6	1.30597	0.00480895
17	B5	14	U6	1.28879	-0.0131198
17	B5	15	U6	1.29714	-0.00552568
17	B5	16	U6	1.31737	0.0139518
17	B5	17	U6	1.32814	0.0239664
17	B5	18	U6	1.35552	0.0505964
17	B5	19	U6	1.39205	0.0863709
17	B5	20	U6	1.44548	0.139049
17	B5	21	U6	1.51445	0.207266
17	B5	22	U6	1.63724	0.329311
17	B5	23	U6	1.86081	0.552122
17	B5	24	U6	2.2614	0.951961
17	B5	25	U6	2.7423	1.43211
17	B5	26	U6	3.32381	2.01287
17	B5	27	U6	3.99081	2.67912
17	B5	28	U6	4.6973	3.38485
17	B5	29	U6	5.29478	3.98157
17	B5	30	U6	5.95007	4.63611
17	B5	31	U6	6.41273	5.09802
17	B5	32	U6	6.74937	5.43391
17	B5	33	U6	7.12128	5.80507
17	B5	34	U6	7.33828	6.02132
17	B5	35	U6	7.56353	6.24582
17	B5	36	U6	7.68871	6.37024
17	B5	37	U6	7.70089	6.38166
17	B5	38	U6	7.71325	6.39327
17	B5	39	U6	7.78596	6.46524
17	B5	40	U6	7.98981	6.66833
17	B5	41	U6	8.07847	6.75623
17	B5	42	U6	8.00407	6.68108
17	B5	43	U6	8.09414	6.7704
17	B5	44	U6	8.17777	6.85327
17	B5	45	U6	8.21555	6.89031
18	B6	1	U6	1.12453	0.00865816
18	B6	2	U6	1.1235	0.00626421
18	B6	3	U6	1.12371	0.00511433
18	B6	4	U6	1.10589	-0.0140769
18	B6	5	U6	1.11469	-0.00664397
18	B6	6	U6	1.13715	0.0144469
18	B6	7	U6	1.13786	0.0137988
18	B6	8	U6	1.12002	-0.00541489
18	B6	9	U6	1.10585	-0.0209513
18	B6	10	U6	1.11906	-0.00910523
18	B6	11	U6	1.13541	0.00587677
18	B6	12	U6	1.15351	0.0226095
18	B6	13	U6	1.14842	0.0161591
18	B6	14	U6	1.13026	-0.00337467
18	B6	15	U6	1.12492	-0.0100777
18	B6	16	U6	1.128	-0.00836069
18	B6	17	U6	1.1469	0.0091675
18	B6	18	U6	1.17938	0.0402877
18	B6	19	U6	1.19196	0.0515012
18	B6	20	U6	1.20785	0.0660262
18	B6	21	U6	1.31596	0.172763
18	B6	22	U6	1.47566	0.331096
18	B6	23	U6	1.68066	0.534728
18	B6	24	U6	1.99009	0.842795
18	B6	25	U6	2.46156	1.3129
18	B6	26	U6	3.05663	1.9066
18	B6	27	U6	3.72069	2.5693
18	B6	28	U6	4.42985	3.27709
18	B6	29	U6	5.13432	3.98019
18	B6	30	U6	5.73691	4.58141
18	B6	31	U6	6.17671	5.01985
18	B6	32	U6	6.5826	5.42437
18	B6	33	U6	7.00313	5.84354
18	B6	34	U6	7.2396	6.07864
18	B6	35	U6	7.43335	6.27103
18	B6	36	U6	7.60258	6.43889
18	B6	37	U6	7.68037	6.51531
18	B6	38	U6	7.68111	6.51468
18	B6	39	U6	7.81595	6.64816
18	B6	40	U6	7.93399	6.76483
18	B6	41	U6	8.03161	6.86108
18	B6	42	U6	8.08345	6.91156
18	B6	43	U6	8.15268	6.97942
18	B6	44	U6	8.01733	6.84271
18	B6	45	U6	7.99727	6.82128
19	B7	1	U6	1.78881	0.0320624
19	B7	2	U6	1.78786	0.0322114
19	B7	3	U6	1.75753	0.00297551
19	B7	4	U6	1.74973	-0.00373081
19	B7	5	U6	1.76748	0.0151084
19	B7	6	U6	1.74813	-0.00314339
19	B7	7	U6	1.74004	-0.0101458
19	B7	8	U6	1.72767	-0.0214217
19	B7	9	U6	1.73396	-0.0140302
19	B7	10	U6	1.75442	0.00751943
19	B7	11	U6	1.76702	0.0212135
19	B7	12	U6	1.75748	0.0127695
19	B7	13	U6	1.75424	0.0106204
19	B7	14	U6	1.74639	0.00386117
19	B7	15	U6	1.73181	-0.00961863
19	B7	16	U6	1.72836	-0.0119774
19	B7	17	U6	1.73247	-0.00676874
19	B7	18	U6	1.74098	0.00283135
19	B7	19	U6	1.76476	0.0277002
19	B7	20	U6	1.77711	0.0411439
19	B7	21	U6	1.82018	0.0853115
19	B7	22	U6	1.88913	0.155358
19	B7	23	U6	1.98242	0.249739
19	B7	24	U6	2.12062	0.389037
19	B7	25	U6	2.34087	0.610376
19	B7	26	U6	2.70032	0.970923
19	B7	27	U6	3.21742	1.48912
19	B7	28	U6	3.80727	2.08006
19	B7	29	U6	4.39483	2.66871
19	B7	30	U6	4.97551	3.25049
19	B7	31	U6	5.51913	3.7952
19	B7	32	U6	5.89884	4.17601
19	B7	33	U6	6.2958	4.57406
19	B7	34	U6	6.57478	4.85413
19	B7	35	U6	6.84618	5.12663
19	B7	36	U6	7.03661	5.31816
19	B7	37	U6	7.13198	5.41462
19	B7	38	U6	7.1904	5.47413
19	B7	39	U6	7.28829	5.57311
19	B7	40	U6	7.43358	5.7195
19	B7	41	U6	7.49717	5.78418
19	B7	42	U6	7.48492	5.77303
19	B7	43	U6	7.56725	5.85645
19	B7	44	U6	7.66741	5.9577
19	B7	45	U6	7.73053	6.02192
20	B8	1	U6	1.60439	-0.00622629
20	B8	2	U6	1.60732	-0.00125246
20	B8	3	U6	1.60406	-0.00245474
20	B8	4	U6	1.61425	0.0097831
20	B8	5	U6	1.59787	-0.00454591
20	B8	6	U6	1.58658	-0.0137834
20	B8	7	U6	1.60774	0.00943007
20	B8	8	U6	1.61156	0.0153
20	B8	9	U6	1.60456	0.0103455
20	B8	10	U6	1.57698	-0.0151799
20	B8	11	U6	1.57366	-0.0164436
20	B8	12	U6	1.5821	-0.00595228
20	B8	13	U6	1.58697	0.00096228
20	B8	14	U6	1.59074	0.00678869
20	B8	15	U6	1.58746	0.00555804
20	B8	16	U6	1.57779	-0.00205926
20	B8	17	U6	1.58005	0.00225141
20	B8	18	U6	1.58845	0.012703
20	B8	19	U6	1.60425	0.0305512
20	B8	20	U6	1.62254	0.050891
20	B8	21	U6	1.65658	0.0869818
20	B8	22	U6	1.7024	0.134859
20	B8	23	U6	1.84291	0.277417
20	B8	24	U6	2.00883	0.44539
20	B8	25	U6	2.22374	0.66235
20	B8	26	U6	2.59233	1.03299
20	B8	27	U6	3.05551	1.49822
20	B8	28	U6	3.60577	2.05054
20	B8	29	U6	4.24974	2.69656
20	B8	30	U6	4.92025	3.36912
20	B8	31	U6	5.50447	3.95539
20	B8	32	U6	5.97054	4.42351
20	B8	33	U6	6.42885	4.88387
20	B8	34	U6	6.76333	5.2204
20	B8	35	U6	7.01744	5.47656
20	B8	36	U6	7.29729	5.75847
20	B8	37	U6	7.48763	5.95086
20	B8	38	U6	7.6384	6.10368
20	B8	39	U6	7.75319	6.22052
20	B8	40	U6	7.87212	6.3415
20	B8	41	U6	7.8983	6.36973
20	B8	42	U6	7.89723	6.37071
20	B8	43	U6	8.07682	6.55235
20	B8	44	U6	8.12471	6.60229
20	B8	45	U6	8.00072	6.48036
21	B9	1	U6	1.42643	0.00325559
21	B9	2	U6	1.41419	-0.00831748
21	B9	3	U6	1.41139	-0.0104495
21	B9	4	U6	1.4195	-0.00168038
21	B9	5	U6	1.41574	-0.00476969
21	B9	6	U6	1.41924	-0.000602724
21	B9	7	U6	1.42205	0.00286841
21	B9	8	U6	1.4239	0.00538373
21	B9	9	U6	1.42294	0.00508857
21	B9	10	U6	1.42339	0.00620259
21	B9	11	U6	1.42489	0.00836969
21	B9	12	U6	1.42898	0.0131247
21	B9	13	U6	1.42025	0.00506593
21	B9	14	U6	1.40312	-0.0114063
21	B9	15	U6	1.40027	-0.0135892
21	B9	16	U6	1.40922	-0.00396786
21	B9	17	U6	1.41289	0.000362064
21	B9	18	U6	1.41395	0.00208953
21	B9	19	U6	1.43878	0.0275847
21	B9	20	U6	1.47087	0.0603435
21	B9	21	U6	1.47096	0.0610943
21	B9	22	U6	1.53743	0.128227
21	B9	23	U6	1.65573	0.247192
21	B9	24	U6	1.84223	0.434365
21	B9	25	U6	2.09479	0.687591
21	B9	26	U6	2.50164	1.0951
21	B9	27	U6	2.95087	1.545
21	B9	28	U6	3.52064	2.11543
21	B9	29	U6	4.1608	2.75626
21	B9	30	U6	4.76881	3.36494
21	B9	31	U6	5.32222	3.91901
21	B9	32	U6	5.72082	4.31827
21	B9	33	U6	6.02275	4.62087
21	B9	34	U6	6.25424	4.85302
21	B9	35	U6	6.52916	5.12861
21	B9	36	U6	6.82312	5.42324
21	B9	37	U6	7.02088	5.62166
21	B9	38	U6	7.10587	5.70732
21	B9	39	U6	7.16651	5.76862
21	B9	40	U6	7.33164	5.93442
21	B9	41	U6	7.39429	5.99773
21	B9	42	U6	7.35895	5.96306
21	B9	43	U6	7.46275	6.06752
21	B9	44	U6	7.49414	6.09958
21	B9	45	U6	7.37969	5.9858
22	B10	1
22	B10	2
22	B10	3
22	B10	4
22	B10	5
22	B10	6
22	B10	7
22	B10	8
22	B10	9
22	B10	10
22	B10	11
22	B10	12
22	B10	13
22	B10	14
22	B10	15
22	B10	16
22	B10	17
22	B10	18
22	B10	19
22	B10	20
22	B10	21
22	B10	22
22	B10	23
22	B10	24
22	B10	25
22	B10	26
22	B10	27
22	B10	28
22	B10	29
22	B10	30
22	B10	31
22	B10	32
22	B10	33
22	B10	34
22	B10	35
22	B10	36
22	B10	37
22	B10	38
22	B10	39
22	B10	40
22	B10	41
22	B10	42
22	B10	43
22	B10	44
22	B10	45
23	B11	1
23	B11	2
23	B11	3
23	B11	4
23	B11	5
23	B11	6
23	B11	7
23	B11	8
23	B11	9
23	B11	10
23	B11	11
23	B11	12
23	B11	13
23	B11	14
23	B11	15
23	B11	16
23	B11	17
23	B11	18
23	B11	19
23	B11	20
23	B11	21
23	B11	22
23	B11	23
23	B11	24
23	B11	25
23	B11	26
23	B11	27
23	B11	28
23	B11	29
23	B11	30
23	B11	31
23	B11	32
23	B11	33
23	B11	34
23	B11	35
23	B11	36
23	B11	37
23	B11	38
23	B11	39
23	B11	40
23	B11	41
23	B11	42
23	B11	43
23	B11	44
23	B11	45
24	B12	1
24	B12	2
24	B12	3
24	B12	4
24	B12	5
24	B12	6
24	B12	7
24	B12	8
24	B12	9
24	B12	10
24	B12	11
24	B12	12
24	B12	13
24	B12	14
24	B12	15
24	B12	16
24	B12	17
24	B12	18
24	B12	19
24	B12	20
24	B12	21
24	B12	22
24	B12	23
24	B12	24
24	B12	25
24	B12	26
24	B12	27
24	B12	28
24	B12	29
24	B12	30
24	B12	31
24	B12	32
24	B12	33
24	B12	34
24	B12	35
24	B12	36
24	B12	37
24	B12	38
24	B12	39
24	B12	40
24	B12	41
24	B12	42
24	B12	43
24	B12	44
24	B12	45
25	C1	1	PIR-24	1.65551	0.113538
25	C1	2	PIR-24	1.6422	0.0760002
25	C1	3	PIR-24	1.64701	0.0565813
25	C1	4	PIR-24	1.68048	0.0658217
25	C1	5	PIR-24	1.70731	0.0684162
25	C1	6	PIR-24	1.69435	0.0312342
25	C1	7	PIR-24	1.66568	-0.0216696
25	C1	8	PIR-24	1.68312	-0.0284626
25	C1	9	PIR-24	1.68794	-0.0478732
25	C1	10	PIR-24	1.68138	-0.0786542
25	C1	11	PIR-24	1.69611	-0.0881572
25	C1	12	PIR-24	1.77626	-0.0322335
25	C1	13	PIR-24	1.77879	-0.0539426
25	C1	14	PIR-24	1.78304	-0.0739221
25	C1	15	PIR-24	1.86218	-0.0190032
25	C1	16	PIR-24	1.9515	0.0460836
25	C1	17	PIR-24	1.92593	-0.00372005
25	C1	18	PIR-24	2.02648	0.0726071
25	C1	19	PIR-24	2.085	0.106894
25	C1	20	PIR-24	2.08049	0.0781523
25	C1	21	PIR-24	2.19333	0.16676
25	C1	22	PIR-24	2.29663	0.245833
25	C1	23	PIR-24	2.40119	0.326159
25	C1	24	PIR-24	2.56312	0.463863
25	C1	25	PIR-24	2.76811	0.644621
25	C1	26	PIR-24	3.05126	0.903542
25	C1	27	PIR-24	3.43464	1.2627
25	C1	28	PIR-24	3.9479	1.75172
25	C1	29	PIR-24	4.63054	2.41014
25	C1	30	PIR-24	5.32128	3.07665
25	C1	31	PIR-24	6.16206	3.89319
25	C1	32	PIR-24	6.94493	4.65184
25	C1	33	PIR-24	7.58853	5.2712
25	C1	34	PIR-24	8.02211	5.68055
25	C1	35	PIR-24	8.23647	5.87069
25	C1	36	PIR-24	8.37415	5.98413
25	C1	37	PIR-24	8.63666	6.22242
25	C1	38	PIR-24	8.74647	6.308
25	C1	39	PIR-24	8.53561	6.07291
25	C1	40	PIR-24	8.52005	6.03311
25	C1	41	PIR-24	8.73829	6.22712
25	C1	42	PIR-24	8.83898	6.30359
25	C1	43	PIR-24	8.77059	6.21097
25	C1	44	PIR-24	8.66743	6.08358
25	C1	45	PIR-24	8.61085	6.00277
26	C2	1	PIR-24	0.975429	0.0713495
26	C2	2	PIR-24	0.977675	0.0469283
26	C2	3	PIR-24	0.991387	0.0339729
26	C2	4	PIR-24	0.988362	0.00428023
26	C2	5	PIR-24	1.02045	0.00970064
26	C2	6	PIR-24	1.03896	0.00153988
26	C2	7	PIR-24	1.06078	-0.00330495
26	C2	8	PIR-24	1.07622	-0.0145353
26	C2	9	PIR-24	1.15029	0.0328662
26	C2	10	PIR-24	1.14	-0.00408757
26	C2	11	PIR-24	1.11932	-0.051433
26	C2	12	PIR-24	1.16552	-0.0319036
26	C2	13	PIR-24	1.20876	-0.0153316
26	C2	14	PIR-24	1.22568	-0.0250781
26	C2	15	PIR-24	1.24599	-0.0314325
26	C2	16	PIR-24	1.29829	-0.00579908
26	C2	17	PIR-24	1.36959	0.0388278
26	C2	18	PIR-24	1.41914	0.0617181
26	C2	19	PIR-24	1.43978	0.0556854
26	C2	20	PIR-24	1.50098	0.0902226
26	C2	21	PIR-24	1.60915	0.171718
26	C2	22	PIR-24	1.68764	0.223543
26	C2	23	PIR-24	1.81895	0.328187
26	C2	24	PIR-24	1.99373	0.476302
26	C2	25	PIR-24	2.22435	0.680251
26	C2	26	PIR-24	2.42809	0.857324
26	C2	27	PIR-24	2.72984	1.13241
26	C2	28	PIR-24	3.22476	1.60066
26	C2	29	PIR-24	3.85774	2.20697
26	C2	30	PIR-24	4.59732	2.91989
26	C2	31	PIR-24	5.40705	3.70295
26	C2	32	PIR-24	6.13092	4.40015
26	C2	33	PIR-24	6.84153	5.08409
26	C2	34	PIR-24	7.48739	5.70329
26	C2	35	PIR-24	7.8864	6.07563
26	C2	36	PIR-24	7.96216	6.12472
26	C2	37	PIR-24	8.04519	6.18109
26	C2	38	PIR-24	8.05054	6.15977
26	C2	39	PIR-24	8.11586	6.19842
26	C2	40	PIR-24	8.15071	6.2066
26	C2	41	PIR-24	8.18818	6.21741
26	C2	42	PIR-24	8.22268	6.22523
26	C2	43	PIR-24	8.38299	6.35888
26	C2	44	PIR-24	8.45188	6.4011
26	C2	45	PIR-24	8.36172	6.28427
27	C3	1	PIR-24	1.23167	0.0977052
27	C3	2	PIR-24	1.21342	0.0563888
27	C3	3	PIR-24	1.21033	0.030235
27	C3	4	PIR-24	1.22165	0.0184983
27	C3	5	PIR-24	1.23792	0.0116969
27	C3	6	PIR-24	1.27081	0.0215249
27	C3	7	PIR-24	1.29042	0.0180764
27	C3	8	PIR-24	1.2713	-0.0241075
27	C3	9	PIR-24	1.28019	-0.038281
27	C3	10	PIR-24	1.3124	-0.0291322
27	C3	11	PIR-24	1.35503	-0.00956642
27	C3	12	PIR-24	1.35608	-0.0315832
27	C3	13	PIR-24	1.35285	-0.0578713
27	C3	14	PIR-24	1.40048	-0.0333137
27	C3	15	PIR-24	1.45427	-0.00257991
27	C3	16	PIR-24	1.53729	0.0573722
27	C3	17	PIR-24	1.57201	0.0690315
27	C3	18	PIR-24	1.61997	0.0939279
27	C3	19	PIR-24	1.66557	0.116466
27	C3	20	PIR-24	1.72412	0.151948
27	C3	21	PIR-24	1.81066	0.215424
27	C3	22	PIR-24	1.91134	0.293044
27	C3	23	PIR-24	1.99934	0.357981
27	C3	24	PIR-24	2.13702	0.472596
27	C3	25	PIR-24	2.31696	0.629477
27	C3	26	PIR-24	2.50946	0.79891
27	C3	27	PIR-24	2.75194	1.01833
27	C3	28	PIR-24	3.11256	1.35588
27	C3	29	PIR-24	3.68849	1.90875
27	C3	30	PIR-24	4.31638	2.51358
27	C3	31	PIR-24	5.09883	3.27296
27	C3	32	PIR-24	5.92298	4.07405
27	C3	33	PIR-24	6.66904	4.79705
27	C3	34	PIR-24	7.23113	5.33607
27	C3	35	PIR-24	7.46154	5.54342
27	C3	36	PIR-24	7.67531	5.73413
27	C3	37	PIR-24	7.82689	5.86265
27	C3	38	PIR-24	7.95612	5.96881
27	C3	39	PIR-24	8.05502	6.04465
27	C3	40	PIR-24	8.17792	6.14448
27	C3	41	PIR-24	8.17937	6.12287
27	C3	42	PIR-24	8.20007	6.1205
27	C3	43	PIR-24	8.15873	6.0561
27	C3	44	PIR-24	8.13636	6.01067
27	C3	45	PIR-24	8.00423	5.85548
28	C4	1	PIR-24	0.686897	0.0273111
28	C4	2	PIR-24	0.683345	0.00912986
28	C4	3	PIR-24	0.686336	-0.0025095
28	C4	4	PIR-24	0.690654	-0.0128211
28	C4	5	PIR-24	0.721487	0.00338217
28	C4	6	PIR-24	0.762199	0.0294649
28	C4	7	PIR-24	0.782059	0.0346955
28	C4	8	PIR-24	0.781756	0.0197629
28	C4	9	PIR-24	0.758887	-0.0177366
28	C4	10	PIR-24	0.751535	-0.0397177
28	C4	11	PIR-24	0.76152	-0.0443629
28	C4	12	PIR-24	0.797145	-0.0233675
28	C4	13	PIR-24	0.82797	-0.00717136
28	C4	14	PIR-24	0.872912	0.0231409
28	C4	15	PIR-24	0.901641	0.0372403
28	C4	16	PIR-24	0.953921	0.0748907
28	C4	17	PIR-24	1.00988	0.116224
28	C4	18	PIR-24	1.07694	0.168655
28	C4	19	PIR-24	1.13568	0.212764
28	C4	20	PIR-24	1.19266	0.255113
28	C4	21	PIR-24	1.26593	0.313751
28	C4	22	PIR-24	1.33945	0.372645
28	C4	23	PIR-24	1.43496	0.453519
28	C4	24	PIR-24	1.54993	0.553864
28	C4	25	PIR-24	1.67276	0.662057
28	C4	26	PIR-24	1.84585	0.820527
28	C4	27	PIR-24	2.01199	0.972036
28	C4	28	PIR-24	2.21028	1.15569
28	C4	29	PIR-24	2.49736	1.42814
28	C4	30	PIR-24	2.86769	1.78384
28	C4	31	PIR-24	3.34513	2.24666
28	C4	32	PIR-24	4.04803	2.93493
28	C4	33	PIR-24	4.88794	3.7602
28	C4	34	PIR-24	5.64595	4.50358
28	C4	35	PIR-24	6.15716	5.00017
28	C4	36	PIR-24	6.61097	5.43934
28	C4	37	PIR-24	6.97283	5.78658
28	C4	38	PIR-24	7.23246	6.03158
28	C4	39	PIR-24	7.54433	6.32881
28	C4	40	PIR-24	7.67283	6.44268
28	C4	41	PIR-24	7.71139	6.46662
28	C4	42	PIR-24	7.73978	6.48038
28	C4	43	PIR-24	7.65346	6.37943
28	C4	44	PIR-24	7.6345	6.34584
28	C4	45	PIR-24	7.58018	6.27689
29	C5	1	PIR-24	0.745155	0.1194
29	C5	2	PIR-24	0.75207	0.102694
29	C5	3	PIR-24	0.739025	0.0660276
29	C5	4	PIR-24	0.719816	0.0231972
29	C5	5	PIR-24	0.716367	-0.00387229
29	C5	6	PIR-24	0.733562	-0.0102985
29	C5	7	PIR-24	0.749862	-0.0176197
29	C5	8	PIR-24	0.78523	-0.00587295
29	C5	9	PIR-24	0.817856	0.00313128
29	C5	10	PIR-24	0.828096	-0.0102493
29	C5	11	PIR-24	0.813846	-0.0481212
29	C5	12	PIR-24	0.815511	-0.0700767
29	C5	13	PIR-24	0.863099	-0.0461099
29	C5	14	PIR-24	0.915244	-0.0175869
29	C5	15	PIR-24	0.97333	0.0168786
29	C5	16	PIR-24	1.03217	0.052102
29	C5	17	PIR-24	1.07216	0.0684706
29	C5	18	PIR-24	1.12349	0.0961769
29	C5	19	PIR-24	1.20606	0.155122
29	C5	20	PIR-24	1.30789	0.233332
29	C5	21	PIR-24	1.39629	0.298113
29	C5	22	PIR-24	1.48723	0.365426
29	C5	23	PIR-24	1.64006	0.494641
29	C5	24	PIR-24	1.7683	0.599261
29	C5	25	PIR-24	1.92676	0.734093
29	C5	26	PIR-24	2.11122	0.894937
29	C5	27	PIR-24	2.36734	1.12743
29	C5	28	PIR-24	2.74453	1.481
29	C5	29	PIR-24	3.2366	1.94945
29	C5	30	PIR-24	3.96125	2.65048
29	C5	31	PIR-24	4.81298	3.47859
29	C5	32	PIR-24	5.69085	4.33283
29	C5	33	PIR-24	6.57679	5.19516
29	C5	34	PIR-24	7.28514	5.87988
29	C5	35	PIR-24	7.83314	6.40426
29	C5	36	PIR-24	8.15363	6.70114
29	C5	37	PIR-24	8.43853	6.96241
29	C5	38	PIR-24	8.59114	7.0914
29	C5	39	PIR-24	8.6167	7.09334
29	C5	40	PIR-24	8.71393	7.16695
29	C5	41	PIR-24	8.68199	7.11138
29	C5	42	PIR-24	8.70596	7.11173
29	C5	43	PIR-24	8.81045	7.19261
29	C5	44	PIR-24	8.86718	7.22571
29	C5	45	PIR-24	8.85317	7.18808
30	C6	1	PIR-24	0.793644	0.0841515
30	C6	2	PIR-24	0.793823	0.0610632
30	C6	3	PIR-24	0.800767	0.0447385
30	C6	4	PIR-24	0.816898	0.0376022
30	C6	5	PIR-24	0.806684	0.00411963
30	C6	6	PIR-24	0.814475	-0.0113573
30	C6	7	PIR-24	0.8487	-0.000400202
30	C6	8	PIR-24	0.861651	-0.0107174
30	C6	9	PIR-24	0.862539	-0.0330969
30	C6	10	PIR-24	0.871143	-0.0477619
30	C6	11	PIR-24	0.889647	-0.0525254
30	C6	12	PIR-24	0.962882	-0.00255796
30	C6	13	PIR-24	0.988116	-0.000592537
30	C6	14	PIR-24	0.991001	-0.020975
30	C6	15	PIR-24	1.03913	0.0038868
30	C6	16	PIR-24	1.10387	0.0453569
30	C6	17	PIR-24	1.12606	0.0442804
30	C6	18	PIR-24	1.17838	0.0733307
30	C6	19	PIR-24	1.26281	0.13449
30	C6	20	PIR-24	1.34941	0.197823
30	C6	21	PIR-24	1.41974	0.244885
30	C6	22	PIR-24	1.50444	0.306324
30	C6	23	PIR-24	1.62467	0.403279
30	C6	24	PIR-24	1.74902	0.50436
30	C6	25	PIR-24	1.89132	0.623394
30	C6	26	PIR-24	1.99807	0.706881
30	C6	27	PIR-24	2.21724	0.902776
30	C6	28	PIR-24	2.43244	1.09471
30	C6	29	PIR-24	2.72193	1.36093
30	C6	30	PIR-24	3.10745	1.72319
30	C6	31	PIR-24	3.66207	2.25453
30	C6	32	PIR-24	4.41558	2.98478
30	C6	33	PIR-24	5.24135	3.78728
30	C6	34	PIR-24	6.03995	4.56261
30	C6	35	PIR-24	6.81125	5.31064
30	C6	36	PIR-24	7.34605	5.82218
30	C6	37	PIR-24	7.69439	6.14725
30	C6	38	PIR-24	7.96816	6.39775
30	C6	39	PIR-24	8.08254	6.48887
30	C6	40	PIR-24	8.2376	6.62066
30	C6	41	PIR-24	8.22819	6.58797
30	C6	42	PIR-24	8.27812	6.61464
30	C6	43	PIR-24	8.44568	6.75893
30	C6	44	PIR-24	8.47608	6.76607
30	C6	45	PIR-24	8.37622	6.64293
31	C7	1	PIR-39	0.874889	-0.0336036
31	C7	2	PIR-39	0.878509	-0.0334521
31	C7	3	PIR-39	0.917538	0.00210879
31	C7	4	PIR-39	0.926083	0.00718492
31	C7	5	PIR-39	0.914046	-0.00832031
31	C7	6	PIR-39	0.921866	-0.00396831
31	C7	7	PIR-39	0.91576	-0.0135426
31	C7	8	PIR-39	0.91773	-0.0150414
31	C7	9	PIR-39	0.960558	0.0243183
31	C7	10	PIR-39	0.944936	0.00522746
31	C7	11	PIR-39	0.942907	-0.000269497
31	C7	12	PIR-39	0.973228	0.0265827
31	C7	13	PIR-39	0.945466	-0.00464706
31	C7	14	PIR-39	0.943769	-0.00981291
31	C7	15	PIR-39	0.966942	0.00989199
31	C7	16	PIR-39	0.961548	0.00102946
31	C7	17	PIR-39	0.952329	-0.011658
31	C7	18	PIR-39	0.945033	-0.0224224
31	C7	19	PIR-39	0.968089	-0.00283464
31	C7	20	PIR-39	0.976275	0.00188368
31	C7	21	PIR-39	0.983013	0.00515302
31	C7	22	PIR-39	0.990465	0.00913672
31	C7	23	PIR-39	1.00508	0.0202841
31	C7	24	PIR-39	1.03476	0.0464913
31	C7	25	PIR-39	1.05255	0.0608184
31	C7	26	PIR-39	1.09019	0.0949915
31	C7	27	PIR-39	1.18177	0.183099
31	C7	28	PIR-39	1.31153	0.30939
31	C7	29	PIR-39	1.6103	0.604697
31	C7	30	PIR-39	2.09561	1.08653
31	C7	31	PIR-39	2.83145	1.81891
31	C7	32	PIR-39	3.79879	2.78277
31	C7	33	PIR-39	4.94133	3.92185
31	C7	34	PIR-39	5.9948	4.97185
31	C7	35	PIR-39	6.87575	5.84933
31	C7	36	PIR-39	7.5162	6.48631
31	C7	37	PIR-39	7.8836	6.85025
31	C7	38	PIR-39	8.14235	7.10552
31	C7	39	PIR-39	8.28086	7.24057
31	C7	40	PIR-39	8.39097	7.34721
31	C7	41	PIR-39	8.36864	7.32141
31	C7	42	PIR-39	8.42085	7.37015
31	C7	43	PIR-39	8.54114	7.48697
31	C7	44	PIR-39	8.54206	7.48443
31	C7	45	PIR-39	8.42406	7.36296
32	C8	1	PIR-39	1.43899	-0.006923
32	C8	2	PIR-39	1.44182	-0.0075618
32	C8	3	PIR-39	1.45247	-0.000381779
32	C8	4	PIR-39	1.45628	-4.53284e-05
32	C8	5	PIR-39	1.46445	0.00465716
32	C8	6	PIR-39	1.46839	0.00512343
32	C8	7	PIR-39	1.4663	-0.000442408
32	C8	8	PIR-39	1.48697	0.0167589
32	C8	9	PIR-39	1.49509	0.0214061
32	C8	10	PIR-39	1.47656	-0.000597254
32	C8	11	PIR-39	1.44849	-0.0321387
32	C8	12	PIR-39	1.45057	-0.0335213
32	C8	13	PIR-39	1.4783	-0.00926531
32	C8	14	PIR-39	1.48322	-0.0078189
32	C8	15	PIR-39	1.50087	0.00636323
32	C8	16	PIR-39	1.51199	0.014006
32	C8	17	PIR-39	1.50788	0.00643126
32	C8	18	PIR-39	1.50066	-0.00426558
32	C8	19	PIR-39	1.51758	0.00918806
32	C8	20	PIR-39	1.51859	0.00672023
32	C8	21	PIR-39	1.51316	-0.00217786
32	C8	22	PIR-39	1.52113	0.00231804
32	C8	23	PIR-39	1.55312	0.0308384
32	C8	24	PIR-39	1.57022	0.0444703
32	C8	25	PIR-39	1.61008	0.0808612
32	C8	26	PIR-39	1.74522	0.212524
32	C8	27	PIR-39	1.95354	0.41737
32	C8	28	PIR-39	2.26026	0.720627
32	C8	29	PIR-39	2.79486	1.25175
32	C8	30	PIR-39	3.61383	2.06725
32	C8	31	PIR-39	4.70115	3.1511
32	C8	32	PIR-39	5.85407	4.30055
32	C8	33	PIR-39	6.86126	5.30426
32	C8	34	PIR-39	7.55508	5.99461
32	C8	35	PIR-39	8.03047	6.46654
32	C8	36	PIR-39	8.35788	6.79047
32	C8	37	PIR-39	8.56617	6.99529
32	C8	38	PIR-39	8.75578	7.18143
32	C8	39	PIR-39	8.85135	7.27353
32	C8	40	PIR-39	8.92038	7.33909
32	C8	41	PIR-39	8.94194	7.35717
32	C8	42	PIR-39	8.99799	7.40975
32	C8	43	PIR-39	9.05966	7.46795
32	C8	44	PIR-39	9.02498	7.4298
32	C8	45	PIR-39	8.91131	7.31266
33	C9	1	PIR-39	1.19309	-0.033194
33	C9	2	PIR-39	1.199	-0.0301901
33	C9	3	PIR-39	1.22978	-0.00231396
33	C9	4	PIR-39	1.22303	-0.0119644
33	C9	5	PIR-39	1.22074	-0.0171594
33	C9	6	PIR-39	1.23718	-0.00362089
33	C9	7	PIR-39	1.24498	0.00127837
33	C9	8	PIR-39	1.26033	0.0137263
33	C9	9	PIR-39	1.256	0.00649351
33	C9	10	PIR-39	1.25779	0.00538664
33	C9	11	PIR-39	1.25358	-0.00172576
33	C9	12	PIR-39	1.26282	0.00461485
33	C9	13	PIR-39	1.27872	0.0176083
33	C9	14	PIR-39	1.28076	0.0167491
33	C9	15	PIR-39	1.27123	0.00431536
33	C9	16	PIR-39	1.27973	0.00991747
33	C9	17	PIR-39	1.27754	0.00481948
33	C9	18	PIR-39	1.27422	-0.00139837
33	C9	19	PIR-39	1.2529	-0.0256236
33	C9	20	PIR-39	1.24507	-0.0363564
33	C9	21	PIR-39	1.27019	-0.0141403
33	C9	22	PIR-39	1.30107	0.0138377
33	C9	23	PIR-39	1.30569	0.015556
33	C9	24	PIR-39	1.31808	0.0250512
33	C9	25	PIR-39	1.36498	0.0690459
33	C9	26	PIR-39	1.42938	0.130544
33	C9	27	PIR-39	1.55969	0.257954
33	C9	28	PIR-39	1.78025	0.475607
33	C9	29	PIR-39	2.1777	0.870152
33	C9	30	PIR-39	2.76158	1.45114
33	C9	31	PIR-39	3.49206	2.17871
33	C9	32	PIR-39	4.47981	3.16356
33	C9	33	PIR-39	5.46709	4.14794
33	C9	34	PIR-39	6.24437	4.92232
33	C9	35	PIR-39	6.71834	5.39338
33	C9	36	PIR-39	6.98825	5.66039
33	C9	37	PIR-39	7.31012	5.97936
33	C9	38	PIR-39	7.4838	6.15014
33	C9	39	PIR-39	7.60682	6.27026
33	C9	40	PIR-39	7.65419	6.31472
33	C9	41	PIR-39	7.54601	6.20365
33	C9	42	PIR-39	7.5591	6.21383
33	C9	43	PIR-39	7.69484	6.34666
33	C9	44	PIR-39	7.72364	6.37257
33	C9	45	PIR-39	7.69054	6.33656
34	C10	1	PIR-39	1.35069	0.00255929
34	C10	2	PIR-39	1.34831	0.00212495
34	C10	3	PIR-39	1.33824	-0.0060115
34	C10	4	PIR-39	1.32016	-0.0221442
34	C10	5	PIR-39	1.33097	-0.00939956
34	C10	6	PIR-39	1.33619	-0.00223586
34	C10	7	PIR-39	1.34516	0.00867018
34	C10	8	PIR-39	1.33339	-0.00115905
34	C10	9	PIR-39	1.31148	-0.0211291
34	C10	10	PIR-39	1.30452	-0.0261481
34	C10	11	PIR-39	1.3222	-0.00652354
34	C10	12	PIR-39	1.3288	0.00201071
34	C10	13	PIR-39	1.33793	0.0130795
34	C10	14	PIR-39	1.34273	0.0198215
34	C10	15	PIR-39	1.34252	0.0215492
34	C10	16	PIR-39	1.32277	0.00374436
34	C10	17	PIR-39	1.31003	-0.00705428
34	C10	18	PIR-39	1.324	0.00884949
34	C10	19	PIR-39	1.34631	0.0331006
34	C10	20	PIR-39	1.33109	0.0198233
34	C10	21	PIR-39	1.29314	-0.0161885
34	C10	22	PIR-39	1.28759	-0.0198001
34	C10	23	PIR-39	1.29807	-0.00737247
34	C10	24	PIR-39	1.29571	-0.00779394
34	C10	25	PIR-39	1.30868	0.00710907
34	C10	26	PIR-39	1.33831	0.038686
34	C10	27	PIR-39	1.33702	0.0393356
34	C10	28	PIR-39	1.31251	0.0167621
34	C10	29	PIR-39	1.29207	-0.00173484
34	C10	30	PIR-39	1.27913	-0.0127347
34	C10	31	PIR-39	1.26504	-0.0248815
34	C10	32	PIR-39	1.26541	-0.0225715
34	C10	33	PIR-39	1.29779	0.0117421
34	C10	34	PIR-39	1.30285	0.0187452
34	C10	35	PIR-39	1.27851	-0.0036558
34	C10	36	PIR-39	1.27826	-0.00196619
34	C10	37	PIR-39	1.28382	0.0055363
34	C10	38	PIR-39	1.27036	-0.00598784
34	C10	39	PIR-39	1.2659	-0.0085074
34	C10	40	PIR-39	1.2601	-0.0123685
34	C10	41	PIR-39	1.26279	-0.00773874
34	C10	42	PIR-39	1.27089	0.00230947
34	C10	43	PIR-39	1.26681	0.000164112
34	C10	44	PIR-39	1.24877	-0.0159318
34	C10	45	PIR-39	1.22941	-0.0333499
35	C11	1	PIR-39	1.65037	0.0167959
35	C11	2	PIR-39	1.64664	0.0150146
35	C11	3	PIR-39	1.6196	-0.0100777
35	C11	4	PIR-39	1.62878	0.00105639
35	C11	5	PIR-39	1.62343	-0.00233957
35	C11	6	PIR-39	1.62968	0.00586294
35	C11	7	PIR-39	1.62269	0.000827133
35	C11	8	PIR-39	1.61384	-0.00606846
35	C11	9	PIR-39	1.63164	0.0136802
35	C11	10	PIR-39	1.63482	0.018815
35	C11	11	PIR-39	1.61655	0.00249945
35	C11	12	PIR-39	1.60859	-0.00350851
35	C11	13	PIR-39	1.6049	-0.00524543
35	C11	14	PIR-39	1.60402	-0.00417617
35	C11	15	PIR-39	1.59477	-0.0114736
35	C11	16	PIR-39	1.58859	-0.0157005
35	C11	17	PIR-39	1.59888	-0.00345939
35	C11	18	PIR-39	1.61017	0.00978353
35	C11	19	PIR-39	1.60763	0.00919733
35	C11	20	PIR-39	1.59681	0.000327394
35	C11	21	PIR-39	1.59419	-0.000345232
35	C11	22	PIR-39	1.61	0.0174249
35	C11	23	PIR-39	1.63807	0.0474434
35	C11	24	PIR-39	1.65044	0.0617614
35	C11	25	PIR-39	1.68595	0.0992281
35	C11	26	PIR-39	1.76352	0.178756
35	C11	27	PIR-39	1.89056	0.307742
35	C11	28	PIR-39	2.132	0.551137
35	C11	29	PIR-39	2.59122	1.01231
35	C11	30	PIR-39	3.22893	1.65197
35	C11	31	PIR-39	3.97654	2.40153
35	C11	32	PIR-39	4.89186	3.3188
35	C11	33	PIR-39	5.75724	4.18613
35	C11	34	PIR-39	6.42552	4.85637
35	C11	35	PIR-39	6.83925	5.27206
35	C11	36	PIR-39	6.94942	5.38418
35	C11	37	PIR-39	7.10519	5.5419
35	C11	38	PIR-39	7.24537	5.68403
35	C11	39	PIR-39	7.34072	5.78133
35	C11	40	PIR-39	7.36833	5.81089
35	C11	41	PIR-39	7.32962	5.77414
35	C11	42	PIR-39	7.32761	5.77408
35	C11	43	PIR-39	7.30768	5.7561
35	C11	44	PIR-39	7.2979	5.74827
35	C11	45	PIR-39	7.29841	5.75074
36	C12	1	PIR-39	0.90248	0.015677
36	C12	2	PIR-39	0.899892	0.0115207
36	C12	3	PIR-39	0.893316	0.00337542
36	C12	4	PIR-39	0.886925	-0.0045843
36	C12	5	PIR-39	0.875343	-0.0177349
36	C12	6	PIR-39	0.879063	-0.0155838
36	C12	7	PIR-39	0.89894	0.00272492
36	C12	8	PIR-39	0.908793	0.0110091
36	C12	9	PIR-39	0.891842	-0.00751109
36	C12	10	PIR-39	0.888544	-0.0123776
36	C12	11	PIR-39	0.898612	-0.00387901
36	C12	12	PIR-39	0.902565	-0.00149416
36	C12	13	PIR-39	0.925138	0.01951
36	C12	14	PIR-39	0.947596	0.0403991
36	C12	15	PIR-39	0.931074	0.0223081
36	C12	16	PIR-39	0.927296	0.0169613
36	C12	17	PIR-39	0.918565	0.00666182
36	C12	18	PIR-39	0.905579	-0.00789286
36	C12	19	PIR-39	0.898115	-0.0169261
36	C12	20	PIR-39	0.907598	-0.00901168
36	C12	21	PIR-39	0.906539	-0.0116395
36	C12	22	PIR-39	0.905433	-0.0143147
36	C12	23	PIR-39	0.907553	-0.013763
36	C12	24	PIR-39	0.924867	0.00198206
36	C12	25	PIR-39	0.972568	0.0481141
36	C12	26	PIR-39	1.00262	0.0765987
36	C12	27	PIR-39	1.03446	0.106871
36	C12	28	PIR-39	1.11421	0.185054
36	C12	29	PIR-39	1.29757	0.366844
36	C12	30	PIR-39	1.60942	0.677126
36	C12	31	PIR-39	2.09178	1.15791
36	C12	32	PIR-39	2.8638	1.92837
36	C12	33	PIR-39	3.87867	2.94167
36	C12	34	PIR-39	4.89287	3.95429
36	C12	35	PIR-39	5.84008	4.89994
36	C12	36	PIR-39	6.53628	5.59457
36	C12	37	PIR-39	7.04037	6.09709
36	C12	38	PIR-39	7.32644	6.38159
36	C12	39	PIR-39	7.50834	6.56192
36	C12	40	PIR-39	7.59684	6.64886
36	C12	41	PIR-39	7.61876	6.66921
36	C12	42	PIR-39	7.68681	6.73569
36	C12	43	PIR-39	7.78398	6.83129
36	C12	44	PIR-39	7.811	6.85674
36	C12	45	PIR-39	7.78579	6.82996
37	D1	1	PIR-24	1.1681	0.0242125
37	D1	2	PIR-24	1.16975	0.0176932
37	D1	3	PIR-24	1.16093	0.000697553
37	D1	4	PIR-24	1.17801	0.00960764
37	D1	5	PIR-24	1.1697	-0.00687134
37	D1	6	PIR-24	1.17533	-0.00941094
37	D1	7	PIR-24	1.20679	0.0138729
37	D1	8	PIR-24	1.18539	-0.0156907
37	D1	9	PIR-24	1.19904	-0.01022
37	D1	10	PIR-24	1.24151	0.0240844
37	D1	11	PIR-24	1.22953	0.00392611
37	D1	12	PIR-24	1.22195	-0.0118258
37	D1	13	PIR-24	1.23502	-0.00691889
37	D1	14	PIR-24	1.26283	0.0127179
37	D1	15	PIR-24	1.25432	-0.00396876
37	D1	16	PIR-24	1.27015	0.00368737
37	D1	17	PIR-24	1.3199	0.0452738
37	D1	18	PIR-24	1.35963	0.0768321
37	D1	19	PIR-24	1.39304	0.102065
37	D1	20	PIR-24	1.46389	0.164741
37	D1	21	PIR-24	1.52341	0.21609
37	D1	22	PIR-24	1.60005	0.284561
37	D1	23	PIR-24	1.67633	0.352668
37	D1	24	PIR-24	1.76816	0.436333
37	D1	25	PIR-24	1.92924	0.58924
37	D1	26	PIR-24	2.09055	0.742378
37	D1	27	PIR-24	2.44003	1.08369
37	D1	28	PIR-24	2.88504	1.52053
37	D1	29	PIR-24	3.32894	1.95625
37	D1	30	PIR-24	3.93478	2.55392
37	D1	31	PIR-24	4.61678	3.22775
37	D1	32	PIR-24	5.28707	3.88987
37	D1	33	PIR-24	5.98983	4.58446
37	D1	34	PIR-24	6.56331	5.14976
37	D1	35	PIR-24	7.04376	5.62204
37	D1	36	PIR-24	7.30535	5.87546
37	D1	37	PIR-24	7.36892	5.93086
37	D1	38	PIR-24	7.26305	5.81682
37	D1	39	PIR-24	7.28357	5.82916
37	D1	40	PIR-24	7.36619	5.90361
37	D1	41	PIR-24	7.50823	6.03748
37	D1	42	PIR-24	7.5781	6.09918
37	D1	43	PIR-24	7.68076	6.19367
37	D1	44	PIR-24	7.70056	6.2053
37	D1	45	PIR-24	7.36419	5.86076
38	D2	1	PIR-24	0.756408	0.0976243
38	D2	2	PIR-24	0.756625	0.0730596
38	D2	3	PIR-24	0.746922	0.0385744
38	D2	4	PIR-24	0.75219	0.0190604
38	D2	5	PIR-24	0.773961	0.0160487
38	D2	6	PIR-24	0.769323	-0.0133711
38	D2	7	PIR-24	0.769477	-0.0379998
38	D2	8	PIR-24	0.794451	-0.0378071
38	D2	9	PIR-24	0.815097	-0.0419437
38	D2	10	PIR-24	0.868258	-0.0135645
38	D2	11	PIR-24	0.923273	0.0166687
38	D2	12	PIR-24	0.952657	0.0212701
38	D2	13	PIR-24	0.974674	0.0185049
38	D2	14	PIR-24	0.997925	0.0169736
38	D2	15	PIR-24	0.994279	-0.0114545
38	D2	16	PIR-24	1.03956	0.00903992
38	D2	17	PIR-24	1.07479	0.0194975
38	D2	18	PIR-24	1.15403	0.0739459
38	D2	19	PIR-24	1.19568	0.0908166
38	D2	20	PIR-24	1.34752	0.217877
38	D2	21	PIR-24	1.47836	0.323932
38	D2	22	PIR-24	1.55011	0.370904
38	D2	23	PIR-24	1.64992	0.445926
38	D2	24	PIR-24	1.77319	0.544417
38	D2	25	PIR-24	2.00462	0.751069
38	D2	26	PIR-24	2.26304	0.984701
38	D2	27	PIR-24	2.62611	1.32299
38	D2	28	PIR-24	3.18513	1.85723
38	D2	29	PIR-24	3.90046	2.54778
38	D2	30	PIR-24	4.69897	3.3215
38	D2	31	PIR-24	5.54942	4.14718
38	D2	32	PIR-24	6.40136	4.97433
38	D2	33	PIR-24	6.98018	5.52836
38	D2	34	PIR-24	7.569	6.09241
38	D2	35	PIR-24	7.91656	6.41518
38	D2	36	PIR-24	8.11861	6.59245
38	D2	37	PIR-24	8.30229	6.75135
38	D2	38	PIR-24	8.27705	6.70133
38	D2	39	PIR-24	8.25186	6.65136
38	D2	40	PIR-24	8.29683	6.67155
38	D2	41	PIR-24	8.36234	6.71228
38	D2	42	PIR-24	8.36599	6.69114
38	D2	43	PIR-24	8.30847	6.60884
38	D2	44	PIR-24	8.10206	6.37765
38	D2	45	PIR-24	8.13021	6.38102
39	D3	1	PIR-24	1.05077	0.063047
39	D3	2	PIR-24	1.04426	0.0475124
39	D3	3	PIR-24	1.0401	0.0343215
39	D3	4	PIR-24	1.03765	0.0228507
39	D3	5	PIR-24	1.00659	-0.0172332
39	D3	6	PIR-24	1.00706	-0.0257911
39	D3	7	PIR-24	1.02534	-0.0165368
39	D3	8	PIR-24	1.0301	-0.0208026
39	D3	9	PIR-24	1.03536	-0.0245686
39	D3	10	PIR-24	1.07232	0.00337383
39	D3	11	PIR-24	1.09258	0.0146013
39	D3	12	PIR-24	1.11256	0.0255615
39	D3	13	PIR-24	1.1064	0.010379
39	D3	14	PIR-24	1.09889	-0.0061554
39	D3	15	PIR-24	1.15739	0.0433196
39	D3	16	PIR-24	1.23986	0.116762
39	D3	17	PIR-24	1.30256	0.170436
39	D3	18	PIR-24	1.37581	0.234665
39	D3	19	PIR-24	1.46623	0.316054
39	D3	20	PIR-24	1.56064	0.401446
39	D3	21	PIR-24	1.65176	0.48354
39	D3	22	PIR-24	1.75605	0.578801
39	D3	23	PIR-24	1.86477	0.678502
39	D3	24	PIR-24	1.90981	0.714517
39	D3	25	PIR-24	2.10882	0.904497
39	D3	26	PIR-24	2.34518	1.13183
39	D3	27	PIR-24	2.62374	1.40136
39	D3	28	PIR-24	2.97471	1.74331
39	D3	29	PIR-24	3.53846	2.29804
39	D3	30	PIR-24	4.24255	2.9931
39	D3	31	PIR-24	5.09591	3.83744
39	D3	32	PIR-24	5.96975	4.70226
39	D3	33	PIR-24	6.81494	5.53842
39	D3	34	PIR-24	7.73502	6.44947
39	D3	35	PIR-24	8.22481	6.93024
39	D3	36	PIR-24	8.39598	7.09239
39	D3	37	PIR-24	8.58823	7.27561
39	D3	38	PIR-24	8.60679	7.28514
39	D3	39	PIR-24	8.73058	7.39991
39	D3	40	PIR-24	8.83336	7.49366
39	D3	41	PIR-24	8.85658	7.50786
39	D3	42	PIR-24	8.8067	7.44896
39	D3	43	PIR-24	8.85032	7.48355
39	D3	44	PIR-24	8.83602	7.46023
39	D3	45	PIR-24	8.86305	7.47823
40	D4	1	PIR-24	0.54132	0.0569588
40	D4	2	PIR-24	0.542518	0.0363864
40	D4	3	PIR-24	0.566388	0.0384852
40	D4	4	PIR-24	0.578628	0.0289551
40	D4	5	PIR-24	0.582682	0.0112378
40	D4	6	PIR-24	0.605143	0.0119282
40	D4	7	PIR-24	0.61558	0.000595222
40	D4	8	PIR-24	0.626346	-0.0104097
40	D4	9	PIR-24	0.636609	-0.0219174
40	D4	10	PIR-24	0.640638	-0.0396596
40	D4	11	PIR-24	0.667709	-0.0343588
40	D4	12	PIR-24	0.689501	-0.0343382
40	D4	13	PIR-24	0.711632	-0.0339781
40	D4	14	PIR-24	0.747536	-0.0198449
40	D4	15	PIR-24	0.772177	-0.0169745
40	D4	16	PIR-24	0.830418	0.0194965
40	D4	17	PIR-24	0.880636	0.0479432
40	D4	18	PIR-24	0.907303	0.0528397
40	D4	19	PIR-24	0.945135	0.0689013
40	D4	20	PIR-24	1.03033	0.132323
40	D4	21	PIR-24	1.14481	0.225039
40	D4	22	PIR-24	1.22975	0.288206
40	D4	23	PIR-24	1.32254	0.359221
40	D4	24	PIR-24	1.42209	0.437
40	D4	25	PIR-24	1.58385	0.576992
40	D4	26	PIR-24	1.70209	0.673464
40	D4	27	PIR-24	1.84912	0.798721
40	D4	28	PIR-24	2.08926	1.01709
40	D4	29	PIR-24	2.37426	1.28032
40	D4	30	PIR-24	2.76567	1.64996
40	D4	31	PIR-24	3.33039	2.1929
40	D4	32	PIR-24	3.99707	2.83782
40	D4	33	PIR-24	4.72564	3.54461
40	D4	34	PIR-24	5.50229	4.29949
40	D4	35	PIR-24	6.19336	4.9688
40	D4	36	PIR-24	6.61021	5.36387
40	D4	37	PIR-24	6.94269	5.67458
40	D4	38	PIR-24	7.10579	5.81591
40	D4	39	PIR-24	7.16543	5.85378
40	D4	40	PIR-24	7.34845	6.01503
40	D4	41	PIR-24	7.49407	6.13888
40	D4	42	PIR-24	7.47146	6.0945
40	D4	43	PIR-24	7.40336	6.00462
40	D4	44	PIR-24	7.4394	6.0189
40	D4	45	PIR-24	7.40496	5.96269
41	D5	1	PIR-24	0.985831	0.0435927
41	D5	2	PIR-24	0.98094	0.0229202
41	D5	3	PIR-24	0.97266	-0.0011409
41	D5	4	PIR-24	1.00708	0.017495
41	D5	5	PIR-24	1.01904	0.013676
41	D5	6	PIR-24	1.0115	-0.00964959
41	D5	7	PIR-24	1.01671	-0.0202174
41	D5	8	PIR-24	1.0452	-0.00751121
41	D5	9	PIR-24	1.06522	-0.00327291
41	D5	10	PIR-24	1.08333	-0.000943857
41	D5	11	PIR-24	1.09444	-0.00560655
41	D5	12	PIR-24	1.12675	0.010922
41	D5	13	PIR-24	1.12503	-0.00658252
41	D5	14	PIR-24	1.16023	0.012832
41	D5	15	PIR-24	1.18596	0.0227837
41	D5	16	PIR-24	1.27032	0.0913588
41	D5	17	PIR-24	1.33389	0.139153
41	D5	18	PIR-24	1.38927	0.178752
41	D5	19	PIR-24	1.42529	0.198992
41	D5	20	PIR-24	1.51768	0.275601
41	D5	21	PIR-24	1.61196	0.354095
41	D5	22	PIR-24	1.71168	0.438032
41	D5	23	PIR-24	1.82601	0.536584
41	D5	24	PIR-24	1.90678	0.601574
41	D5	25	PIR-24	2.03868	0.717694
41	D5	26	PIR-24	2.22463	0.887858
41	D5	27	PIR-24	2.43811	1.08556
41	D5	28	PIR-24	2.73998	1.37165
41	D5	29	PIR-24	3.15917	1.77505
41	D5	30	PIR-24	3.72825	2.32836
41	D5	31	PIR-24	4.44149	3.02582
41	D5	32	PIR-24	5.30394	3.87249
41	D5	33	PIR-24	6.19629	4.74905
41	D5	34	PIR-24	6.89172	5.4287
41	D5	35	PIR-24	7.33445	5.85565
41	D5	36	PIR-24	7.74789	6.25331
41	D5	37	PIR-24	8.0204	6.51004
41	D5	38	PIR-24	8.15069	6.62454
41	D5	39	PIR-24	8.30826	6.76634
41	D5	40	PIR-24	8.4046	6.84689
41	D5	41	PIR-24	8.47539	6.9019
41	D5	42	PIR-24	8.43224	6.84298
41	D5	43	PIR-24	8.3078	6.70275
41	D5	44	PIR-24	8.35843	6.7376
41	D5	45	PIR-24	8.41072	6.77411
42	D6	1	PIR-24	0.662298	0.096896
42	D6	2	PIR-24	0.65902	0.0740003
42	D6	3	PIR-24	0.64695	0.0423134
42	D6	4	PIR-24	0.665998	0.0417434
42	D6	5	PIR-24	0.665905	0.022034
42	D6	6	PIR-24	0.647583	-0.0159057
42	D6	7	PIR-24	0.65478	-0.0283262
42	D6	8	PIR-24	0.69256	-0.0101632
42	D6	9	PIR-24	0.694105	-0.0282359
42	D6	10	PIR-24	0.692983	-0.0489752
42	D6	11	PIR-24	0.710681	-0.050894
42	D6	12	PIR-24	0.752779	-0.0284135
42	D6	13	PIR-24	0.799	-0.00181006
42	D6	14	PIR-24	0.835541	0.0151134
42	D6	15	PIR-24	0.876803	0.0367586
42	D6	16	PIR-24	0.914423	0.0547609
42	D6	17	PIR-24	0.969622	0.0903421
42	D6	18	PIR-24	1.03288	0.133985
42	D6	19	PIR-24	1.09	0.171489
42	D6	20	PIR-24	1.13863	0.200501
42	D6	21	PIR-24	1.22842	0.270673
42	D6	22	PIR-24	1.32658	0.349215
42	D6	23	PIR-24	1.43845	0.44147
42	D6	24	PIR-24	1.55664	0.540034
42	D6	25	PIR-24	1.70031	0.664092
42	D6	26	PIR-24	1.85966	0.803826
42	D6	27	PIR-24	2.03648	0.961025
42	D6	28	PIR-24	2.25198	1.15691
42	D6	29	PIR-24	2.58689	1.4722
42	D6	30	PIR-24	3.04615	1.91184
42	D6	31	PIR-24	3.6261	2.47218
42	D6	32	PIR-24	4.26583	3.09229
42	D6	33	PIR-24	5.09787	3.90471
42	D6	34	PIR-24	5.88867	4.67589
42	D6	35	PIR-24	6.59451	5.36211
42	D6	36	PIR-24	7.11958	5.86757
42	D6	37	PIR-24	7.48032	6.2087
42	D6	38	PIR-24	7.61944	6.3282
42	D6	39	PIR-24	7.77169	6.46083
42	D6	40	PIR-24	7.90539	6.57491
42	D6	41	PIR-24	7.99531	6.64522
42	D6	42	PIR-24	8.03443	6.66471
42	D6	43	PIR-24	7.98041	6.59108
42	D6	44	PIR-24	8.01478	6.60583
42	D6	45	PIR-24	7.97094	6.54238
43	D7	1	PIR-39	1.13272	0.00685441
43	D7	2	PIR-39	1.13625	0.00492906
43	D7	3	PIR-39	1.14035	0.00357126
43	D7	4	PIR-39	1.15083	0.008597
43	D7	5	PIR-39	1.15756	0.00988148
43	D7	6	PIR-39	1.15458	0.00144277
43	D7	7	PIR-39	1.14178	-0.0168133
43	D7	8	PIR-39	1.14878	-0.0152613
43	D7	9	PIR-39	1.18475	0.0152529
43	D7	10	PIR-39	1.17886	0.00391289
43	D7	11	PIR-39	1.17525	-0.00515406
43	D7	12	PIR-39	1.17934	-0.00651781
43	D7	13	PIR-39	1.18219	-0.00911658
43	D7	14	PIR-39	1.21236	0.0155948
43	D7	15	PIR-39	1.22028	0.0180617
43	D7	16	PIR-39	1.2248	0.0171305
43	D7	17	PIR-39	1.18443	-0.0286896
43	D7	18	PIR-39	1.17585	-0.042723
43	D7	19	PIR-39	1.20191	-0.0221171
43	D7	20	PIR-39	1.23966	0.0101803
43	D7	21	PIR-39	1.2571	0.0221604
43	D7	22	PIR-39	1.25606	0.0156718
43	D7	23	PIR-39	1.25078	0.00493494
43	D7	24	PIR-39	1.26026	0.00896897
43	D7	25	PIR-39	1.30449	0.0477413
43	D7	26	PIR-39	1.37753	0.115329
43	D7	27	PIR-39	1.48711	0.219452
43	D7	28	PIR-39	1.73946	0.466349
43	D7	29	PIR-39	2.07521	0.796648
43	D7	30	PIR-39	2.69789	1.41387
43	D7	31	PIR-39	3.52001	2.23054
43	D7	32	PIR-39	4.61221	3.31729
43	D7	33	PIR-39	5.80518	4.50481
43	D7	34	PIR-39	6.81959	5.51376
43	D7	35	PIR-39	7.5573	6.24602
43	D7	36	PIR-39	8.18226	6.86553
43	D7	37	PIR-39	8.52897	7.20679
43	D7	38	PIR-39	8.58843	7.26079
43	D7	39	PIR-39	8.74996	7.41687
43	D7	40	PIR-39	8.83047	7.49193
43	D7	41	PIR-39	8.75573	7.41173
43	D7	42	PIR-39	8.75089	7.40144
43	D7	43	PIR-39	8.86988	7.51498
43	D7	44	PIR-39	8.89544	7.53508
43	D7	45	PIR-39	8.82736	7.46154
44	D8	1	PIR-39	1.53714	0.00769069
44	D8	2	PIR-39	1.53372	0.00314983
44	D8	3	PIR-39	1.53646	0.00476721
44	D8	4	PIR-39	1.5289	-0.00391903
44	D8	5	PIR-39	1.53124	-0.00269933
44	D8	6	PIR-39	1.53676	0.00170635
44	D8	7	PIR-39	1.51909	-0.0170855
44	D8	8	PIR-39	1.49756	-0.0397435
44	D8	9	PIR-39	1.51642	-0.0220068
44	D8	10	PIR-39	1.55065	0.0111075
44	D8	11	PIR-39	1.57438	0.03371
44	D8	12	PIR-39	1.55155	0.00976171
44	D8	13	PIR-39	1.56756	0.0246544
44	D8	14	PIR-39	1.60298	0.058946
44	D8	15	PIR-39	1.56083	0.0156755
44	D8	16	PIR-39	1.54203	-0.00424226
44	D8	17	PIR-39	1.52476	-0.0226354
44	D8	18	PIR-39	1.52357	-0.0249488
44	D8	19	PIR-39	1.52659	-0.023048
44	D8	20	PIR-39	1.52186	-0.0288972
44	D8	21	PIR-39	1.54359	-0.00829064
44	D8	22	PIR-39	1.55918	0.00617488
44	D8	23	PIR-39	1.55951	0.00538137
44	D8	24	PIR-39	1.58113	0.025878
44	D8	25	PIR-39	1.69267	0.1363
44	D8	26	PIR-39	1.81384	0.256348
44	D8	27	PIR-39	1.99084	0.432226
44	D8	28	PIR-39	2.32993	0.770192
44	D8	29	PIR-39	2.89591	1.33506
44	D8	30	PIR-39	3.75949	2.19751
44	D8	31	PIR-39	4.81736	3.25426
44	D8	32	PIR-39	5.98861	4.42439
44	D8	33	PIR-39	7.04498	5.47964
44	D8	34	PIR-39	7.84878	6.28232
44	D8	35	PIR-39	8.38896	6.82137
44	D8	36	PIR-39	8.7252	7.1565
44	D8	37	PIR-39	8.96138	7.39155
44	D8	38	PIR-39	9.07661	7.50566
44	D8	39	PIR-39	9.19572	7.62365
44	D8	40	PIR-39	9.24716	7.67396
44	D8	41	PIR-39	9.07547	7.50116
44	D8	42	PIR-39	9.07313	7.49769
44	D8	43	PIR-39	9.1394	7.56284
44	D8	44	PIR-39	9.2072	7.62952
44	D8	45	PIR-39	9.25029	7.67149
45	D9	1	PIR-39	0.773809	0.0249295
45	D9	2	PIR-39	0.760879	0.00774332
45	D9	3	PIR-39	0.759293	0.00190139
45	D9	4	PIR-39	0.776013	0.0143651
45	D9	5	PIR-39	0.782719	0.0168144
45	D9	6	PIR-39	0.78691	0.0167494
45	D9	7	PIR-39	0.754535	-0.0198817
45	D9	8	PIR-39	0.756476	-0.0221973
45	D9	9	PIR-39	0.790746	0.00781584
45	D9	10	PIR-39	0.774536	-0.0126495
45	D9	11	PIR-39	0.77273	-0.0187127
45	D9	12	PIR-39	0.782767	-0.012932
45	D9	13	PIR-39	0.774769	-0.0251863
45	D9	14	PIR-39	0.798165	-0.00604591
45	D9	15	PIR-39	0.820806	0.012338
45	D9	16	PIR-39	0.84115	0.0284259
45	D9	17	PIR-39	0.836534	0.0195541
45	D9	18	PIR-39	0.83163	0.0103937
45	D9	19	PIR-39	0.834019	0.00852631
[truncated: 2,321 more rows]

## Sheet: Results
Well	Well Position	Omit	Sample Name	Target Name	Task	Reporter	Quencher	Quantity	Quantity Mean	Quantity SD	RQ	RQ Min	RQ Max	CT	Ct Mean	Ct SD	Delta Ct	Delta Ct Mean	Delta Ct SD	Delta Ct SE	Delta Delta Ct	Automatic Ct Threshold	Ct Threshold	Automatic Baseline	Baseline Start	Baseline End	Amp Status	Comments	Cq Conf	HIGHSD	EXPFAIL	OUTLIERRG	CQCONF	Tm1	Tm2	Tm3	Tm4
64	F4	FALSE	A1	PIR-23	UNKNOWN	SYBR	None							26.4343	26.4118	0.327095						TRUE	0.615582	TRUE	3	21	Amp			N	N	N	N	82.4269
76	G4	FALSE	A1	PIR-23	UNKNOWN	SYBR	None							26.0105	26.4118	0.327095						TRUE	0.615582	TRUE	3	20	Amp			N	N	N	N	81.4423
88	H4	FALSE	A1	PIR-23	UNKNOWN	SYBR	None							26.7908	26.4118	0.327095						TRUE	0.615582	TRUE	3	21	Amp			N	N	N	N	80.4557
65	F5	FALSE	A2	PIR-23	UNKNOWN	SYBR	None							28.787	28.6949	0.520005						TRUE	0.615582	TRUE	3	23	Amp			Y	N	N	N	82.4269
77	G5	FALSE	A2	PIR-23	UNKNOWN	SYBR	None							29.1627	28.6949	0.520005						TRUE	0.615582	TRUE	3	22	Amp			Y	N	N	N	82.4269
89	H5	FALSE	A2	PIR-23	UNKNOWN	SYBR	None							28.135	28.6949	0.520005						TRUE	0.615582	TRUE	3	20	Amp			Y	N	N	N	79.4692
66	F6	FALSE	A3	PIR-23	UNKNOWN	SYBR	None							27.0106	26.7487	0.274104						TRUE	0.615582	TRUE	3	22	Amp			N	N	N	N	81.4423
78	G6	FALSE	A3	PIR-23	UNKNOWN	SYBR	None							26.4639	26.7487	0.274104						TRUE	0.615582	TRUE	3	18	Amp			N	N	N	N	81.4423
90	H6	FALSE	A3	PIR-23	UNKNOWN	SYBR	None							26.7717	26.7487	0.274104						TRUE	0.615582	TRUE	3	21	Amp			N	N	N	N	79.4692
61	F1	FALSE	H1	PIR-23	UNKNOWN	SYBR	None							22.0995	22.3378	0.287541						TRUE	0.615582	TRUE	3	19	Amp			N	N	N	N	79.4692
73	G1	FALSE	H1	PIR-23	UNKNOWN	SYBR	None							22.2567	22.3378	0.287541						TRUE	0.615582	TRUE	3	18	Amp			N	N	N	N	79.4692
85	H1	FALSE	H1	PIR-23	UNKNOWN	SYBR	None							22.6571	22.3378	0.287541						TRUE	0.615582	TRUE	3	17	Amp			N	N	N	N	80.4557
62	F2	FALSE	H2	PIR-23	UNKNOWN	SYBR	None							22.9865	22.8681	0.283367						TRUE	0.615582	TRUE	3	21	Amp			N	N	N	N	81.4423
74	G2	FALSE	H2	PIR-23	UNKNOWN	SYBR	None							22.5447	22.8681	0.283367						TRUE	0.615582	TRUE	3	22	Amp			N	N	N	N	79.4692
86	H2	FALSE	H2	PIR-23	UNKNOWN	SYBR	None							23.073	22.8681	0.283367						TRUE	0.615582	TRUE	3	23	Amp			N	N	N	N	80.4557
63	F3	FALSE	H3	PIR-23	UNKNOWN	SYBR	None							25.1363	25.2108	0.60614						TRUE	0.615582	TRUE	3	44	No Amp			N	Y	N	Y	89.4262
75	G3	FALSE	H3	PIR-23	UNKNOWN	SYBR	None							24.7822	25.2108	0.60614						TRUE	0.615582	TRUE	3	21	Amp			Y	N	N	N	82.4269
87	H3	FALSE	H3	PIR-23	UNKNOWN	SYBR	None							25.6395	25.2108	0.60614						TRUE	0.615582	TRUE	3	23	Amp			Y	N	N	N	79.4692
28	C4	FALSE	A1	PIR-24	UNKNOWN	SYBR	None				1	0.493842	2.02494	27.1679	27.4615	0.544263		0.383014	0.634991	0.366612	0	TRUE	0.830382	TRUE	3	15	Amp			Y	N	N	Y	81.4423
40	D4	FALSE	A1	PIR-24	UNKNOWN	SYBR	None				1	0.493842	2.02494	28.0895	27.4615	0.544263		0.383014	0.634991	0.366612	0	TRUE	0.830382	TRUE	3	18	Amp			Y	N	N	N	81.4423
52	E4	FALSE	A1	PIR-24	UNKNOWN	SYBR	None				1	0.493842	2.02494	27.1271	27.4615	0.544263		0.383014	0.634991	0.366612	0	TRUE	0.830382	TRUE	3	17	Amp			Y	N	N	Y	81.4423
29	C5	FALSE	A2	PIR-24	UNKNOWN	SYBR	None				5.44218	3.01642	9.81871	29.6619	29.6337	0.108003		-2.06117	0.531103	0.306632	-2.44419	TRUE	0.830382	TRUE	3	17	Amp			N	N	N	N	81.4423
41	D5	FALSE	A2	PIR-24	UNKNOWN	SYBR	None				5.44218	3.01642	9.81871	29.7249	29.6337	0.108003		-2.06117	0.531103	0.306632	-2.44419	TRUE	0.830382	TRUE	3	14	Amp			N	N	N	N	82.4269
53	E5	FALSE	A2	PIR-24	UNKNOWN	SYBR	None				5.44218	3.01642	9.81871	29.5144	29.6337	0.108003		-2.06117	0.531103	0.306632	-2.44419	TRUE	0.830382	TRUE	3	16	Amp			N	N	N	N	82.4269
30	C6	FALSE	A3	PIR-24	UNKNOWN	SYBR	None				2.07852	0.911672	4.73881	26.6563	26.0762	0.689218		-0.672541	0.741724	0.428234	-1.05556	TRUE	0.830382	TRUE	3	17	Amp			Y	N	N	N	84.3968
42	D6	FALSE	A3	PIR-24	UNKNOWN	SYBR	None				2.07852	0.911672	4.73881	26.258	26.0762	0.689218		-0.672541	0.741724	0.428234	-1.05556	TRUE	0.830382	TRUE	3	16	Amp			Y	N	N	N	84.3968
54	E6	FALSE	A3	PIR-24	UNKNOWN	SYBR	None				2.07852	0.911672	4.73881	25.3143	26.0762	0.689218		-0.672541	0.741724	0.428234	-1.05556	TRUE	0.830382	TRUE	3	16	Amp			Y	N	N	Y	82.4269
25	C1	FALSE	H1	PIR-24	UNKNOWN	SYBR	None				2.59657	0.744894	9.0512	25.7513	25.3442	1.08644		-0.993594	1.12384	0.648852	-1.37661	TRUE	0.830382	TRUE	3	19	Amp			Y	N	N	N	81.4423
37	D1	FALSE	H1	PIR-24	UNKNOWN	SYBR	None				2.59657	0.744894	9.0512	26.1682	25.3442	1.08644		-0.993594	1.12384	0.648852	-1.37661	TRUE	0.830382	TRUE	3	15	Amp			Y	N	N	N	82.4269
49	E1	FALSE	H1	PIR-24	UNKNOWN	SYBR	None				2.59657	0.744894	9.0512	24.113	25.3442	1.08644		-0.993594	1.12384	0.648852	-1.37661	TRUE	0.830382	TRUE	3	17	Amp			Y	N	N	N	79.4692
26	C2	FALSE	H2	PIR-24	UNKNOWN	SYBR	None				2.88043	1.91386	4.33516	25.8898	25.7248	0.234696		-1.14327	0.367939	0.21243	-1.52629	TRUE	0.830382	TRUE	3	18	Amp			N	N	N	N	81.4423
38	D2	FALSE	H2	PIR-24	UNKNOWN	SYBR	None				2.88043	1.91386	4.33516	25.4561	25.7248	0.234696		-1.14327	0.367939	0.21243	-1.52629	TRUE	0.830382	TRUE	3	16	Amp			N	N	N	N	82.4269
50	E2	FALSE	H2	PIR-24	UNKNOWN	SYBR	None				2.88043	1.91386	4.33516	25.8286	25.7248	0.234696		-1.14327	0.367939	0.21243	-1.52629	TRUE	0.830382	TRUE	3	19	Amp			N	N	N	N	80.4557
27	C3	FALSE	H3	PIR-24	UNKNOWN	SYBR	None				4.67326	1.12149	19.4736	26.2414	25.3694	0.839456		-1.84142	1.03542	0.646992	-2.22443	TRUE	0.830382	TRUE	3	17	Amp			Y	N	N	N	81.4423
39	D3	FALSE	H3	PIR-24	UNKNOWN	SYBR	None				4.67326	1.12149	19.4736	24.5668	25.3694	0.839456		-1.84142	1.03542	0.646992	-2.22443	TRUE	0.830382	TRUE	3	14	Amp			Y	N	N	N	82.4269
51	E3	FALSE	H3	PIR-24	UNKNOWN	SYBR	None				4.67326	1.12149	19.4736	25.3	25.3694	0.839456		-1.84142	1.03542	0.646992	-2.22443	TRUE	0.830382	TRUE	3	15	Amp			Y	N	N	N	82.4269
70	F10	FALSE	A1	PIR-27	UNKNOWN	SYBR	None				1	0.674753	1.48202	23.0701	22.9297	0.135557		-6.14876	0.354071	0.204423	0	TRUE	0.68434	TRUE	3	15	Amp			N	N	N	N	84.3968
82	G10	FALSE	A1	PIR-27	UNKNOWN	SYBR	None				1	0.674753	1.48202	22.9196	22.9297	0.135557		-6.14876	0.354071	0.204423	0	TRUE	0.68434	TRUE	3	13	Amp			N	N	N	N	82.4269
94	H10	FALSE	A1	PIR-27	UNKNOWN	SYBR	None				1	0.674753	1.48202	22.7995	22.9297	0.135557		-6.14876	0.354071	0.204423	0	TRUE	0.68434	TRUE	3	14	Amp			N	N	N	N	82.4269
71	F11	FALSE	A2	PIR-27	UNKNOWN	SYBR	None				5.16621	2.46017	10.8487	23.5524	23.177	0.418865		-8.51786	0.667723	0.38551	-2.36911	TRUE	0.68434	TRUE	3	14	Amp			N	N	N	N	84.3968
83	G11	FALSE	A2	PIR-27	UNKNOWN	SYBR	None				5.16621	2.46017	10.8487	23.2535	23.177	0.418865		-8.51786	0.667723	0.38551	-2.36911	TRUE	0.68434	TRUE	3	14	Amp			N	N	N	N	81.4423
95	H11	FALSE	A2	PIR-27	UNKNOWN	SYBR	None				5.16621	2.46017	10.8487	22.7252	23.177	0.418865		-8.51786	0.667723	0.38551	-2.36911	TRUE	0.68434	TRUE	3	13	Amp			N	N	N	N	81.4423
72	F12	FALSE	A3	PIR-27	UNKNOWN	SYBR	None				1.58552	1.16383	2.16002	22.9327	22.935	0.0480456		-6.81372	0.278283	0.160667	-0.66496	TRUE	0.68434	TRUE	3	15	Amp			N	N	N	N	82.4269
84	G12	FALSE	A3	PIR-27	UNKNOWN	SYBR	None				1.58552	1.16383	2.16002	22.9842	22.935	0.0480456		-6.81372	0.278283	0.160667	-0.66496	TRUE	0.68434	TRUE	3	15	Amp			N	N	N	N	81.4423
96	H12	FALSE	A3	PIR-27	UNKNOWN	SYBR	None				1.58552	1.16383	2.16002	22.8881	22.935	0.0480456		-6.81372	0.278283	0.160667	-0.66496	TRUE	0.68434	TRUE	3	14	Amp			N	N	N	N	81.4423
67	F7	FALSE	H1	PIR-27	UNKNOWN	SYBR	None				0.513919	0.194379	1.35875	17.6765	18.1494	0.826445		-5.18837	0.875038	0.505204	0.960388	TRUE	0.68434	TRUE	3	16	Amp			Y	N	N	N	84.3968
79	G7	FALSE	H1	PIR-27	UNKNOWN	SYBR	None				0.513919	0.194379	1.35875	19.1037	18.1494	0.826445		-5.18837	0.875038	0.505204	0.960388	TRUE	0.68434	TRUE	3	18	Amp			Y	N	Y	N	81.4423
91	H7	FALSE	H1	PIR-27	UNKNOWN	SYBR	None				0.513919	0.194379	1.35875	17.668	18.1494	0.826445		-5.18837	0.875038	0.505204	0.960388	TRUE	0.68434	TRUE	3	16	Amp			Y	N	N	N	81.4423
68	F8	FALSE	H2	PIR-27	UNKNOWN	SYBR	None				5.01536	3.24309	7.75612	18.6022	18.393	0.271419		-8.47511	0.392384	0.226543	-2.32635	TRUE	0.68434	TRUE	3	13	Amp			N	N	N	N	84.3968
80	G8	FALSE	H2	PIR-27	UNKNOWN	SYBR	None				5.01536	3.24309	7.75612	18.4904	18.393	0.271419		-8.47511	0.392384	0.226543	-2.32635	TRUE	0.68434	TRUE	3	11	Amp			N	N	N	N	81.4423
92	H8	FALSE	H2	PIR-27	UNKNOWN	SYBR	None				5.01536	3.24309	7.75612	18.0863	18.393	0.271419		-8.47511	0.392384	0.226543	-2.32635	TRUE	0.68434	TRUE	3	13	Amp			N	N	N	N	81.4423
69	F9	FALSE	H3	PIR-27	UNKNOWN	SYBR	None				4.0949	1.37432	12.2011	20.4601	20.0283	0.428697		-8.18259	0.74242	0.494938	-2.03383	TRUE	0.68434	TRUE	3	13	Amp			N	N	N	N	84.3968
81	G9	FALSE	H3	PIR-27	UNKNOWN	SYBR	None				4.0949	1.37432	12.2011	20.022	20.0283	0.428697		-8.18259	0.74242	0.494938	-2.03383	TRUE	0.68434	TRUE	3	14	Amp			N	N	N	N	81.4423
93	H9	FALSE	H3	PIR-27	UNKNOWN	SYBR	None				4.0949	1.37432	12.2011	19.6027	20.0283	0.428697		-8.18259	0.74242	0.494938	-2.03383	TRUE	0.68434	TRUE	3	10	Amp			N	N	N	N	82.4269
34	C10	FALSE	A1	PIR-39	UNKNOWN	SYBR	None							Undetermined	30.126	0.169267						TRUE	0.478672	TRUE	3	44	No Amp			N	Y	N	Y	61.0407
46	D10	FALSE	A1	PIR-39	UNKNOWN	SYBR	None				1	0.610668	1.63755	30.0063	30.126	0.169267		2.04745	0.368296	0.223583	0	TRUE	0.478672	TRUE	3	23	Amp			N	N	N	N	84.3968
58	E10	FALSE	A1	PIR-39	UNKNOWN	SYBR	None				1	0.610668	1.63755	30.2456	30.126	0.169267		2.04745	0.368296	0.223583	0	TRUE	0.478672	TRUE	3	23	Amp			N	N	N	N	84.3968
35	C11	FALSE	A2	PIR-39	UNKNOWN	SYBR	None				3.87703	2.00178	7.50897	32.7217	32.7874	0.289031		0.0925032	0.594932	0.343484	-1.95495	TRUE	0.478672	TRUE	3	20	Amp			N	N	N	N	84.3968
47	D11	FALSE	A2	PIR-39	UNKNOWN	SYBR	None				3.87703	2.00178	7.50897	32.5369	32.7874	0.289031		0.0925032	0.594932	0.343484	-1.95495	TRUE	0.478672	TRUE	3	20	Amp			N	N	N	N	84.3968
59	E11	FALSE	A2	PIR-39	UNKNOWN	SYBR	None				3.87703	2.00178	7.50897	33.1036	32.7874	0.289031		0.0925032	0.594932	0.343484	-1.95495	TRUE	0.478672	TRUE	3	23	Amp			N	N	N	N	84.3968
36	C12	FALSE	A3	PIR-39	UNKNOWN	SYBR	None				1.13479	0.4598	2.80067	31.4539	30.6138	0.765481		1.86503	0.813077	0.46943	-0.182426	TRUE	0.478672	TRUE	3	22	Amp			Y	N	N	N	84.3968
48	D12	FALSE	A3	PIR-39	UNKNOWN	SYBR	None				1.13479	0.4598	2.80067	29.9559	30.6138	0.765481		1.86503	0.813077	0.46943	-0.182426	TRUE	0.478672	TRUE	3	22	Amp			Y	N	N	N	81.4423
60	E12	FALSE	A3	PIR-39	UNKNOWN	SYBR	None				1.13479	0.4598	2.80067	30.4315	30.6138	0.765481		1.86503	0.813077	0.46943	-0.182426	TRUE	0.478672	TRUE	3	22	Amp			Y	N	N	N	84.3968
31	C7	FALSE	H1	PIR-39	UNKNOWN	SYBR	None				1.01148	0.509813	2.00682	27.6312	27.3687	0.371231		2.03098	0.469566	0.31059	-0.0164747	TRUE	0.478672	TRUE	3	22	Amp			N	N	N	N	84.3968
43	D7	FALSE	H1	PIR-39	UNKNOWN	SYBR	None				1.01148	0.509813	2.00682	27.1062	27.3687	0.371231		2.03098	0.469566	0.31059	-0.0164747	TRUE	0.478672	TRUE	3	23	Amp			N	N	N	N	84.3968
55	E7	FALSE	H1	PIR-39	UNKNOWN	SYBR	None							Undetermined	27.3687	0.371231						TRUE	0.478672	TRUE	3	44	No Amp			N	Y	N	Y	62.0806
32	C8	FALSE	H2	PIR-39	UNKNOWN	SYBR	None				3.2929	2.36102	4.59258	27.3047	27.1962	0.0966892		0.328097	0.299409	0.172864	-1.71936	TRUE	0.478672	TRUE	3	21	Amp			N	N	N	N	84.3968
44	D8	FALSE	H2	PIR-39	UNKNOWN	SYBR	None				3.2929	2.36102	4.59258	27.1648	27.1962	0.0966892		0.328097	0.299409	0.172864	-1.71936	TRUE	0.478672	TRUE	3	19	Amp			N	N	N	N	84.3968
56	E8	FALSE	H2	PIR-39	UNKNOWN	SYBR	None				3.2929	2.36102	4.59258	27.1191	27.1962	0.0966892		0.328097	0.299409	0.172864	-1.71936	TRUE	0.478672	TRUE	3	21	Amp			N	N	N	N	84.3968
33	C9	FALSE	H3	PIR-39	UNKNOWN	SYBR	None				2.5262	0.979358	6.51622	27.9538	27.9213	0.0496527		0.710482	0.608171	0.429564	-1.33697	TRUE	0.478672	TRUE	3	23	Amp			N	N	N	N	84.3968
45	D9	FALSE	H3	PIR-39	UNKNOWN	SYBR	None				2.5262	0.979358	6.51622	27.8642	27.9213	0.0496527		0.710482	0.608171	0.429564	-1.33697	TRUE	0.478672	TRUE	3	22	Amp			N	N	N	N	84.3968
57	E9	FALSE	H3	PIR-39	UNKNOWN	SYBR	None				2.5262	0.979358	6.51622	27.946	27.9213	0.0496527		0.710482	0.608171	0.429564	-1.33697	TRUE	0.478672	TRUE	3	23	Amp			N	N	N	N	84.3968
1	A1	FALSE	A1	U6	UNKNOWN	SYBR	None				1	0.655712	1.52506	25.1919	25.0147	0.193087		-1.06381	0.379833	0.219297	0	TRUE	0.470598	TRUE	3	21	Amp			N	N	N	N	81.4423
2	A2	FALSE	A1	U6	UNKNOWN	SYBR	None				1	0.655712	1.52506	25.0432	25.0147	0.193087		-1.06381	0.379833	0.219297	0	TRUE	0.470598	TRUE	3	21	Amp			N	N	N	N	81.4423
3	A3	FALSE	A1	U6	UNKNOWN	SYBR	None				1	0.655712	1.52506	24.8089	25.0147	0.193087		-1.06381	0.379833	0.219297	0	TRUE	0.470598	TRUE	3	17	Amp			N	N	N	N	82.4269
4	A4	FALSE	A2	U6	UNKNOWN	SYBR	None				0.865955	0.422396	1.7753	26.7963	26.8387	0.383469		-0.856178	0.646107	0.37303	0.207637	TRUE	0.470598	TRUE	3	21	Amp			N	N	N	N	81.4423
5	A5	FALSE	A2	U6	UNKNOWN	SYBR	None				0.865955	0.422396	1.7753	26.4782	26.8387	0.383469		-0.856178	0.646107	0.37303	0.207637	TRUE	0.470598	TRUE	3	21	Amp			N	N	N	N	82.4269
6	A6	FALSE	A2	U6	UNKNOWN	SYBR	None				0.865955	0.422396	1.7753	27.2416	26.8387	0.383469		-0.856178	0.646107	0.37303	0.207637	TRUE	0.470598	TRUE	3	21	Amp			N	N	N	N	81.4423
7	A7	FALSE	A3	U6	UNKNOWN	SYBR	None				2.3711	1.39363	4.03414	24.1424	24.4394	0.391966		-2.30937	0.478299	0.276146	-1.24556	TRUE	0.470598	TRUE	3	16	Amp			N	N	N	N	84.3968
8	A8	FALSE	A3	U6	UNKNOWN	SYBR	None				2.3711	1.39363	4.03414	24.292	24.4394	0.391966		-2.30937	0.478299	0.276146	-1.24556	TRUE	0.470598	TRUE	3	17	Amp			N	N	N	N	84.3968
9	A9	FALSE	A3	U6	UNKNOWN	SYBR	None				2.3711	1.39363	4.03414	24.8836	24.4394	0.391966		-2.30937	0.478299	0.276146	-1.24556	TRUE	0.470598	TRUE	3	17	Amp			N	N	N	N	84.3968
13	B1	FALSE	H1	U6	UNKNOWN	SYBR	None				6.85332	3.42841	13.6996	22.4367	22.4972	0.5531		-3.84062	0.623378	0.359907	-2.7768	TRUE	0.470598	TRUE	3	17	Amp			Y	N	N	Y	82.4269
14	B2	FALSE	H1	U6	UNKNOWN	SYBR	None				6.85332	3.42841	13.6996	21.9768	22.4972	0.5531		-3.84062	0.623378	0.359907	-2.7768	TRUE	0.470598	TRUE	3	15	Amp			Y	N	N	N	82.4269
15	B3	FALSE	H1	U6	UNKNOWN	SYBR	None				6.85332	3.42841	13.6996	23.078	22.4972	0.5531		-3.84062	0.623378	0.359907	-2.7768	TRUE	0.470598	TRUE	3	17	Amp			Y	N	N	N	81.4423
16	B4	FALSE	H2	U6	UNKNOWN	SYBR	None				7.7837	5.02365	12.0601	23.1529	22.8438	0.273879		-4.02427	0.39409	0.227528	-2.96046	TRUE	0.470598	TRUE	3	19	Amp			N	N	N	N	81.4423
17	B5	FALSE	H2	U6	UNKNOWN	SYBR	None				7.7837	5.02365	12.0601	22.6311	22.8438	0.273879		-4.02427	0.39409	0.227528	-2.96046	TRUE	0.470598	TRUE	3	14	Amp			N	N	N	N	84.3968
18	B6	FALSE	H2	U6	UNKNOWN	SYBR	None				7.7837	5.02365	12.0601	22.7475	22.8438	0.273879		-4.02427	0.39409	0.227528	-2.96046	TRUE	0.470598	TRUE	3	16	Amp			N	N	N	N	81.4423
19	B7	FALSE	H3	U6	UNKNOWN	SYBR	None				3.71402	1.41564	9.74398	24.4266	24.254	0.149858		-2.9568	0.624391	0.437252	-1.89298	TRUE	0.470598	TRUE	3	16	Amp			N	N	N	N	84.3968
20	B8	FALSE	H3	U6	UNKNOWN	SYBR	None				3.71402	1.41564	9.74398	24.1787	24.254	0.149858		-2.9568	0.624391	0.437252	-1.89298	TRUE	0.470598	TRUE	3	17	Amp			N	N	N	N	84.3968
21	B9	FALSE	H3	U6	UNKNOWN	SYBR	None				3.71402	1.41564	9.74398	24.1568	24.254	0.149858		-2.9568	0.624391	0.437252	-1.89298	TRUE	0.470598	TRUE	3	17	Amp			N	N	N	N	84.3968
Analysis Type	Singleplex
Endogenous Control	PIR-23
RQ Min/Max Confidence Level	95.0
Reference Sample	A1

## Sheet: Melt Curve Raw Data
Well	Well Position	Reading	Temperature	Fluorescence	Derivative	Target Name
1	A1	1	60.0008	140334	2567.19	U6
1	A1	2	62.0806	134995	2210.86	U6
1	A1	3	64.5	129646	2394.97	U6
1	A1	4	66.8148	124102	3312.42	U6
1	A1	5	68.9974	116873	3314.03	U6
1	A1	6	71.1912	109602	2581.09	U6
1	A1	7	73.3049	104147	3276.34	U6
1	A1	8	75.3019	97603.8	2591.17	U6
1	A1	9	77.3892	92195.2	4335.37	U6
1	A1	10	79.4692	83177.7	9928.94	U6
1	A1	11	81.4423	63586.9	15466	U6
1	A1	12	83.4116	33129.6	10846.6	U6
1	A1	13	85.382	11757.4	-91.8504	U6
1	A1	14	87.3532	11938.5	639.671	U6
1	A1	15	89.4262	10612.4	-512.159	U6
1	A1	16	91.4102	11628.5	133.739	U6
1	A1	17	93.3649	11367.1	1056.89	U6
1	A1	18	94.554	10110.4	1056.89	U6
2	A2	1	60.0008	158231	2274.15	U6
2	A2	2	62.0806	153502	3015.71	U6
2	A2	3	64.5	146205	1805.87	U6
2	A2	4	66.8148	142025	3281.15	U6
2	A2	5	68.9974	134864	3732.29	U6
2	A2	6	71.1912	126676	3832.42	U6
2	A2	7	73.3049	118575	3786.7	U6
2	A2	8	75.3019	111013	3234.22	U6
2	A2	9	77.3892	104262	3634.02	U6
2	A2	10	79.4692	96703.7	7939.58	U6
2	A2	11	81.4423	81038.1	18524.2	U6
2	A2	12	83.4116	44558.4	15144.7	U6
2	A2	13	85.382	14717.1	2463.66	U6
2	A2	14	87.3532	9860.73	2.88776	U6
2	A2	15	89.4262	9854.74	-183.939	U6
2	A2	16	91.4102	10219.7	424.799	U6
2	A2	17	93.3649	9389.32	729.092	U6
2	A2	18	94.554	8522.36	729.092	U6
3	A3	1	60.0008	162930	3078.91	U6
3	A3	2	62.0806	156527	2049.7	U6
3	A3	3	64.5	151568	3266.52	U6
3	A3	4	66.8148	144006	2463.09	U6
3	A3	5	68.9974	138630	4181.55	U6
3	A3	6	71.1912	129457	3409.19	U6
3	A3	7	73.3049	122251	3925.64	U6
3	A3	8	75.3019	114411	4073.11	U6
3	A3	9	77.3892	105910	3925.8	U6
3	A3	10	79.4692	97743.8	9158.46	U6
3	A3	11	81.4423	79673.3	21008.2	U6
3	A3	12	83.4116	38301.8	13401.9	U6
3	A3	13	85.382	11894.5	902.727	U6
3	A3	14	87.3532	10115	46.2984	U6
3	A3	15	89.4262	10019.1	115.827	U6
3	A3	16	91.4102	9789.26	30.8482	U6
3	A3	17	93.3649	9728.97	442.477	U6
3	A3	18	94.554	9202.81	442.479	U6
4	A4	1	60.0008	165839	2489.33	U6
4	A4	2	62.0806	160661	2094.17	U6
4	A4	3	64.5	155595	3351.13	U6
4	A4	4	66.8148	147838	3264.68	U6
4	A4	5	68.9974	140712	3777.65	U6
4	A4	6	71.1912	132425	3579.31	U6
4	A4	7	73.3049	124859	4368.6	U6
4	A4	8	75.3019	116135	3522.84	U6
4	A4	9	77.3892	108782	4016.52	U6
4	A4	10	79.4692	100427	7910.64	U6
4	A4	11	81.4423	84819	20857.3	U6
4	A4	12	83.4116	43744.7	16478.6	U6
4	A4	13	85.382	11275	921.277	U6
4	A4	14	87.3532	9458.99	381.849	U6
4	A4	15	89.4262	8667.41	186.802	U6
4	A4	16	91.4102	8296.8	-442.493	U6
4	A4	17	93.3649	9161.74	1104.51	U6
4	A4	18	94.554	7848.36	1104.51	U6
5	A5	1	60.0008	175850	3122.79	U6
5	A5	2	62.0806	169355	3036.37	U6
5	A5	3	64.5	162009	3380.1	U6
5	A5	4	66.8148	154184	2955.43	U6
5	A5	5	68.9974	147734	4446.02	U6
5	A5	6	71.1912	137980	3605.69	U6
5	A5	7	73.3049	130359	4460.4	U6
5	A5	8	75.3019	121451	3971.06	U6
5	A5	9	77.3892	113163	5149.34	U6
5	A5	10	79.4692	102452	12145.4	U6
5	A5	11	81.4423	78488	22906.3	U6
5	A5	12	83.4116	33378.6	11765.9	U6
5	A5	13	85.382	10194.9	-1671.85	U6
5	A5	14	87.3532	13490.4	-63.4413	U6
5	A5	15	89.4262	13621.9	161.894	U6
5	A5	16	91.4102	13300.7	-200.888	U6
5	A5	17	93.3649	13693.4	57.4833	U6
5	A5	18	94.554	13625.1	57.4817	U6
6	A6	1	60.0008	170637	1980.4	U6
6	A6	2	62.0806	166518	2163.56	U6
6	A6	3	64.5	161284	2680.73	U6
6	A6	4	66.8148	155078	3945.59	U6
6	A6	5	68.9974	146467	2605.94	U6
6	A6	6	71.1912	140750	3920.92	U6
6	A6	7	73.3049	132462	2948.56	U6
6	A6	8	75.3019	126574	3493.55	U6
6	A6	9	77.3892	119282	3461.02	U6
6	A6	10	79.4692	112083	8481.08	U6
6	A6	11	81.4423	95349	18347	U6
6	A6	12	83.4116	59218.2	13359.5	U6
6	A6	13	85.382	32894.5	1127.69	U6
6	A6	14	87.3532	30671.6	-133.289	U6
6	A6	15	89.4262	30948	660.887	U6
6	A6	16	91.4102	29636.8	-279.539	U6
6	A6	17	93.3649	30183.2	-315.748	U6
6	A6	18	94.554	30558.6	-315.748	U6
7	A7	1	60.0008	200560	2411.12	U6
7	A7	2	62.0806	195546	2863.43	U6
7	A7	3	64.5	188618	3378.09	U6
7	A7	4	66.8148	180798	3839.9	U6
7	A7	5	68.9974	172417	3818.03	U6
7	A7	6	71.1912	164041	4022.57	U6
7	A7	7	73.3049	155539	5020.01	U6
7	A7	8	75.3019	145514	3769.34	U6
7	A7	9	77.3892	137646	5183.54	U6
7	A7	10	79.4692	126865	6526.61	U6
7	A7	11	81.4423	113987	19246.5	U6
7	A7	12	83.4116	76084.9	24425.8	U6
7	A7	13	85.382	27956	3408.92	U6
7	A7	14	87.3532	21236.4	120.116	U6
7	A7	15	89.4262	20987.4	270.381	U6
7	A7	16	91.4102	20450.9	438.131	U6
7	A7	17	93.3649	19594.5	92.014	U6
7	A7	18	94.554	19485.1	92.0173	U6
8	A8	1	60.0008	217605	2674.34	U6
8	A8	2	62.0806	212043	2505.18	U6
8	A8	3	64.5	205982	3335.19	U6
8	A8	4	66.8148	198262	3539.37	U6
8	A8	5	68.9974	190537	4320.47	U6
8	A8	6	71.1912	181059	4771.02	U6
8	A8	7	73.3049	170974	4006.95	U6
8	A8	8	75.3019	162972	5246.2	U6
8	A8	9	77.3892	152022	4320.37	U6
8	A8	10	79.4692	143036	6650.48	U6
8	A8	11	81.4423	129913	17812.5	U6
8	A8	12	83.4116	94835.2	27414.3	U6
8	A8	13	85.382	40817.7	4686.83	U6
8	A8	14	87.3532	31579.1	113.771	U6
8	A8	15	89.4262	31343.2	457.232	U6
8	A8	16	91.4102	30436.1	117.362	U6
8	A8	17	93.3649	30206.7	-158.671	U6
8	A8	18	94.554	30395.4	-158.671	U6
9	A9	1	60.0008	215564	2953.09	U6
9	A9	2	62.0806	209422	2725.14	U6
9	A9	3	64.5	202829	3818.5	U6
9	A9	4	66.8148	193990	3322.04	U6
9	A9	5	68.9974	186739	4851.05	U6
9	A9	6	71.1912	176097	3964.42	U6
9	A9	7	73.3049	167717	4456.05	U6
9	A9	8	75.3019	158818	4625.72	U6
9	A9	9	77.3892	149163	4837.5	U6
9	A9	10	79.4692	139101	6686.25	U6
9	A9	11	81.4423	125908	19991.8	U6
9	A9	12	83.4116	86538.5	27874	U6
9	A9	13	85.382	31615.2	3857.47	U6
9	A9	14	87.3532	24011.4	-438.9	U6
9	A9	15	89.4262	24921.2	567.954	U6
9	A9	16	91.4102	23794.4	719.635	U6
9	A9	17	93.3649	22387.8	-569.429	U6
9	A9	18	94.554	23064.9	-569.426	U6
13	B1	1	60.0008	165425	3520.81	U6
13	B1	2	62.0806	158103	1342.21	U6
13	B1	3	64.5	154856	2668.13	U6
13	B1	4	66.8148	148679	3756.98	U6
13	B1	5	68.9974	140479	2155.18	U6
13	B1	6	71.1912	135751	2586.57	U6
13	B1	7	73.3049	130284	3448.39	U6
13	B1	8	75.3019	123398	3412.98	U6
13	B1	9	77.3892	116274	3875.84	U6
13	B1	10	79.4692	108212	9638.76	U6
13	B1	11	81.4423	89193.8	15470.5	U6
13	B1	12	83.4116	58727.8	10814.6	U6
13	B1	13	85.382	37418.6	-465.787	U6
13	B1	14	87.3532	38336.8	649.267	U6
13	B1	15	89.4262	36990.9	161.216	U6
13	B1	16	91.4102	36671	-86.8501	U6
13	B1	17	93.3649	36840.8	379.422	U6
13	B1	18	94.554	36389.6	379.416	U6
14	B2	1	60.0008	144852	2829.71	U6
14	B2	2	62.0806	138967	2187.48	U6
14	B2	3	64.5	133674	2539.28	U6
14	B2	4	66.8148	127796	3965.94	U6
14	B2	5	68.9974	119140	2277.65	U6
14	B2	6	71.1912	114144	2674.6	U6
14	B2	7	73.3049	108490	3634.03	U6
14	B2	8	75.3019	101233	2839.3	U6
14	B2	9	77.3892	95306.6	4130.94	U6
14	B2	10	79.4692	86714.3	7010.44	U6
14	B2	11	81.4423	72882	17254.2	U6
14	B2	12	83.4116	38903.2	14503.5	U6
14	B2	13	85.382	10325.2	1216.53	U6
14	B2	14	87.3532	7927.21	-49.0957	U6
14	B2	15	89.4262	8028.98	662.841	U6
14	B2	16	91.4102	6713.91	556.26	U6
14	B2	17	93.3649	5626.59	-553.297	U6
14	B2	18	94.554	6284.51	-553.297	U6
15	B3	1	60.0008	154216	2424.64	U6
15	B3	2	62.0806	149173	2154.77	U6
15	B3	3	64.5	143960	2640.35	U6
15	B3	4	66.8148	137848	3117.28	U6
15	B3	5	68.9974	131044	2344.2	U6
15	B3	6	71.1912	125902	3710.39	U6
15	B3	7	73.3049	118059	3170.45	U6
15	B3	8	75.3019	111728	3097.12	U6
15	B3	9	77.3892	105263	3443.33	U6
15	B3	10	79.4692	98101	8112.29	U6
15	B3	11	81.4423	82094.6	16247.5	U6
15	B3	12	83.4116	50098.5	11923.7	U6
15	B3	13	85.382	26603.8	543.695	U6
15	B3	14	87.3532	25532.1	179.84	U6
15	B3	15	89.4262	25159.3	-43.0673	U6
15	B3	16	91.4102	25244.7	396.667	U6
15	B3	17	93.3649	24469.3	305.844	U6
15	B3	18	94.554	24105.7	305.847	U6
16	B4	1	60.0008	164692	2918.3	U6
16	B4	2	62.0806	158622	2404.94	U6
16	B4	3	64.5	152804	3315.33	U6
16	B4	4	66.8148	145129	3682.36	U6
16	B4	5	68.9974	137092	2809.24	U6
16	B4	6	71.1912	130929	3479.02	U6
16	B4	7	73.3049	123576	4142.44	U6
16	B4	8	75.3019	115303	3367.28	U6
16	B4	9	77.3892	108275	4320.11	U6
16	B4	10	79.4692	99288.9	6727.81	U6
16	B4	11	81.4423	86014.3	19238.5	U6
16	B4	12	83.4116	48127.9	18418.8	U6
16	B4	13	85.382	11835.1	1868.42	U6
16	B4	14	87.3532	8152.14	711.68	U6
16	B4	15	89.4262	6676.83	-68.111	U6
16	B4	16	91.4102	6811.96	695.128	U6
16	B4	17	93.3649	5453.2	-778.294	U6
16	B4	18	94.554	6378.67	-778.294	U6
17	B5	1	60.0008	168449	2613.99	U6
17	B5	2	62.0806	163013	2118.12	U6
17	B5	3	64.5	157888	3252.96	U6
17	B5	4	66.8148	150358	3845.97	U6
17	B5	5	68.9974	141964	2834.69	U6
17	B5	6	71.1912	135745	3932.14	U6
17	B5	7	73.3049	127434	3746.63	U6
17	B5	8	75.3019	119952	3850.8	U6
17	B5	9	77.3892	111914	4340.64	U6
17	B5	10	79.4692	102886	6243.06	U6
17	B5	11	81.4423	90567.5	19001.3	U6
17	B5	12	83.4116	53148.2	20513.7	U6
17	B5	13	85.382	12727.8	2499.79	U6
17	B5	14	87.3532	7800.23	232.459	U6
17	B5	15	89.4262	7318.35	109.001	U6
17	B5	16	91.4102	7102.09	175.887	U6
17	B5	17	93.3649	6758.28	645.032	U6
17	B5	18	94.554	5991.27	645.033	U6
18	B6	1	60.0008	178307	2380.71	U6
18	B6	2	62.0806	173355	3119.17	U6
18	B6	3	64.5	165809	3130.29	U6
18	B6	4	66.8148	158563	3275.43	U6
18	B6	5	68.9974	151414	3904.78	U6
18	B6	6	71.1912	142848	3571.31	U6
18	B6	7	73.3049	135299	4494.76	U6
18	B6	8	75.3019	126323	3760.26	U6
18	B6	9	77.3892	118474	4541.36	U6
18	B6	10	79.4692	109028	7810.68	U6
18	B6	11	81.4423	93616.7	21112.8	U6
18	B6	12	83.4116	52039.2	19965.8	U6
18	B6	13	85.382	12698.3	1293.02	U6
18	B6	14	87.3532	10149.5	-106.914	U6
18	B6	15	89.4262	10371.1	-154.31	U6
18	B6	16	91.4102	10677.3	330.117	U6
18	B6	17	93.3649	10032	-97.8154	U6
18	B6	18	94.554	10148.3	-97.8138	U6
19	B7	1	60.0008	195903	2398.02	U6
19	B7	2	62.0806	190915	2397.2	U6
19	B7	3	64.5	185116	3265.98	U6
19	B7	4	66.8148	177555	3819.85	U6
19	B7	5	68.9974	169218	3209.6	U6
19	B7	6	71.1912	162177	4085.24	U6
19	B7	7	73.3049	153542	4607.47	U6
19	B7	8	75.3019	144341	4192.04	U6
19	B7	9	77.3892	135591	3787.26	U6
19	B7	10	79.4692	127713	6173.91	U6
19	B7	11	81.4423	115532	16725.9	U6
19	B7	12	83.4116	82593.4	25161.2	U6
19	B7	13	85.382	33015.3	4573.32	U6
19	B7	14	87.3532	24000.5	270.724	U6
19	B7	15	89.4262	23439.2	144.002	U6
19	B7	16	91.4102	23153.5	678.34	U6
19	B7	17	93.3649	21827.6	718.76	U6
19	B7	18	94.554	20972.9	718.76	U6
20	B8	1	60.0008	202240	2475.32	U6
20	B8	2	62.0806	197092	2729.61	U6
20	B8	3	64.5	190488	3285.28	U6
20	B8	4	66.8148	182884	3850.14	U6
20	B8	5	68.9974	174480	4174.83	U6
20	B8	6	71.1912	165321	4355.51	U6
20	B8	7	73.3049	156115	4424.87	U6
20	B8	8	75.3019	147279	4237.29	U6
20	B8	9	77.3892	138434	4346.23	U6
20	B8	10	79.4692	129394	6897.2	U6
20	B8	11	81.4423	115785	17027.2	U6
20	B8	12	83.4116	82253.7	27265.8	U6
20	B8	13	85.382	28528.7	5706.76	U6
20	B8	14	87.3532	17279.6	680.881	U6
20	B8	15	89.4262	15868.1	24.9566	U6
20	B8	16	91.4102	15818.6	526.638	U6
20	B8	17	93.3649	14789.2	-923.282	U6
20	B8	18	94.554	15887.1	-923.284	U6
21	B9	1	60.0008	192920	2134.73	U6
21	B9	2	62.0806	188480	2533.7	U6
21	B9	3	64.5	182350	3245.48	U6
21	B9	4	66.8148	174838	4051.76	U6
21	B9	5	68.9974	165994	3587.71	U6
21	B9	6	71.1912	158124	4073.28	U6
21	B9	7	73.3049	149514	4481.5	U6
21	B9	8	75.3019	140564	4614.04	U6
21	B9	9	77.3892	130934	4746.35	U6
21	B9	10	79.4692	121061	6103.54	U6
21	B9	11	81.4423	109018	18899.5	U6
21	B9	12	83.4116	71799.6	25594.3	U6
21	B9	13	85.382	21368.3	3310.71	U6
21	B9	14	87.3532	14842.2	200.023	U6
21	B9	15	89.4262	14427.6	291.752	U6
21	B9	16	91.4102	13848.8	33.6799	U6
21	B9	17	93.3649	13782.9	1545.95	U6
21	B9	18	94.554	11944.6	1545.95	U6
25	C1	1	60.0008	151744	2606.48	PIR-24
25	C1	2	62.0806	146323	1955.46	PIR-24
25	C1	3	64.5	141592	2519.3	PIR-24
25	C1	4	66.8148	135760	2664.32	PIR-24
25	C1	5	68.9974	129945	2875.42	PIR-24
25	C1	6	71.1912	123637	2584.85	PIR-24
25	C1	7	73.3049	118173	3237.23	PIR-24
25	C1	8	75.3019	111708	3466.51	PIR-24
25	C1	9	77.3892	104473	4749.57	PIR-24
25	C1	10	79.4692	94593.7	11756.9	PIR-24
25	C1	11	81.4423	71396.2	15505.4	PIR-24
25	C1	12	83.4116	40861.4	8481.01	PIR-24
25	C1	13	85.382	24150.3	1901.87	PIR-24
25	C1	14	87.3532	20401.4	-651.447	PIR-24
25	C1	15	89.4262	21751.8	940.752	PIR-24
25	C1	16	91.4102	19885.4	-795.826	PIR-24
25	C1	17	93.3649	21441	931.135	PIR-24
25	C1	18	94.554	20333.8	931.132	PIR-24
26	C2	1	60.0008	150257	2625.35	PIR-24
26	C2	2	62.0806	144797	2225.61	PIR-24
26	C2	3	64.5	139412	2419.39	PIR-24
26	C2	4	66.8148	133812	2675.05	PIR-24
26	C2	5	68.9974	127973	3791.28	PIR-24
26	C2	6	71.1912	119656	2593.34	PIR-24
26	C2	7	73.3049	114174	3300.18	PIR-24
26	C2	8	75.3019	107584	3200.09	PIR-24
26	C2	9	77.3892	100904	4165.35	PIR-24
26	C2	10	79.4692	92240.5	9425.75	PIR-24
26	C2	11	81.4423	73642.6	17583.4	PIR-24
26	C2	12	83.4116	39015.7	11877.7	PIR-24
26	C2	13	85.382	15611.8	1717.57	PIR-24
26	C2	14	87.3532	12226.1	155.85	PIR-24
26	C2	15	89.4262	11903	594.481	PIR-24
26	C2	16	91.4102	10723.6	83.5967	PIR-24
26	C2	17	93.3649	10560.2	-45.4436	PIR-24
26	C2	18	94.554	10614.2	-45.442	PIR-24
27	C3	1	60.0008	148919	1932.66	PIR-24
27	C3	2	62.0806	144899	1938.13	PIR-24
27	C3	3	64.5	140210	2290.04	PIR-24
27	C3	4	66.8148	134909	2599.12	PIR-24
27	C3	5	68.9974	129236	2453.38	PIR-24
27	C3	6	71.1912	123854	3564.08	PIR-24
27	C3	7	73.3049	116321	2768.77	PIR-24
27	C3	8	75.3019	110791	3667.3	PIR-24
27	C3	9	77.3892	103137	4346.5	PIR-24
27	C3	10	79.4692	94095.8	9575.75	PIR-24
27	C3	11	81.4423	75201.9	16842.5	PIR-24
27	C3	12	83.4116	42034	10649.5	PIR-24
27	C3	13	85.382	21050.2	1556.94	PIR-24
27	C3	14	87.3532	17981.2	341.033	PIR-24
27	C3	15	89.4262	17274.2	70.7636	PIR-24
27	C3	16	91.4102	17133.8	-127.581	PIR-24
27	C3	17	93.3649	17383.2	702.936	PIR-24
27	C3	18	94.554	16547.3	702.94	PIR-24
28	C4	1	60.0008	162162	2355.17	PIR-24
28	C4	2	62.0806	157264	1971.02	PIR-24
28	C4	3	64.5	152495	2669.22	PIR-24
28	C4	4	66.8148	146316	2585.2	PIR-24
28	C4	5	68.9974	140674	3114.37	PIR-24
28	C4	6	71.1912	133841	3743.94	PIR-24
28	C4	7	73.3049	125928	3491.71	PIR-24
28	C4	8	75.3019	118955	4640.54	PIR-24
28	C4	9	77.3892	109269	3963.65	PIR-24
28	C4	10	79.4692	101024	9233.6	PIR-24
28	C4	11	81.4423	82805.6	18927.4	PIR-24
28	C4	12	83.4116	45531.9	15046.8	PIR-24
28	C4	13	85.382	15883.4	2903.25	PIR-24
28	C4	14	87.3532	10160.6	223.628	PIR-24
28	C4	15	89.4262	9696.98	593.117	PIR-24
28	C4	16	91.4102	8520.24	-212.175	PIR-24
28	C4	17	93.3649	8934.98	831.937	PIR-24
28	C4	18	94.554	7945.72	831.936	PIR-24
29	C5	1	60.0008	166071	2186.53	PIR-24
29	C5	2	62.0806	161523	2354.17	PIR-24
29	C5	3	64.5	155828	3440.54	PIR-24
29	C5	4	66.8148	147864	2681.1	PIR-24
29	C5	5	68.9974	142012	4540.33	PIR-24
29	C5	6	71.1912	132051	2648.34	PIR-24
29	C5	7	73.3049	126453	4143.7	PIR-24
29	C5	8	75.3019	118178	3457.85	PIR-24
29	C5	9	77.3892	110961	5080.07	PIR-24
29	C5	10	79.4692	100394	11626.9	PIR-24
29	C5	11	81.4423	77453.2	20704.4	PIR-24
29	C5	12	83.4116	36680.1	12457.7	PIR-24
29	C5	13	85.382	12133.2	1591.09	PIR-24
29	C5	14	87.3532	8996.89	112.584	PIR-24
29	C5	15	89.4262	8763.5	229.12	PIR-24
29	C5	16	91.4102	8308.93	-205.363	PIR-24
29	C5	17	93.3649	8710.35	32.9063	PIR-24
29	C5	18	94.554	8671.22	32.9063	PIR-24
30	C6	1	60.0008	185436	2409.89	PIR-24
30	C6	2	62.0806	180424	2588.56	PIR-24
30	C6	3	64.5	174161	2981.76	PIR-24
30	C6	4	66.8148	167259	3129.41	PIR-24
30	C6	5	68.9974	160428	3927.94	PIR-24
30	C6	6	71.1912	151811	3709.55	PIR-24
30	C6	7	73.3049	143971	3851.92	PIR-24
30	C6	8	75.3019	136278	3894.5	PIR-24
30	C6	9	77.3892	128149	5062.74	PIR-24
30	C6	10	79.4692	117619	8055.05	PIR-24
30	C6	11	81.4423	101725	19989.9	PIR-24
30	C6	12	83.4116	62359.3	21063.6	PIR-24
30	C6	13	85.382	20855.4	4250.35	PIR-24
30	C6	14	87.3532	12477.1	596.104	PIR-24
30	C6	15	89.4262	11241.4	106.942	PIR-24
30	C6	16	91.4102	11029.2	-34.8799	PIR-24
30	C6	17	93.3649	11097.4	684.256	PIR-24
30	C6	18	94.554	10283.8	684.256	PIR-24
31	C7	1	60.0008	198774	2126.69	PIR-39
31	C7	2	62.0806	194351	2538.04	PIR-39
31	C7	3	64.5	188210	3375.04	PIR-39
31	C7	4	66.8148	180398	3212.56	PIR-39
31	C7	5	68.9974	173386	4225.34	PIR-39
31	C7	6	71.1912	164116	4256.93	PIR-39
31	C7	7	73.3049	155118	4342.27	PIR-39
31	C7	8	75.3019	146447	4823.39	PIR-39
31	C7	9	77.3892	136379	4785.21	PIR-39
31	C7	10	79.4692	126426	6690.02	PIR-39
31	C7	11	81.4423	113226	15883.8	PIR-39
31	C7	12	83.4116	81945.8	25025	PIR-39
31	C7	13	85.382	32636.2	10298.8	PIR-39
31	C7	14	87.3532	12335.2	1093.21	PIR-39
31	C7	15	89.4262	10069	68.2759	PIR-39
31	C7	16	91.4102	9933.54	127.18	PIR-39
31	C7	17	93.3649	9684.95	343.745	PIR-39
31	C7	18	94.554	9276.2	343.745	PIR-39
32	C8	1	60.0008	212812	2966.63	PIR-39
32	C8	2	62.0806	206642	2591.36	PIR-39
32	C8	3	64.5	200372	3058.86	PIR-39
32	C8	4	66.8148	193291	3322.94	PIR-39
32	C8	5	68.9974	186039	4309.77	PIR-39
32	C8	6	71.1912	176584	4242.4	PIR-39
32	C8	7	73.3049	167617	3591.32	PIR-39
32	C8	8	75.3019	160445	4978.57	PIR-39
32	C8	9	77.3892	150053	4826.45	PIR-39
32	C8	10	79.4692	140014	6216.6	PIR-39
32	C8	11	81.4423	127748	15982.2	PIR-39
32	C8	12	83.4116	96274.4	25805.2	PIR-39
32	C8	13	85.382	45427.4	10265.9	PIR-39
32	C8	14	87.3532	25191.4	807.735	PIR-39
32	C8	15	89.4262	23516.9	-24.0794	PIR-39
32	C8	16	91.4102	23564.7	-346.661	PIR-39
32	C8	17	93.3649	24242.3	888.387	PIR-39
32	C8	18	94.554	23185.9	888.387	PIR-39
33	C9	1	60.0008	188076	1925.99	PIR-39
33	C9	2	62.0806	184071	2670.08	PIR-39
33	C9	3	64.5	177611	3236.51	PIR-39
33	C9	4	66.8148	170119	3007.53	PIR-39
33	C9	5	68.9974	163555	3727.9	PIR-39
33	C9	6	71.1912	155376	3851.02	PIR-39
33	C9	7	73.3049	147237	3880.15	PIR-39
33	C9	8	75.3019	139488	3971.92	PIR-39
33	C9	9	77.3892	131197	4370.99	PIR-39
33	C9	10	79.4692	122106	5867.02	PIR-39
33	C9	11	81.4423	110529	14561.4	PIR-39
33	C9	12	83.4116	81853.8	23860.6	PIR-39
33	C9	13	85.382	34838.6	7997.26	PIR-39
33	C9	14	87.3532	19074.5	924.356	PIR-39
33	C9	15	89.4262	17158.3	243.996	PIR-39
33	C9	16	91.4102	16674.2	42.6996	PIR-39
33	C9	17	93.3649	16590.7	-294.386	PIR-39
33	C9	18	94.554	16940.8	-294.382	PIR-39
34	C10	1	60.0008	37211	1318.48	PIR-39
34	C10	2	62.0806	34468.8	586.132	PIR-39
34	C10	3	64.5	33050.8	-7.14158	PIR-39
34	C10	4	66.8148	33067.3	345.753	PIR-39
34	C10	5	68.9974	32312.7	672.26	PIR-39
34	C10	6	71.1912	30837.8	-4.11195	PIR-39
34	C10	7	73.3049	30846.5	374.924	PIR-39
34	C10	8	75.3019	30097.8	398.177	PIR-39
34	C10	9	77.3892	29266.7	561.746	PIR-39
34	C10	10	79.4692	28098.3	-232.077	PIR-39
34	C10	11	81.4423	28556.2	349.662	PIR-39
34	C10	12	83.4116	27867.6	20.3261	PIR-39
34	C10	13	85.382	27827.5	-206.161	PIR-39
34	C10	14	87.3532	28233.9	739.955	PIR-39
34	C10	15	89.4262	26700	176.004	PIR-39
34	C10	16	91.4102	26350.8	423.931	PIR-39
34	C10	17	93.3649	25522.1	-952.918	PIR-39
34	C10	18	94.554	26655.3	-952.918	PIR-39
35	C11	1	60.0008	221385	2625.26	PIR-39
35	C11	2	62.0806	215925	3003.66	PIR-39
35	C11	3	64.5	208658	2973.53	PIR-39
35	C11	4	66.8148	201775	4193.53	PIR-39
35	C11	5	68.9974	192622	4445.81	PIR-39
35	C11	6	71.1912	182869	3666.18	PIR-39
35	C11	7	73.3049	175119	4747.43	PIR-39
35	C11	8	75.3019	165639	4377.21	PIR-39
35	C11	9	77.3892	156502	5629.35	PIR-39
35	C11	10	79.4692	144793	7278.81	PIR-39
35	C11	11	81.4423	130431	19501.5	PIR-39
35	C11	12	83.4116	92027.1	24606.4	PIR-39
35	C11	13	85.382	43542.3	6677.69	PIR-39
35	C11	14	87.3532	30379.3	120.48	PIR-39
35	C11	15	89.4262	30129.6	551.004	PIR-39
35	C11	16	91.4102	29036.4	-226.388	PIR-39
35	C11	17	93.3649	29478.9	-99.2575	PIR-39
35	C11	18	94.554	29596.9	-99.2575	PIR-39
36	C12	1	60.0008	208827	3195.36	PIR-39
36	C12	2	62.0806	202181	2892.87	PIR-39
36	C12	3	64.5	195182	3553.17	PIR-39
36	C12	4	66.8148	186957	3921.05	PIR-39
36	C12	5	68.9974	178399	4100.53	PIR-39
36	C12	6	71.1912	169404	4009.04	PIR-39
36	C12	7	73.3049	160930	4950.47	PIR-39
36	C12	8	75.3019	151044	4209.33	PIR-39
36	C12	9	77.3892	142257	5020.26	PIR-39
36	C12	10	79.4692	131815	9063.82	PIR-39
36	C12	11	81.4423	113932	19841.8	PIR-39
36	C12	12	83.4116	74857.1	25449	PIR-39
36	C12	13	85.382	24712.1	4633.03	PIR-39
36	C12	14	87.3532	15579.5	-326.051	PIR-39
36	C12	15	89.4262	16255.4	1022.45	PIR-39
36	C12	16	91.4102	14226.9	-1285.35	PIR-39
36	C12	17	93.3649	16739.4	2206.8	PIR-39
36	C12	18	94.554	14115.3	2206.8	PIR-39
37	D1	1	60.0008	106535	1202.65	PIR-24
37	D1	2	62.0806	104034	1809.82	PIR-24
37	D1	3	64.5	99655.5	2138.77	PIR-24
37	D1	4	66.8148	94704.8	1647.99	PIR-24
37	D1	5	68.9974	91107.9	2325.88	PIR-24
37	D1	6	71.1912	86005.3	2211.02	PIR-24
37	D1	7	73.3049	81331.9	1995.9	PIR-24
37	D1	8	75.3019	77346.1	2240.95	PIR-24
37	D1	9	77.3892	72668.6	4542.79	PIR-24
37	D1	10	79.4692	63219.5	9764.99	PIR-24
37	D1	11	81.4423	43952.3	11184.7	PIR-24
37	D1	12	83.4116	21926.3	4852.04	PIR-24
37	D1	13	85.382	12365.8	152.259	PIR-24
37	D1	14	87.3532	12065.7	-226.808	PIR-24
37	D1	15	89.4262	12535.8	107.004	PIR-24
37	D1	16	91.4102	12323.5	94.8507	PIR-24
37	D1	17	93.3649	12138.1	613.283	PIR-24
37	D1	18	94.554	11408.9	613.283	PIR-24
38	D2	1	60.0008	131210	1477.05	PIR-24
38	D2	2	62.0806	128138	1864.56	PIR-24
38	D2	3	64.5	123627	3062.23	PIR-24
38	D2	4	66.8148	116539	1610.28	PIR-24
38	D2	5	68.9974	113024	3572.55	PIR-24
38	D2	6	71.1912	105187	2106.91	PIR-24
38	D2	7	73.3049	100734	2709.34	PIR-24
38	D2	8	75.3019	95323	3373.64	PIR-24
38	D2	9	77.3892	88281.2	3573.67	PIR-24
38	D2	10	79.4692	80847.9	9384.49	PIR-24
38	D2	11	81.4423	62331.4	16716.1	PIR-24
38	D2	12	83.4116	29412.5	9570.55	PIR-24
38	D2	13	85.382	10554.5	1158.26	PIR-24
38	D2	14	87.3532	8271.35	218.279	PIR-24
38	D2	15	89.4262	7818.86	-197.861	PIR-24
38	D2	16	91.4102	8211.42	835.424	PIR-24
38	D2	17	93.3649	6578.42	185.999	PIR-24
38	D2	18	94.554	6357.24	185.999	PIR-24
39	D3	1	60.0008	144963	1484.91	PIR-24
39	D3	2	62.0806	141874	1892.74	PIR-24
39	D3	3	64.5	137295	2892.3	PIR-24
39	D3	4	66.8148	130600	2066.53	PIR-24
39	D3	5	68.9974	126090	3494.41	PIR-24
39	D3	6	71.1912	118424	2946.6	PIR-24
39	D3	7	73.3049	112195	3526.16	PIR-24
39	D3	8	75.3019	105154	3246.83	PIR-24
39	D3	9	77.3892	98376.5	5037.15	PIR-24
39	D3	10	79.4692	87899.2	11370.4	PIR-24
39	D3	11	81.4423	65464.2	17557.4	PIR-24
39	D3	12	83.4116	30888.5	9576.53	PIR-24
39	D3	13	85.382	12018.8	374.043	PIR-24
39	D3	14	87.3532	11281.5	552.6	PIR-24
39	D3	15	89.4262	10135.9	132.506	PIR-24
39	D3	16	91.4102	9873.03	-192.001	PIR-24
39	D3	17	93.3649	10248.3	1004.09	PIR-24
39	D3	18	94.554	9054.37	1004.09	PIR-24
40	D4	1	60.0008	151424	1706.95	PIR-24
40	D4	2	62.0806	147874	2956.02	PIR-24
40	D4	3	64.5	140722	2262.4	PIR-24
40	D4	4	66.8148	135485	2233.4	PIR-24
40	D4	5	68.9974	130611	3262.39	PIR-24
40	D4	6	71.1912	123454	3100.13	PIR-24
40	D4	7	73.3049	116901	3108.38	PIR-24
40	D4	8	75.3019	110694	3166.88	PIR-24
40	D4	9	77.3892	104083	4716.2	PIR-24
40	D4	10	79.4692	94273.6	9756.47	PIR-24
40	D4	11	81.4423	75023.2	17643.5	PIR-24
40	D4	12	83.4116	40277.8	13565.6	PIR-24
40	D4	13	85.382	13547.9	2699.85	PIR-24
40	D4	14	87.3532	8225.98	-237.859	PIR-24
40	D4	15	89.4262	8719.06	619.959	PIR-24
40	D4	16	91.4102	7489.06	-199.562	PIR-24
40	D4	17	93.3649	7879.15	241.59	PIR-24
40	D4	18	94.554	7591.87	241.589	PIR-24
41	D5	1	60.0008	162765	1736.76	PIR-24
41	D5	2	62.0806	159153	2640.03	PIR-24
41	D5	3	64.5	152765	2551.58	PIR-24
41	D5	4	66.8148	146859	2812.77	PIR-24
41	D5	5	68.9974	140720	2952.88	PIR-24
41	D5	6	71.1912	134242	3366.93	PIR-24
41	D5	7	73.3049	127125	3670.07	PIR-24
41	D5	8	75.3019	119796	3461.57	PIR-24
41	D5	9	77.3892	112571	4943.69	PIR-24
41	D5	10	79.4692	102288	8502.35	PIR-24
41	D5	11	81.4423	85511.7	19174.8	PIR-24
41	D5	12	83.4116	47750.8	15014	PIR-24
41	D5	13	85.382	18167.1	2622.38	PIR-24
41	D5	14	87.3532	12997.9	-239.039	PIR-24
41	D5	15	89.4262	13493.4	257.787	PIR-24
41	D5	16	91.4102	12982	7.83769	PIR-24
41	D5	17	93.3649	12966.7	596.808	PIR-24
41	D5	18	94.554	12257	596.807	PIR-24
42	D6	1	60.0008	151118	1883.85	PIR-24
42	D6	2	62.0806	147200	2001.95	PIR-24
42	D6	3	64.5	142357	2676.01	PIR-24
42	D6	4	66.8148	136162	2125.7	PIR-24
42	D6	5	68.9974	131523	3110.58	PIR-24
42	D6	6	71.1912	124699	3468.1	PIR-24
42	D6	7	73.3049	117368	3285.14	PIR-24
42	D6	8	75.3019	110808	3554.64	PIR-24
42	D6	9	77.3892	103388	3350.71	PIR-24
42	D6	10	79.4692	96418.9	7908.36	PIR-24
42	D6	11	81.4423	80814.9	16575.6	PIR-24
42	D6	12	83.4116	48172.6	16972.6	PIR-24
42	D6	13	85.382	14729.6	3104.08	PIR-24
42	D6	14	87.3532	8610.9	57.418	PIR-24
42	D6	15	89.4262	8491.87	130.162	PIR-24
42	D6	16	91.4102	8233.63	385.408	PIR-24
42	D6	17	93.3649	7480.27	-68.071	PIR-24
42	D6	18	94.554	7561.22	-68.0718	PIR-24
43	D7	1	60.0008	179276	1890.49	PIR-39
43	D7	2	62.0806	175344	2338.57	PIR-39
43	D7	3	64.5	169686	2833.97	PIR-39
43	D7	4	66.8148	163126	3153.29	PIR-39
43	D7	5	68.9974	156244	3366.86	PIR-39
43	D7	6	71.1912	148858	3829.23	PIR-39
43	D7	7	73.3049	140764	4002.02	PIR-39
43	D7	8	75.3019	132772	3763.83	PIR-39
43	D7	9	77.3892	124915	4586.47	PIR-39
43	D7	10	79.4692	115376	5573.24	PIR-39
43	D7	11	81.4423	104379	14913.8	PIR-39
43	D7	12	83.4116	75009.4	22135.9	PIR-39
43	D7	13	85.382	31392.6	9024.41	PIR-39
43	D7	14	87.3532	13603.8	412.679	PIR-39
43	D7	15	89.4262	12748.3	118.624	PIR-39
43	D7	16	91.4102	12512.9	-26.4707	PIR-39
43	D7	17	93.3649	12564.7	23.7673	PIR-39
43	D7	18	94.554	12536.4	23.7673	PIR-39
44	D8	1	60.0008	179585	1354.36	PIR-39
44	D8	2	62.0806	176768	2609.63	PIR-39
44	D8	3	64.5	170454	2852.18	PIR-39
44	D8	4	66.8148	163852	3474.11	PIR-39
44	D8	5	68.9974	156269	2634.67	PIR-39
44	D8	6	71.1912	150490	4001.45	PIR-39
44	D8	7	73.3049	142032	3974.29	PIR-39
44	D8	8	75.3019	134095	3461.69	PIR-39
44	D8	9	77.3892	126869	4075.71	PIR-39
44	D8	10	79.4692	118392	5777.9	PIR-39
44	D8	11	81.4423	106992	13382.9	PIR-39
44	D8	12	83.4116	80636.6	21648	PIR-39
44	D8	13	85.382	37981.2	8507.97	PIR-39
44	D8	14	87.3532	21210.4	98.1124	PIR-39
44	D8	15	89.4262	21007	-181.387	PIR-39
44	D8	16	91.4102	21366.8	201.266	PIR-39
44	D8	17	93.3649	20973.4	-264.902	PIR-39
44	D8	18	94.554	21288.4	-264.902	PIR-39
45	D9	1	60.0008	185466	1909.19	PIR-39
45	D9	2	62.0806	181495	2639.54	PIR-39
45	D9	3	64.5	175109	3211.79	PIR-39
45	D9	4	66.8148	167674	3749.37	PIR-39
45	D9	5	68.9974	159491	3600.21	PIR-39
45	D9	6	71.1912	151593	3364.3	PIR-39
45	D9	7	73.3049	144482	4319.62	PIR-39
45	D9	8	75.3019	135855	3775.22	PIR-39
45	D9	9	77.3892	127975	5006.7	PIR-39
45	D9	10	79.4692	117561	5781.36	PIR-39
45	D9	11	81.4423	106154	16375	PIR-39
45	D9	12	83.4116	73906.9	24476.3	PIR-39
45	D9	13	85.382	25678.5	8389.33	PIR-39
45	D9	14	87.3532	9141.5	-7.28489	PIR-39
45	D9	15	89.4262	9156.6	85.294	PIR-39
45	D9	16	91.4102	8987.38	574.935	PIR-39
45	D9	17	93.3649	7863.56	-637.441	PIR-39
45	D9	18	94.554	8621.54	-637.441	PIR-39
46	D10	1	60.0008	174435	2292.58	PIR-39
46	D10	2	62.0806	169667	1953.7	PIR-39
46	D10	3	64.5	164940	3287.38	PIR-39
46	D10	4	66.8148	157331	3418.28	PIR-39
46	D10	5	68.9974	149870	3048.25	PIR-39
46	D10	6	71.1912	143183	4023.17	PIR-39
46	D10	7	73.3049	134679	3786.92	PIR-39
46	D10	8	75.3019	127116	4043.32	PIR-39
46	D10	9	77.3892	118677	4682.26	PIR-39
46	D10	10	79.4692	108938	6930.59	PIR-39
46	D10	11	81.4423	95262.9	18006.4	PIR-39
46	D10	12	83.4116	59802.9	20061.8	PIR-39
46	D10	13	85.382	20272.8	5229.51	PIR-39
46	D10	14	87.3532	9964.47	417.943	PIR-39
46	D10	15	89.4262	9098.08	-162.842	PIR-39
46	D10	16	91.4102	9421.15	296.225	PIR-39
46	D10	17	93.3649	8842.12	-127.088	PIR-39
46	D10	18	94.554	8993.25	-127.09	PIR-39
47	D11	1	60.0008	192871	1886.66	PIR-39
47	D11	2	62.0806	188947	2908.2	PIR-39
47	D11	3	64.5	181911	3480.89	PIR-39
47	D11	4	66.8148	173853	3452.69	PIR-39
47	D11	5	68.9974	166318	3922.16	PIR-39
47	D11	6	71.1912	157713	4384.02	PIR-39
47	D11	7	73.3049	148447	3861.98	PIR-39
47	D11	8	75.3019	140734	4717.36	PIR-39
47	D11	9	77.3892	130888	5014.73	PIR-39
47	D11	10	79.4692	120457	7015.12	PIR-39
47	D11	11	81.4423	106615	20289.2	PIR-39
47	D11	12	83.4116	66660.1	24516.5	PIR-39
47	D11	13	85.382	18352.5	5694.21	PIR-39
47	D11	14	87.3532	7128.12	55.3457	PIR-39
47	D11	15	89.4262	7013.39	-109.406	PIR-39
47	D11	16	91.4102	7230.45	336.201	PIR-39
47	D11	17	93.3649	6573.28	-387.665	PIR-39
47	D11	18	94.554	7034.25	-387.664	PIR-39
48	D12	1	60.0008	100424	1044.7	PIR-39
48	D12	2	62.0806	98251.6	1390.19	PIR-39
48	D12	3	64.5	94888.2	2053.7	PIR-39
48	D12	4	66.8148	90134.3	2016.71	PIR-39
48	D12	5	68.9974	85732.7	1526.49	PIR-39
48	D12	6	71.1912	82383.9	2155.74	PIR-39
48	D12	7	73.3049	77827.3	2134.29	PIR-39
48	D12	8	75.3019	73565.1	1905.94	PIR-39
48	D12	9	77.3892	69586.8	2487.58	PIR-39
48	D12	10	79.4692	64412.6	4792.96	PIR-39
48	D12	11	81.4423	54955.7	12079.7	PIR-39
48	D12	12	83.4116	31167	9897.12	PIR-39
48	D12	13	85.382	11665.6	164.543	PIR-39
48	D12	14	87.3532	11341.3	8.19126	PIR-39
48	D12	15	89.4262	11324.3	258.868	PIR-39
48	D12	16	91.4102	10810.7	69.546	PIR-39
48	D12	17	93.3649	10674.8	315.711	PIR-39
48	D12	18	94.554	10299.3	315.711	PIR-39
49	E1	1	60.0008	103755	2657.47	PIR-24
49	E1	2	62.0806	98228.2	1199.97	PIR-24
49	E1	3	64.5	95325	1532.56	PIR-24
49	E1	4	66.8148	91777.5	1737.92	PIR-24
49	E1	5	68.9974	87984.3	2678.93	PIR-24
49	E1	6	71.1912	82107.3	1851.19	PIR-24
49	E1	7	73.3049	78194.4	2841.04	PIR-24
49	E1	8	75.3019	72520.8	2682.4	PIR-24
49	E1	9	77.3892	66921.9	4718.87	PIR-24
49	E1	10	79.4692	57106.6	11200.1	PIR-24
49	E1	11	81.4423	35007.7	10982.4	PIR-24
49	E1	12	83.4116	13380	4686.74	PIR-24
49	E1	13	85.382	4145.24	154.72	PIR-24
49	E1	14	87.3532	3840.26	-452.977	PIR-24
49	E1	15	89.4262	4779.28	138.661	PIR-24
49	E1	16	91.4102	4504.18	-129.908	PIR-24
49	E1	17	93.3649	4758.11	-1341.93	PIR-24
49	E1	18	94.554	6353.8	-1341.93	PIR-24
50	E2	1	60.0008	74562.1	1093.23	PIR-24
50	E2	2	62.0806	72288.4	1265.04	PIR-24
50	E2	3	64.5	69227.7	1540.08	PIR-24
50	E2	4	66.8148	65662.7	1166.67	PIR-24
50	E2	5	68.9974	63116.4	1223.38	PIR-24
50	E2	6	71.1912	60432.5	1894.51	PIR-24
50	E2	7	73.3049	56428.1	1230.68	PIR-24
50	E2	8	75.3019	53970.4	2339.72	PIR-24
50	E2	9	77.3892	49086.8	2819.66	PIR-24
50	E2	10	79.4692	43221.9	8884.22	PIR-24
50	E2	11	81.4423	25692.4	7351.33	PIR-24
50	E2	12	83.4116	11215.4	438.076	PIR-24
50	E2	13	85.382	10352.3	158.305	PIR-24
50	E2	14	87.3532	10040.2	413.724	PIR-24
50	E2	15	89.4262	9182.56	-198.289	PIR-24
50	E2	16	91.4102	9575.96	483.448	PIR-24
50	E2	17	93.3649	8630.97	-576.699	PIR-24
50	E2	18	94.554	9316.72	-576.697	PIR-24
51	E3	1	60.0008	140698	3055.25	PIR-24
51	E3	2	62.0806	134344	1491.9	PIR-24
51	E3	3	64.5	130734	2708.24	PIR-24
51	E3	4	66.8148	124465	2171.18	PIR-24
51	E3	5	68.9974	119726	3710.15	PIR-24
51	E3	6	71.1912	111587	1813.82	PIR-24
51	E3	7	73.3049	107753	3527.41	PIR-24
51	E3	8	75.3019	100709	3221.05	PIR-24
51	E3	9	77.3892	93985.5	3810.15	PIR-24
51	E3	10	79.4692	86060.4	11421.9	PIR-24
51	E3	11	81.4423	63523.8	16288.7	PIR-24
51	E3	12	83.4116	31446.5	10105.4	PIR-24
51	E3	13	85.382	11534.7	770.757	PIR-24
51	E3	14	87.3532	10015.4	52.5667	PIR-24
51	E3	15	89.4262	9906.44	2.61664	PIR-24
51	E3	16	91.4102	9901.24	468.674	PIR-24
51	E3	17	93.3649	8985.13	202.447	PIR-24
51	E3	18	94.554	8744.4	202.447	PIR-24
52	E4	1	60.0008	137843	1743.24	PIR-24
52	E4	2	62.0806	134218	1914.51	PIR-24
52	E4	3	64.5	129586	2366.47	PIR-24
52	E4	4	66.8148	124108	2124.81	PIR-24
52	E4	5	68.9974	119470	3084.56	PIR-24
52	E4	6	71.1912	112703	2953.22	PIR-24
52	E4	7	73.3049	106461	3296.12	PIR-24
52	E4	8	75.3019	99878.6	3051.45	PIR-24
52	E4	9	77.3892	93509.3	3783.25	PIR-24
52	E4	10	79.4692	85640.2	8878.97	PIR-24
52	E4	11	81.4423	68121.1	16920.9	PIR-24
52	E4	12	83.4116	34798.7	12948.8	PIR-24
52	E4	13	85.382	9284.21	1532.67	PIR-24
52	E4	14	87.3532	6263.03	290.306	PIR-24
52	E4	15	89.4262	5661.23	187.624	PIR-24
52	E4	16	91.4102	5288.98	623.629	PIR-24
52	E4	17	93.3649	4069.98	-185.641	PIR-24
52	E4	18	94.554	4290.72	-185.642	PIR-24
53	E5	1	60.0008	154968	2410.96	PIR-24
53	E5	2	62.0806	149954	1483.6	PIR-24
53	E5	3	64.5	146364	2702.43	PIR-24
53	E5	4	66.8148	140109	3026.81	PIR-24
53	E5	5	68.9974	133503	2792.08	PIR-24
53	E5	6	71.1912	127377	3028.56	PIR-24
53	E5	7	73.3049	120976	3695.52	PIR-24
53	E5	8	75.3019	113596	3439.84	PIR-24
53	E5	9	77.3892	106416	4526.47	PIR-24
53	E5	10	79.4692	97000.9	8579.91	PIR-24
53	E5	11	81.4423	80071.9	18504.9	PIR-24
53	E5	12	83.4116	43630.1	14915	PIR-24
53	E5	13	85.382	14241.4	2176.6	PIR-24
53	E5	14	87.3532	9950.89	427.286	PIR-24
53	E5	15	89.4262	9065.12	-34.3186	PIR-24
53	E5	16	91.4102	9133.21	493.307	PIR-24
53	E5	17	93.3649	8168.95	153.369	PIR-24
53	E5	18	94.554	7986.58	153.369	PIR-24
54	E6	1	60.0008	157075	2094.47	PIR-24
54	E6	2	62.0806	152719	1686.85	PIR-24
54	E6	3	64.5	148638	2703.86	PIR-24
54	E6	4	66.8148	142379	2962.71	PIR-24
54	E6	5	68.9974	135913	3266.42	PIR-24
54	E6	6	71.1912	128747	3188.69	PIR-24
54	E6	7	73.3049	122007	3752.51	PIR-24
54	E6	8	75.3019	114513	3175.13	PIR-24
54	E6	9	77.3892	107886	4433.4	PIR-24
54	E6	10	79.4692	98664.1	7624.13	PIR-24
54	E6	11	81.4423	83621	18315.1	PIR-24
54	E6	12	83.4116	47553	17201.4	PIR-24
54	E6	13	85.382	13659.2	2428.27	PIR-24
54	E6	14	87.3532	8872.64	532.912	PIR-24
54	E6	15	89.4262	7767.92	99.6397	PIR-24
54	E6	16	91.4102	7570.23	189.243	PIR-24
54	E6	17	93.3649	7200.32	-204.783	PIR-24
54	E6	18	94.554	7443.83	-204.783	PIR-24
55	E7	1	60.0008	16995.9	432.185	PIR-39
55	E7	2	62.0806	16097.1	591.913	PIR-39
55	E7	3	64.5	14665	138.447	PIR-39
55	E7	4	66.8148	14344.5	203.618	PIR-39
55	E7	5	68.9974	13900.1	51.8996	PIR-39
55	E7	6	71.1912	13786.2	51.9936	PIR-39
55	E7	7	73.3049	13676.3	434.517	PIR-39
55	E7	8	75.3019	12808.6	-135.867	PIR-39
55	E7	9	77.3892	13092.2	-145.178	PIR-39
55	E7	10	79.4692	13394.2	329.39	PIR-39
55	E7	11	81.4423	12744.2	-246.459	PIR-39
55	E7	12	83.4116	13229.6	-134.489	PIR-39
55	E7	13	85.382	13494.6	-58.9378	PIR-39
55	E7	14	87.3532	13610.8	474.215	PIR-39
55	E7	15	89.4262	12627.7	129.466	PIR-39
55	E7	16	91.4102	12370.9	-321.411	PIR-39
55	E7	17	93.3649	12999.1	537.873	PIR-39
55	E7	18	94.554	12359.5	537.873	PIR-39
56	E8	1	60.0008	158814	2095.51	PIR-39
56	E8	2	62.0806	154456	1987.97	PIR-39
56	E8	3	64.5	149646	2902.01	PIR-39
56	E8	4	66.8148	142928	2750.64	PIR-39
56	E8	5	68.9974	136925	3347.01	PIR-39
56	E8	6	71.1912	129582	3342.94	PIR-39
56	E8	7	73.3049	122516	3417.7	PIR-39
56	E8	8	75.3019	115691	3551.04	PIR-39
56	E8	9	77.3892	108279	3899.34	PIR-39
56	E8	10	79.4692	100168	5899.06	PIR-39
56	E8	11	81.4423	88528.8	16202.6	PIR-39
56	E8	12	83.4116	56621.1	19937.5	PIR-39
56	E8	13	85.382	17336	4662.02	PIR-39
56	E8	14	87.3532	8146.3	404.632	PIR-39
56	E8	15	89.4262	7307.5	367.322	PIR-39
56	E8	16	91.4102	6578.73	-580.825	PIR-39
56	E8	17	93.3649	7714.07	494.411	PIR-39
56	E8	18	94.554	7126.17	494.41	PIR-39
57	E9	1	60.0008	160022	2026.96	PIR-39
57	E9	2	62.0806	155806	2150.83	PIR-39
57	E9	3	64.5	150602	2570.51	PIR-39
57	E9	4	66.8148	144652	2684.02	PIR-39
57	E9	5	68.9974	138794	3142.52	PIR-39
57	E9	6	71.1912	131900	2979.78	PIR-39
57	E9	7	73.3049	125602	3318.04	PIR-39
57	E9	8	75.3019	118975	3493.1	PIR-39
57	E9	9	77.3892	111684	4290.23	PIR-39
57	E9	10	79.4692	102761	5313.44	PIR-39
57	E9	11	81.4423	92276.6	15481.8	PIR-39
57	E9	12	83.4116	61788.2	18681.3	PIR-39
57	E9	13	85.382	24978.3	4186.4	PIR-39
57	E9	14	87.3532	16726.1	474.142	PIR-39
57	E9	15	89.4262	15743.2	-170.57	PIR-39
57	E9	16	91.4102	16081.7	293.491	PIR-39
57	E9	17	93.3649	15508	-47.5526	PIR-39
57	E9	18	94.554	15564.5	-47.5526	PIR-39
58	E10	1	60.0008	170648	1347.9	PIR-39
58	E10	2	62.0806	167845	1961.38	PIR-39
58	E10	3	64.5	163099	3386.61	PIR-39
58	E10	4	66.8148	155260	2712.44	PIR-39
58	E10	5	68.9974	149340	3602.51	PIR-39
58	E10	6	71.1912	141437	2814.87	PIR-39
58	E10	7	73.3049	135487	3374.41	PIR-39
58	E10	8	75.3019	128748	3841.21	PIR-39
58	E10	9	77.3892	120730	3983.26	PIR-39
58	E10	10	79.4692	112445	6569.28	PIR-39
58	E10	11	81.4423	99483.4	17054.2	PIR-39
58	E10	12	83.4116	65898.4	17329.8	PIR-39
58	E10	13	85.382	31751.5	3114.67	PIR-39
58	E10	14	87.3532	25611.9	706.793	PIR-39
58	E10	15	89.4262	24146.7	-171.645	PIR-39
58	E10	16	91.4102	24487.2	147.675	PIR-39
58	E10	17	93.3649	24198.6	364.952	PIR-39
58	E10	18	94.554	23764.6	364.952	PIR-39
59	E11	1	60.0008	207699	2446.1	PIR-39
59	E11	2	62.0806	202612	2246.58	PIR-39
59	E11	3	64.5	197176	3438.96	PIR-39
59	E11	4	66.8148	189216	3283.65	PIR-39
59	E11	5	68.9974	182049	4030.7	PIR-39
59	E11	6	71.1912	173206	3106.22	PIR-39
59	E11	7	73.3049	166641	4297.16	PIR-39
59	E11	8	75.3019	158059	3871.4	PIR-39
59	E11	9	77.3892	149978	4708.71	PIR-39
59	E11	10	79.4692	140184	6821.92	PIR-39
59	E11	11	81.4423	126724	17140.8	PIR-39
59	E11	12	83.4116	92968.6	20852.2	PIR-39
59	E11	13	85.382	51881.2	4411.08	PIR-39
59	E11	14	87.3532	43186.1	445.347	PIR-39
59	E11	15	89.4262	42262.9	122.563	PIR-39
59	E11	16	91.4102	42019.8	58.6008	PIR-39
59	E11	17	93.3649	41905.2	559.482	PIR-39
59	E11	18	94.554	41239.9	559.482	PIR-39
60	E12	1	60.0008	174711	2611.33	PIR-39
60	E12	2	62.0806	169280	2646.71	PIR-39
60	E12	3	64.5	162877	3266.73	PIR-39
60	E12	4	66.8148	155315	3301.13	PIR-39
60	E12	5	68.9974	148110	3807.5	PIR-39
60	E12	6	71.1912	139757	3761.06	PIR-39
60	E12	7	73.3049	131807	4145.2	PIR-39
60	E12	8	75.3019	123529	4132.69	PIR-39
60	E12	9	77.3892	114903	4995.76	PIR-39
60	E12	10	79.4692	104512	8035.94	PIR-39
60	E12	11	81.4423	88656.1	19130.4	PIR-39
60	E12	12	83.4116	50982.5	20303.1	PIR-39
60	E12	13	85.382	10977	2699.17	PIR-39
60	E12	14	87.3532	5656.43	309.532	PIR-39
60	E12	15	89.4262	5014.77	-577.698	PIR-39
60	E12	16	91.4102	6160.92	762.133	PIR-39
60	E12	17	93.3649	4671.18	375.166	PIR-39
60	E12	18	94.554	4225.07	375.167	PIR-39
61	F1	1	60.0008	99364.6	1444.17	PIR-23
61	F1	2	62.0806	96361	1381.29	PIR-23
61	F1	3	64.5	93019.1	2569.44	PIR-23
61	F1	4	66.8148	87071.4	1955.22	PIR-23
61	F1	5	68.9974	82803.9	2154.19	PIR-23
61	F1	6	71.1912	78078	2493.24	PIR-23
61	F1	7	73.3049	72808.1	2507.33	PIR-23
61	F1	8	75.3019	67800.9	2348.64	PIR-23
61	F1	9	77.3892	62898.6	6336.08	PIR-23
61	F1	10	79.4692	49719.6	13063.3	PIR-23
61	F1	11	81.4423	23944.4	9669.24	PIR-23
61	F1	12	83.4116	4902.81	3242.86	PIR-23
61	F1	13	85.382	-1486.97	-465.297	PIR-23
61	F1	14	87.3532	-569.778	611.893	PIR-23
61	F1	15	89.4262	-1838.23	-819.603	PIR-23
61	F1	16	91.4102	-212.144	456.965	PIR-23
61	F1	17	93.3649	-1105.37	-984.404	PIR-23
61	F1	18	94.554	65.1851	-984.405	PIR-23
62	F2	1	60.0008	124392	2512.57	PIR-23
62	F2	2	62.0806	119166	1323.54	PIR-23
62	F2	3	64.5	115964	2490.07	PIR-23
62	F2	4	66.8148	110200	1793.47	PIR-23
62	F2	5	68.9974	106285	3135.83	PIR-23
62	F2	6	71.1912	99406.1	2526.18	PIR-23
62	F2	7	73.3049	94066.5	2594.49	PIR-23
62	F2	8	75.3019	88885.3	2567.8	PIR-23
62	F2	9	77.3892	83525.5	4819.36	PIR-23
62	F2	10	79.4692	73501.2	12829	PIR-23
62	F2	11	81.4423	48188.3	14199.6	PIR-23
62	F2	12	83.4116	20225	6587.82	PIR-23
62	F2	13	85.382	7244.32	-602.418	PIR-23
62	F2	14	87.3532	8431.81	424.262	PIR-23
62	F2	15	89.4262	7552.31	-220.748	PIR-23
62	F2	16	91.4102	7990.27	161.802	PIR-23
62	F2	17	93.3649	7674	626.287	PIR-23
62	F2	18	94.554	6929.28	626.287	PIR-23
63	F3	1	60.0008	20884.2	452.36	PIR-23
63	F3	2	62.0806	19943.4	180.125	PIR-23
63	F3	3	64.5	19507.6	233.532	PIR-23
63	F3	4	66.8148	18967	41.3336	PIR-23
63	F3	5	68.9974	18876.8	301.143	PIR-23
63	F3	6	71.1912	18216.1	284.967	PIR-23
63	F3	7	73.3049	17613.8	-27.6155	PIR-23
63	F3	8	75.3019	17669	101.962	PIR-23
63	F3	9	77.3892	17456.1	-218.295	PIR-23
63	F3	10	79.4692	17910.2	229.994	PIR-23
63	F3	11	81.4423	17456.4	-151.319	PIR-23
63	F3	12	83.4116	17754.4	215.721	PIR-23
63	F3	13	85.382	17329.3	-153.013	PIR-23
63	F3	14	87.3532	17630.9	100.656	PIR-23
63	F3	15	89.4262	17422.3	505.816	PIR-23
63	F3	16	91.4102	16418.8	-209.967	PIR-23
63	F3	17	93.3649	16829.2	398.209	PIR-23
63	F3	18	94.554	16355.7	398.208	PIR-23
64	F4	1	60.0008	135128	2486.11	PIR-23
64	F4	2	62.0806	129957	1406.34	PIR-23
64	F4	3	64.5	126555	2471.28	PIR-23
64	F4	4	66.8148	120834	2651.43	PIR-23
64	F4	5	68.9974	115047	2811.11	PIR-23
64	F4	6	71.1912	108880	2388.62	PIR-23
64	F4	7	73.3049	103831	3351.16	PIR-23
64	F4	8	75.3019	97139	3195.87	PIR-23
64	F4	9	77.3892	90468.3	4287.38	PIR-23
64	F4	10	79.4692	81550.5	11995.1	PIR-23
64	F4	11	81.4423	57883	17824.2	PIR-23
64	F4	12	83.4116	22781.9	8963.03	PIR-23
64	F4	13	85.382	5120.99	8.89373	PIR-23
64	F4	14	87.3532	5103.46	413.623	PIR-23
64	F4	15	89.4262	4246.02	192.529	PIR-23
64	F4	16	91.4102	3864.04	-100.17	PIR-23
64	F4	17	93.3649	4059.84	669.751	PIR-23
64	F4	18	94.554	3263.44	669.752	PIR-23
65	F5	1	60.0008	145046	2788.68	PIR-23
65	F5	2	62.0806	139246	1003.4	PIR-23
65	F5	3	64.5	136818	2411.98	PIR-23
65	F5	4	66.8148	131235	2763.37	PIR-23
65	F5	5	68.9974	125204	3276.01	PIR-23
65	F5	6	71.1912	118017	2936.09	PIR-23
65	F5	7	73.3049	111811	2311.67	PIR-23
65	F5	8	75.3019	107194	3568.22	PIR-23
65	F5	9	77.3892	99746.5	4545.64	PIR-23
65	F5	10	79.4692	90291.5	12235.9	PIR-23
65	F5	11	81.4423	66148.9	19051.1	PIR-23
65	F5	12	83.4116	28631.7	9716.58	PIR-23
65	F5	13	85.382	9485.97	426.821	PIR-23
65	F5	14	87.3532	8644.62	517.542	PIR-23
65	F5	15	89.4262	7571.76	-135.461	PIR-23
65	F5	16	91.4102	7840.51	406.489	PIR-23
65	F5	17	93.3649	7045.95	-207.469	PIR-23
65	F5	18	94.554	7292.65	-207.469	PIR-23
66	F6	1	60.0008	146630	1822.5	PIR-23
66	F6	2	62.0806	142840	2174.32	PIR-23
66	F6	3	64.5	137579	1957.44	PIR-23
66	F6	4	66.8148	133048	2596.32	PIR-23
66	F6	5	68.9974	127382	2911.32	PIR-23
66	F6	6	71.1912	120995	2973.62	PIR-23
66	F6	7	73.3049	114709	3636.33	PIR-23
66	F6	8	75.3019	107448	2626.16	PIR-23
66	F6	9	77.3892	101966	4907.95	PIR-23
66	F6	10	79.4692	91757.6	11316.4	PIR-23
66	F6	11	81.4423	69429.3	20389.9	PIR-23
66	F6	12	83.4116	29275.4	10235.2	PIR-23
66	F6	13	85.382	9107.88	702.629	PIR-23
66	F6	14	87.3532	7722.86	171.032	PIR-23
66	F6	15	89.4262	7368.31	240.789	PIR-23
66	F6	16	91.4102	6890.59	255.094	PIR-23
66	F6	17	93.3649	6391.96	271.807	PIR-23
66	F6	18	94.554	6068.75	271.808	PIR-23
67	F7	1	60.0008	151560	1708.73	PIR-27
67	F7	2	62.0806	148006	2340.24	PIR-27
67	F7	3	64.5	142344	2341.82	PIR-27
67	F7	4	66.8148	136924	2754.85	PIR-27
67	F7	5	68.9974	130911	3488.81	PIR-27
67	F7	6	71.1912	123257	2669.06	PIR-27
67	F7	7	73.3049	117616	3336.68	PIR-27
67	F7	8	75.3019	110952	3313.9	PIR-27
67	F7	9	77.3892	104035	3865.08	PIR-27
67	F7	10	79.4692	95995.7	5696.22	PIR-27
67	F7	11	81.4423	84756.5	16047.3	PIR-27
67	F7	12	83.4116	53154.5	18183.5	PIR-27
67	F7	13	85.382	17325.6	3778.94	PIR-27
67	F7	14	87.3532	9876.56	455.017	PIR-27
67	F7	15	89.4262	8933.32	-10.7235	PIR-27
67	F7	16	91.4102	8954.59	59.5841	PIR-27
67	F7	17	93.3649	8838.12	-0.0706284	PIR-27
67	F7	18	94.554	8838.21	-0.0689859	PIR-27
68	F8	1	60.0008	152416	1837.34	PIR-27
68	F8	2	62.0806	148595	2083.28	PIR-27
68	F8	3	64.5	143554	2878.18	PIR-27
68	F8	4	66.8148	136892	1909.45	PIR-27
68	F8	5	68.9974	132724	4240.58	PIR-27
68	F8	6	71.1912	123421	2438.53	PIR-27
68	F8	7	73.3049	118267	3544.58	PIR-27
68	F8	8	75.3019	111188	3502.43	PIR-27
68	F8	9	77.3892	103878	3863.06	PIR-27
68	F8	10	79.4692	95842.7	5113.82	PIR-27
68	F8	11	81.4423	85752.6	16286.3	PIR-27
68	F8	12	83.4116	53679.9	18874.4	PIR-27
68	F8	13	85.382	16489.5	3514.58	PIR-27
68	F8	14	87.3532	9561.59	-97.4905	PIR-27
68	F8	15	89.4262	9763.69	415.672	PIR-27
68	F8	16	91.4102	8939	-410.227	PIR-27
68	F8	17	93.3649	9740.86	717.172	PIR-27
68	F8	18	94.554	8888.07	717.172	PIR-27
69	F9	1	60.0008	138856	1430.66	PIR-27
69	F9	2	62.0806	135880	2030.03	PIR-27
69	F9	3	64.5	130969	2343.05	PIR-27
69	F9	4	66.8148	125545	2010.83	PIR-27
69	F9	5	68.9974	121157	3888.46	PIR-27
69	F9	6	71.1912	112626	2774.07	PIR-27
69	F9	7	73.3049	106763	3203.84	PIR-27
69	F9	8	75.3019	100364	2732.06	PIR-27
69	F9	9	77.3892	94661.8	3457.09	PIR-27
69	F9	10	79.4692	87471.1	5315	PIR-27
69	F9	11	81.4423	76984	16086.1	PIR-27
69	F9	12	83.4116	45305.7	17133.5	PIR-27
69	F9	13	85.382	11545.7	2719.31	PIR-27
69	F9	14	87.3532	6185.4	308.09	PIR-27
69	F9	15	89.4262	5546.73	59.2161	PIR-27
69	F9	16	91.4102	5429.24	350.138	PIR-27
69	F9	17	93.3649	4744.83	-278.831	PIR-27
69	F9	18	94.554	5076.39	-278.831	PIR-27
70	F10	1	60.0008	155233	2486.22	PIR-27
70	F10	2	62.0806	150063	1965.38	PIR-27
70	F10	3	64.5	145308	2803.08	PIR-27
70	F10	4	66.8148	138819	2745.06	PIR-27
70	F10	5	68.9974	132828	3076.39	PIR-27
70	F10	6	71.1912	126079	3143.77	PIR-27
70	F10	7	73.3049	119434	3625.98	PIR-27
70	F10	8	75.3019	112193	3414.67	PIR-27
70	F10	9	77.3892	105065	4231.83	PIR-27
70	F10	10	79.4692	96262.9	5949.82	PIR-27
70	F10	11	81.4423	84523.3	17369.4	PIR-27
70	F10	12	83.4116	50317.7	18731.9	PIR-27
70	F10	13	85.382	13408	2195.12	PIR-27
70	F10	14	87.3532	9081.04	39.7711	PIR-27
70	F10	15	89.4262	8998.59	558.224	PIR-27
70	F10	16	91.4102	7891.08	383.36	PIR-27
70	F10	17	93.3649	7141.73	571.229	PIR-27
70	F10	18	94.554	6462.48	571.228	PIR-27
71	F11	1	60.0008	157117	2201.59	PIR-27
71	F11	2	62.0806	152538	2443.24	PIR-27
71	F11	3	64.5	146627	2253.88	PIR-27
71	F11	4	66.8148	141410	3495.87	PIR-27
71	F11	5	68.9974	133780	2703.3	PIR-27
71	F11	6	71.1912	127849	4166.1	PIR-27
71	F11	7	73.3049	119043	2863.75	PIR-27
71	F11	8	75.3019	113324	3122.48	PIR-27
71	F11	9	77.3892	106807	5032.09	PIR-27
71	F11	10	79.4692	96340.1	6063.34	PIR-27
71	F11	11	81.4423	84376.5	18323.8	PIR-27
71	F11	12	83.4116	48291.5	19376.7	PIR-27
71	F11	13	85.382	10111.4	2024.91	PIR-27
71	F11	14	87.3532	6119.94	-101.173	PIR-27
71	F11	15	89.4262	6329.67	721.941	PIR-27
71	F11	16	91.4102	4897.35	135.936	PIR-27
71	F11	17	93.3649	4631.63	-1336.03	PIR-27
71	F11	18	94.554	6220.3	-1336.03	PIR-27
72	F12	1	60.0008	175710	3032.17	PIR-27
72	F12	2	62.0806	169403	2109.68	PIR-27
72	F12	3	64.5	164299	3505.04	PIR-27
72	F12	4	66.8148	156186	3157.01	PIR-27
72	F12	5	68.9974	149295	4218.16	PIR-27
72	F12	6	71.1912	140041	3850.19	PIR-27
72	F12	7	73.3049	131903	3931.17	PIR-27
72	F12	8	75.3019	124053	3992.43	PIR-27
72	F12	9	77.3892	115719	4195.14	PIR-27
72	F12	10	79.4692	106993	8736.03	PIR-27
72	F12	11	81.4423	89756.2	22426.7	PIR-27
72	F12	12	83.4116	45591.4	18665.9	PIR-27
72	F12	13	85.382	8811.96	942.715	PIR-27
72	F12	14	87.3532	6953.68	297.435	PIR-27
72	F12	15	89.4262	6337.1	56.9957	PIR-27
72	F12	16	91.4102	6224.02	480.535	PIR-27
72	F12	17	93.3649	5284.72	-873.421	PIR-27
72	F12	18	94.554	6323.31	-873.421	PIR-27
73	G1	1	60.0008	106120	2282.23	PIR-23
73	G1	2	62.0806	101374	1101.52	PIR-23
73	G1	3	64.5	98708.8	2266.51	PIR-23
73	G1	4	66.8148	93462.3	2552.9	PIR-23
73	G1	5	68.9974	87890.4	1714.87	PIR-23
73	G1	6	71.1912	84128.3	2114.73	PIR-23
73	G1	7	73.3049	79658.4	2263.05	PIR-23
73	G1	8	75.3019	75139.1	2399.04	PIR-23
73	G1	9	77.3892	70131.6	6585.28	PIR-23
73	G1	10	79.4692	56434.2	12466	PIR-23
73	G1	11	81.4423	31837.4	10366.6	PIR-23
73	G1	12	83.4116	11422.4	3322.37	PIR-23
73	G1	13	85.382	4875.99	712.39	PIR-23
73	G1	14	87.3532	3471.73	-561.968	PIR-23
73	G1	15	89.4262	4636.69	80.2807	PIR-23
73	G1	16	91.4102	4477.41	409.842	PIR-23
73	G1	17	93.3649	3676.3	868.224	PIR-23
73	G1	18	94.554	2643.89	868.224	PIR-23
74	G2	1	60.0008	117279	1872.1	PIR-23
74	G2	2	62.0806	113385	1988.4	PIR-23
74	G2	3	64.5	108574	1427.51	PIR-23
74	G2	4	66.8148	105270	3358.61	PIR-23
74	G2	5	68.9974	97939.5	1845.82	PIR-23
74	G2	6	71.1912	93890.2	2891.68	PIR-23
74	G2	7	73.3049	87778	2430.01	PIR-23
74	G2	8	75.3019	82925.3	2495.58	PIR-23
74	G2	9	77.3892	77716.3	5921.37	PIR-23
74	G2	10	79.4692	65399.8	13467.9	PIR-23
74	G2	11	81.4423	38826.3	12470.9	PIR-23
74	G2	12	83.4116	14267.5	5537.37	PIR-23
74	G2	13	85.382	3356.59	57.5301	PIR-23
74	G2	14	87.3532	3243.19	-40.04	PIR-23
74	G2	15	89.4262	3326.19	322.465	PIR-23
74	G2	16	91.4102	2686.42	128.787	PIR-23
74	G2	17	93.3649	2434.68	412.209	PIR-23
74	G2	18	94.554	1944.52	412.209	PIR-23
75	G3	1	60.0008	114961	2047.61	PIR-23
75	G3	2	62.0806	110703	2220.89	PIR-23
75	G3	3	64.5	105329	1510.44	PIR-23
75	G3	4	66.8148	101833	1887.18	PIR-23
75	G3	5	68.9974	97714	2183.71	PIR-23
75	G3	6	71.1912	92923.3	2504.23	PIR-23
75	G3	7	73.3049	87630.2	1731.42	PIR-23
75	G3	8	75.3019	84172.5	2438.96	PIR-23
75	G3	9	77.3892	79081.7	4870.59	PIR-23
75	G3	10	79.4692	68950.9	10407.2	PIR-23
75	G3	11	81.4423	48416.4	12649.3	PIR-23
75	G3	12	83.4116	23506.2	7018.3	PIR-23
75	G3	13	85.382	9677.22	719.459	PIR-23
75	G3	14	87.3532	8259.02	-313.379	PIR-23
75	G3	15	89.4262	8908.66	192.7	PIR-23
75	G3	16	91.4102	8526.34	-180.419	PIR-23
75	G3	17	93.3649	8879.01	814.038	PIR-23
75	G3	18	94.554	7911.03	814.037	PIR-23
76	G4	1	60.0008	96665.2	1433.83	PIR-23
76	G4	2	62.0806	93683.2	1390.48	PIR-23
76	G4	3	64.5	90319.1	1949.57	PIR-23
76	G4	4	66.8148	85806.2	1203.94	PIR-23
76	G4	5	68.9974	83178.5	2277.18	PIR-23
76	G4	6	71.1912	78182.8	2273.92	PIR-23
76	G4	7	73.3049	73376.5	1625.2	PIR-23
76	G4	8	75.3019	70130.9	2920.02	PIR-23
76	G4	9	77.3892	64036	2923.48	PIR-23
76	G4	10	79.4692	57955.1	9926.01	PIR-23
76	G4	11	81.4423	38370.1	12707.9	PIR-23
76	G4	12	83.4116	13344.5	5634.58	PIR-23
76	G4	13	85.382	2242.07	-107.744	PIR-23
76	G4	14	87.3532	2454.46	312.879	PIR-23
76	G4	15	89.4262	1805.86	-61.3955	PIR-23
76	G4	16	91.4102	1927.67	-482.537	PIR-23
76	G4	17	93.3649	2870.88	871.473	PIR-23
76	G4	18	94.554	1834.61	871.473	PIR-23
77	G5	1	60.0008	131189	1829.67	PIR-23
77	G5	2	62.0806	127383	1734.68	PIR-23
77	G5	3	64.5	123187	3216.87	PIR-23
77	G5	4	66.8148	115740	1483.14	PIR-23
77	G5	5	68.9974	112503	2271.48	PIR-23
77	G5	6	71.1912	107520	3236.91	PIR-23
77	G5	7	73.3049	100678	2863.72	PIR-23
77	G5	8	75.3019	94959.2	3364.78	PIR-23
77	G5	9	77.3892	87935.9	4965.03	PIR-23
77	G5	10	79.4692	77608.7	11652.9	PIR-23
77	G5	11	81.4423	54616.3	18187.4	PIR-23
77	G5	12	83.4116	18799.8	7266.07	PIR-23
77	G5	13	85.382	4482.65	272.834	PIR-23
77	G5	14	87.3532	3944.84	-531.903	PIR-23
77	G5	15	89.4262	5047.48	696.63	PIR-23
77	G5	16	91.4102	3665.37	-52.1106	PIR-23
77	G5	17	93.3649	3767.23	-189.738	PIR-23
77	G5	18	94.554	3992.85	-189.738	PIR-23
78	G6	1	60.0008	144426	2067.2	PIR-23
78	G6	2	62.0806	140127	2210.64	PIR-23
78	G6	3	64.5	134778	2228.32	PIR-23
78	G6	4	66.8148	129620	2215	PIR-23
78	G6	5	68.9974	124786	3123.05	PIR-23
78	G6	6	71.1912	117935	2900.4	PIR-23
78	G6	7	73.3049	111804	3827.19	PIR-23
78	G6	8	75.3019	104161	2940.03	PIR-23
78	G6	9	77.3892	98024.3	4289.86	PIR-23
78	G6	10	79.4692	89101.4	11880.7	PIR-23
78	G6	11	81.4423	65659.6	19902.1	PIR-23
78	G6	12	83.4116	26466.4	9724.19	PIR-23
78	G6	13	85.382	7305.76	396.426	PIR-23
78	G6	14	87.3532	6524.33	142.314	PIR-23
78	G6	15	89.4262	6229.31	224.916	PIR-23
78	G6	16	91.4102	5783.08	-430.949	PIR-23
78	G6	17	93.3649	6625.46	365.157	PIR-23
78	G6	18	94.554	6191.25	365.157	PIR-23
79	G7	1	60.0008	128398	1788.09	PIR-27
79	G7	2	62.0806	124679	1696.51	PIR-27
79	G7	3	64.5	120574	2613.69	PIR-27
79	G7	4	66.8148	114524	2277.53	PIR-27
79	G7	5	68.9974	109553	2627.16	PIR-27
79	G7	6	71.1912	103790	2971.73	PIR-27
79	G7	7	73.3049	97508.3	2885.69	PIR-27
79	G7	8	75.3019	91745.6	2857.8	PIR-27
79	G7	9	77.3892	85780.5	3269.33	PIR-27
79	G7	10	79.4692	78980.3	6291.02	PIR-27
79	G7	11	81.4423	66567.5	13794.4	PIR-27
79	G7	12	83.4116	39402.2	12589.9	PIR-27
79	G7	13	85.382	14595	717.484	PIR-27
79	G7	14	87.3532	13180.7	104.606	PIR-27
79	G7	15	89.4262	12963.8	491.333	PIR-27
79	G7	16	91.4102	11989	-257.764	PIR-27
79	G7	17	93.3649	12492.9	1419.25	PIR-27
79	G7	18	94.554	10805.3	1419.25	PIR-27
80	G8	1	60.0008	145792	2863.57	PIR-27
80	G8	2	62.0806	139836	1580.66	PIR-27
80	G8	3	64.5	136012	2911.67	PIR-27
80	G8	4	66.8148	129272	2304.27	PIR-27
80	G8	5	68.9974	124243	3525.24	PIR-27
80	G8	6	71.1912	116509	2674.16	PIR-27
80	G8	7	73.3049	110857	3475.9	PIR-27
80	G8	8	75.3019	103915	3325.46	PIR-27
80	G8	9	77.3892	96974.1	3618.59	PIR-27
80	G8	10	79.4692	89447.4	6185.38	PIR-27
80	G8	11	81.4423	77243.1	16788.6	PIR-27
80	G8	12	83.4116	44181.2	16582.6	PIR-27
80	G8	13	85.382	11506.7	3073.65	PIR-27
80	G8	14	87.3532	5447.93	-138.904	PIR-27
80	G8	15	89.4262	5735.88	179.958	PIR-27
80	G8	16	91.4102	5378.84	63.2246	PIR-27
80	G8	17	93.3649	5255.26	-34.1258	PIR-27
80	G8	18	94.554	5295.84	-34.1258	PIR-27
81	G9	1	60.0008	142133	2198.28	PIR-27
81	G9	2	62.0806	137561	1814.05	PIR-27
81	G9	3	64.5	133172	2318.89	PIR-27
81	G9	4	66.8148	127805	3036.44	PIR-27
81	G9	5	68.9974	121177	2676.67	PIR-27
81	G9	6	71.1912	115305	3427.41	PIR-27
81	G9	7	73.3049	108061	3545.27	PIR-27
81	G9	8	75.3019	100981	3332.66	PIR-27
81	G9	9	77.3892	94024.5	4308.54	PIR-27
81	G9	10	79.4692	85062.7	7281.83	PIR-27
81	G9	11	81.4423	70694.9	17863.9	PIR-27
81	G9	12	83.4116	35515.6	13587.6	PIR-27
81	G9	13	85.382	8742.37	1606.52	PIR-27
81	G9	14	87.3532	5575.61	195.431	PIR-27
81	G9	15	89.4262	5170.48	267.762	PIR-27
81	G9	16	91.4102	4639.25	-104.951	PIR-27
81	G9	17	93.3649	4844.39	154.429	PIR-27
81	G9	18	94.554	4660.76	154.429	PIR-27
82	G10	1	60.0008	137779	1833.54	PIR-27
82	G10	2	62.0806	133965	2129.9	PIR-27
82	G10	3	64.5	128812	2046.69	PIR-27
82	G10	4	66.8148	124075	3130.13	PIR-27
82	G10	5	68.9974	117243	3175.2	PIR-27
82	G10	6	71.1912	110277	2570.46	PIR-27
82	G10	7	73.3049	104844	3700.87	PIR-27
82	G10	8	75.3019	97453.1	3347.61	PIR-27
82	G10	9	77.3892	90465.7	2677.51	PIR-27
82	G10	10	79.4692	84896.5	8400.66	PIR-27
82	G10	11	81.4423	68321.1	17131.9	PIR-27
82	G10	12	83.4116	34583.3	14009.5	PIR-27
82	G10	13	85.382	6978.84	1305.37	PIR-27
82	G10	14	87.3532	4405.7	-158.232	PIR-27
82	G10	15	89.4262	4733.71	36.6271	PIR-27
82	G10	16	91.4102	4661.05	327.237	PIR-27
82	G10	17	93.3649	4021.4	-139.153	PIR-27
82	G10	18	94.554	4186.86	-139.152	PIR-27
83	G11	1	60.0008	147774	2041.06	PIR-27
83	G11	2	62.0806	143529	2857.18	PIR-27
83	G11	3	64.5	136616	2013.71	PIR-27
83	G11	4	66.8148	131955	2956.22	PIR-27
83	G11	5	68.9974	125502	3087.39	PIR-27
83	G11	6	71.1912	118729	3177.76	PIR-27
83	G11	7	73.3049	112013	3755.16	PIR-27
83	G11	8	75.3019	104513	3228.24	PIR-27
83	G11	9	77.3892	97775.1	3471.62	PIR-27
83	G11	10	79.4692	90554.2	7650.45	PIR-27
83	G11	11	81.4423	75459.1	18458.6	PIR-27
83	G11	12	83.4116	39108.6	14958.3	PIR-27
83	G11	13	85.382	9634.52	1668.18	PIR-27
83	G11	14	87.3532	6346.21	650.453	PIR-27
83	G11	15	89.4262	4997.82	-643.929	PIR-27
83	G11	16	91.4102	6275.38	258.562	PIR-27
83	G11	17	93.3649	5769.96	367.476	PIR-27
83	G11	18	94.554	5333	367.476	PIR-27
84	G12	1	60.0008	137442	2909.41	PIR-27
84	G12	2	62.0806	131391	1515.53	PIR-27
84	G12	3	64.5	127724	2565.88	PIR-27
84	G12	4	66.8148	121785	3221.87	PIR-27
84	G12	5	68.9974	114752	2603.66	PIR-27
84	G12	6	71.1912	109041	3213.87	PIR-27
84	G12	7	73.3049	102247	2771.6	PIR-27
84	G12	8	75.3019	96712.5	4068.85	PIR-27
84	G12	9	77.3892	88219.6	2285.53	PIR-27
84	G12	10	79.4692	83465.7	8741.68	PIR-27
84	G12	11	81.4423	66217.5	19363.9	PIR-27
84	G12	12	83.4116	28084.3	13083.2	PIR-27
84	G12	13	85.382	2304.99	863.212	PIR-27
84	G12	14	87.3532	603.433	-9.30544	PIR-27
84	G12	15	89.4262	622.723	-219.636	PIR-27
84	G12	16	91.4102	1058.48	511.091	PIR-27
84	G12	17	93.3649	59.4526	-478.561	PIR-27
84	G12	18	94.554	628.51	-478.561	PIR-27
85	H1	1	60.0008	89470	809.962	PIR-23
85	H1	2	62.0806	87785.4	1829.03	PIR-23
85	H1	3	64.5	83360.3	1968.35	PIR-23
85	H1	4	66.8148	78804	1711.62	PIR-23
85	H1	5	68.9974	75068.2	1013.27	PIR-23
85	H1	6	71.1912	72845.3	2926.7	PIR-23
85	H1	7	73.3049	66659.1	1666.78	PIR-23
85	H1	8	75.3019	63330.6	2943.59	PIR-23
85	H1	9	77.3892	57186.4	6399.21	PIR-23
85	H1	10	79.4692	43876.1	10868.7	PIR-23
85	H1	11	81.4423	22431	8770.45	PIR-23
85	H1	12	83.4116	5159.41	2785.72	PIR-23
85	H1	13	85.382	-329.596	365.791	PIR-23
85	H1	14	87.3532	-1050.64	-893.951	PIR-23
85	H1	15	89.4262	802.518	995.729	PIR-23
85	H1	16	91.4102	-1173	-513.734	PIR-23
85	H1	17	93.3649	-168.807	10.0251	PIR-23
85	H1	18	94.554	-180.728	10.0251	PIR-23
86	H2	1	60.0008	93061.6	2083.6	PIR-23
86	H2	2	62.0806	88728.1	1289.75	PIR-23
86	H2	3	64.5	85607.7	2430.32	PIR-23
86	H2	4	66.8148	79982.1	1418.8	PIR-23
86	H2	5	68.9974	76885.4	1745.83	PIR-23
86	H2	6	71.1912	73055.4	2699.33	PIR-23
86	H2	7	73.3049	67349.8	1075.88	PIR-23
86	H2	8	75.3019	65201.3	2725.18	PIR-23
86	H2	9	77.3892	59513	5399.29	PIR-23
86	H2	10	79.4692	48282.5	11121.1	PIR-23
86	H2	11	81.4423	26339.5	8989.59	PIR-23
86	H2	12	83.4116	8636.28	3297.92	PIR-23
86	H2	13	85.382	2138.02	-765.665	PIR-23
86	H2	14	87.3532	3647.29	-312.599	PIR-23
86	H2	15	89.4262	4295.31	376.454	PIR-23
86	H2	16	91.4102	3548.43	411.365	PIR-23
86	H2	17	93.3649	2744.33	-748.87	PIR-23
86	H2	18	94.554	3634.81	-748.87	PIR-23
87	H3	1	60.0008	121994	2103.33	PIR-23
87	H3	2	62.0806	117619	2856.28	PIR-23
87	H3	3	64.5	110709	1967.23	PIR-23
87	H3	4	66.8148	106155	1765.65	PIR-23
87	H3	5	68.9974	102301	2487	PIR-23
87	H3	6	71.1912	96845.1	2872.7	PIR-23
87	H3	7	73.3049	90773.1	2806.73	PIR-23
87	H3	8	75.3019	85168.1	3236.07	PIR-23
87	H3	9	77.3892	78413.5	6408.08	PIR-23
87	H3	10	79.4692	65084.6	14456.8	PIR-23
87	H3	11	81.4423	36560	11826.6	PIR-23
87	H3	12	83.4116	13270	4401.88	PIR-23
87	H3	13	85.382	4596.47	310.391	PIR-23
87	H3	14	87.3532	3984.63	-122.057	PIR-23
87	H3	15	89.4262	4237.65	-68.0874	PIR-23
87	H3	16	91.4102	4372.74	-54.4512	PIR-23
87	H3	17	93.3649	4479.17	201.101	PIR-23
87	H3	18	94.554	4240.04	201.102	PIR-23
88	H4	1	60.0008	123732	1770.8	PIR-23
88	H4	2	62.0806	120049	1696.3	PIR-23
88	H4	3	64.5	115945	2785.61	PIR-23
88	H4	4	66.8148	109496	2260.19	PIR-23
88	H4	5	68.9974	104563	2917.12	PIR-23
88	H4	6	71.1912	98163.8	2693.99	PIR-23
88	H4	7	73.3049	92469.5	2477.72	PIR-23
88	H4	8	75.3019	87521.5	3773.42	PIR-23
88	H4	9	77.3892	79645.3	6119.89	PIR-23
88	H4	10	79.4692	66915.9	15406.9	PIR-23
88	H4	11	81.4423	36516.6	13200.9	PIR-23
88	H4	12	83.4116	10520	4978.19	PIR-23
88	H4	13	85.382	710.953	322.716	PIR-23
88	H4	14	87.3532	74.8179	-1202.75	PIR-23
88	H4	15	89.4262	2568.13	807.231	PIR-23
88	H4	16	91.4102	966.586	-363.049	PIR-23
88	H4	17	93.3649	1676.24	625.007	PIR-23
88	H4	18	94.554	933.039	625.007	PIR-23
89	H5	1	60.0008	129086	2231.9	PIR-23
89	H5	2	62.0806	124445	1934.95	PIR-23
89	H5	3	64.5	119763	1607.52	PIR-23
89	H5	4	66.8148	116042	3247.14	PIR-23
89	H5	5	68.9974	108955	2071.72	PIR-23
89	H5	6	71.1912	104410	2897.08	PIR-23
89	H5	7	73.3049	98286.4	3259.69	PIR-23
89	H5	8	75.3019	91776.7	2904.93	PIR-23
89	H5	9	77.3892	85713.2	6429.97	PIR-23
89	H5	10	79.4692	72338.9	16251.5	PIR-23
89	H5	11	81.4423	40273.1	13717.7	PIR-23
89	H5	12	83.4116	13258.8	4230.11	PIR-23
89	H5	13	85.382	4923.77	276.361	PIR-23
89	H5	14	87.3532	4379.01	-111.53	PIR-23
89	H5	15	89.4262	4610.21	-211.793	PIR-23
89	H5	16	91.4102	5030.41	-286.49	PIR-23
89	H5	17	93.3649	5590.41	1076.83	PIR-23
89	H5	18	94.554	4309.95	1076.83	PIR-23
90	H6	1	60.0008	127984	2039.57	PIR-23
90	H6	2	62.0806	123743	1562.75	PIR-23
90	H6	3	64.5	119962	2100.33	PIR-23
90	H6	4	66.8148	115100	2176.97	PIR-23
90	H6	5	68.9974	110348	2892.1	PIR-23
90	H6	6	71.1912	104004	2012.17	PIR-23
90	H6	7	73.3049	99750.6	2797.97	PIR-23
90	H6	8	75.3019	94163	2888.39	PIR-23
90	H6	9	77.3892	88134.1	5558.74	PIR-23
90	H6	10	79.4692	76571.9	14678.8	PIR-23
90	H6	11	81.4423	47609.2	14156.6	PIR-23
90	H6	12	83.4116	19730.7	3312.53	PIR-23
90	H6	13	85.382	13203.6	99.7652	PIR-23
90	H6	14	87.3532	13007	171.197	PIR-23
90	H6	15	89.4262	12652.1	112.647	PIR-23
90	H6	16	91.4102	12428.6	-4.43943	PIR-23
90	H6	17	93.3649	12437.3	-50.9165	PIR-23
90	H6	18	94.554	12497.8	-50.9165	PIR-23
91	H7	1	60.0008	164395	1521.3	PIR-27
91	H7	2	62.0806	161231	1895.01	PIR-27
91	H7	3	64.5	156646	2602.28	PIR-27
91	H7	4	66.8148	150623	3050.2	PIR-27
91	H7	5	68.9974	143965	2334.28	PIR-27
91	H7	6	71.1912	138844	3124.32	PIR-27
91	H7	7	73.3049	132241	2752.1	PIR-27
91	H7	8	75.3019	126745	2995.15	PIR-27
91	H7	9	77.3892	120493	3027.7	PIR-27
91	H7	10	79.4692	114195	7341.23	PIR-27
91	H7	11	81.4423	99710.3	16079.9	PIR-27
91	H7	12	83.4116	68044.2	11300.1	PIR-27
91	H7	13	85.382	45778.4	1247.9	PIR-27
91	H7	14	87.3532	43318.5	319.604	PIR-27
91	H7	15	89.4262	42656	553.287	PIR-27
91	H7	16	91.4102	41558.3	631.832	PIR-27
91	H7	17	93.3649	40323.2	-1623.16	PIR-27
91	H7	18	94.554	42253.3	-1623.16	PIR-27
92	H8	1	60.0008	113894	1992.58	PIR-27
92	H8	2	62.0806	109750	1590.61	PIR-27
92	H8	3	64.5	105901	1691.2	PIR-27
92	H8	4	66.8148	101987	2626.1	PIR-27
92	H8	5	68.9974	96254.8	2806.77	PIR-27
92	H8	6	71.1912	90097.3	2639.02	PIR-27
92	H8	7	73.3049	84519.2	2024.78	PIR-27
92	H8	8	75.3019	80475.7	3209.75	PIR-27
92	H8	9	77.3892	73776.1	2817.91	PIR-27
92	H8	10	79.4692	67914.8	6668.84	PIR-27
92	H8	11	81.4423	54756.5	16682	PIR-27
92	H8	12	83.4116	21904.8	8950.87	PIR-27
92	H8	13	85.382	4267.84	537.263	PIR-27
92	H8	14	87.3532	3208.79	0.29702	PIR-27
92	H8	15	89.4262	3208.17	-152.085	PIR-27
92	H8	16	91.4102	3509.91	234.816	PIR-27
92	H8	17	93.3649	3050.92	635.122	PIR-27
92	H8	18	94.554	2295.69	635.122	PIR-27
93	H9	1	60.0008	128124	1502.23	PIR-27
93	H9	2	62.0806	124999	2090.47	PIR-27
93	H9	3	64.5	119941	2327.29	PIR-27
93	H9	4	66.8148	114554	2910.85	PIR-27
93	H9	5	68.9974	108201	2591.17	PIR-27
93	H9	6	71.1912	102517	3842.97	PIR-27
93	H9	7	73.3049	94393.7	2488.48	PIR-27
93	H9	8	75.3019	89424.2	2935.06	PIR-27
93	H9	9	77.3892	83297.8	3707.58	PIR-27
93	H9	10	79.4692	75586.1	11988	PIR-27
93	H9	11	81.4423	51932.6	17442.2	PIR-27
93	H9	12	83.4116	17583.7	7229.62	PIR-27
93	H9	13	85.382	3338.41	-165.965	PIR-27
93	H9	14	87.3532	3665.56	494.851	PIR-27
93	H9	15	89.4262	2639.73	-103.873	PIR-27
93	H9	16	91.4102	2845.82	-83.1386	PIR-27
93	H9	17	93.3649	3008.33	-456.372	PIR-27
93	H9	18	94.554	3551	-456.373	PIR-27
94	H10	1	60.0008	125855	1684.77	PIR-27
94	H10	2	62.0806	122351	2215.56	PIR-27
94	H10	3	64.5	116991	2253.9	PIR-27
94	H10	4	66.8148	111774	2015.81	PIR-27
94	H10	5	68.9974	107374	3247.32	PIR-27
94	H10	6	71.1912	100250	3116.69	PIR-27
94	H10	7	73.3049	93662.3	2197.93	PIR-27
94	H10	8	75.3019	89273.1	3113.46	PIR-27
94	H10	9	77.3892	82774.4	3476.04	PIR-27
94	H10	10	79.4692	75544.2	8556.96	PIR-27
94	H10	11	81.4423	58660.5	16397.5	PIR-27
94	H10	12	83.4116	26368.8	10469.7	PIR-27
94	H10	13	85.382	5739.18	837.661	PIR-27
94	H10	14	87.3532	4087.99	-276.926	PIR-27
94	H10	15	89.4262	4662.06	192.24	PIR-27
94	H10	16	91.4102	4280.66	472.126	PIR-27
94	H10	17	93.3649	3357.8	-1435.89	PIR-27
94	H10	18	94.554	5065.22	-1435.89	PIR-27
95	H11	1	60.0008	126832	1493.23	PIR-27
95	H11	2	62.0806	123726	2504.65	PIR-27
95	H11	3	64.5	117666	1956.54	PIR-27
95	H11	4	66.8148	113137	2301.77	PIR-27
95	H11	5	68.9974	108113	2858.53	PIR-27
95	H11	6	71.1912	101842	3418.15	PIR-27
95	H11	7	73.3049	94617.4	2809.04	PIR-27
95	H11	8	75.3019	89007.7	2955.36	PIR-27
95	H11	9	77.3892	82838.9	3278.08	PIR-27
95	H11	10	79.4692	76020.5	8725.19	PIR-27
95	H11	11	81.4423	58804.9	17284	PIR-27
95	H11	12	83.4116	24767.6	10698.4	PIR-27
95	H11	13	85.382	3687.35	483.265	PIR-27
95	H11	14	87.3532	2734.74	-95.3869	PIR-27
95	H11	15	89.4262	2932.47	291.616	PIR-27
95	H11	16	91.4102	2353.91	-457.143	PIR-27
95	H11	17	93.3649	3247.49	1001.59	PIR-27
95	H11	18	94.554	2056.49	1001.59	PIR-27
96	H12	1	60.0008	109730	1995.52	PIR-27
96	H12	2	62.0806	105580	2234.92	PIR-27
96	H12	3	64.5	100173	1072.84	PIR-27
96	H12	4	66.8148	97689.4	2326.67	PIR-27
96	H12	5	68.9974	92611.1	2834.71	PIR-27
96	H12	6	71.1912	86392.4	2235.93	PIR-27
96	H12	7	73.3049	81666.3	3407.7	PIR-27
96	H12	8	75.3019	74861.1	2241.18	PIR-27
96	H12	9	77.3892	70183.1	3701.04	PIR-27
96	H12	10	79.4692	62484.9	7182.5	PIR-27
96	H12	11	81.4423	48313.1	16882.3	PIR-27
96	H12	12	83.4116	15066.9	6768.55	PIR-27
96	H12	13	85.382	1730.04	-382.672	PIR-27
96	H12	14	87.3532	2484.36	159.67	PIR-27
96	H12	15	89.4262	2153.37	660.708	PIR-27
96	H12	16	91.4102	842.528	-340.58	PIR-27
96	H12	17	93.3649	1508.26	224.552	PIR-27
96	H12	18	94.554	1241.24	224.551	PIR-27

## Sheet: Melt Curve Result
Well	Well Position	Sample	Target Name	Tm	Melt Peak Height
1	A1	A1	U6	81.4423	15466
2	A2	A1	U6	81.4423	18524.2
3	A3	A1	U6	82.4269	21008.2
4	A4	A2	U6	81.4423	20857.3
5	A5	A2	U6	82.4269	22906.3
6	A6	A2	U6	81.4423	18347
7	A7	A3	U6	84.3968	24426
8	A8	A3	U6	84.3968	27414.5
9	A9	A3	U6	84.3968	27874.2
13	B1	H1	U6	82.4269	15470.5
14	B2	H1	U6	82.4269	17254.3
15	B3	H1	U6	81.4423	16247.5
16	B4	H2	U6	81.4423	19238.5
17	B5	H2	U6	84.3968	20513.8
18	B6	H2	U6	81.4423	21112.8
19	B7	H3	U6	84.3968	25161.4
20	B8	H3	U6	84.3968	27266
21	B9	H3	U6	84.3968	25594.5
25	C1	H1	PIR-24	81.4423	15505.4
26	C2	H2	PIR-24	81.4423	17583.4
27	C3	H3	PIR-24	81.4423	16842.5
28	C4	A1	PIR-24	81.4423	18927.4
29	C5	A2	PIR-24	81.4423	20704.4
30	C6	A3	PIR-24	84.3968	21063.7
31	C7	H1	PIR-39	84.3968	25025.2
32	C8	H2	PIR-39	84.3968	25805.4
33	C9	H3	PIR-39	84.3968	23860.7
34	C10	A1	PIR-39	61.0407	1318.48
35	C11	A2	PIR-39	84.3968	24606.6
36	C12	A3	PIR-39	84.3968	25449.2
37	D1	H1	PIR-24	82.4269	11184.7
38	D2	H2	PIR-24	82.4269	16716.1
39	D3	H3	PIR-24	82.4269	17557.4
40	D4	A1	PIR-24	81.4423	17643.5
41	D5	A2	PIR-24	82.4269	19174.8
42	D6	A3	PIR-24	84.3968	16972.7
43	D7	H1	PIR-39	84.3968	22136
44	D8	H2	PIR-39	84.3968	21648.1
45	D9	H3	PIR-39	84.3968	24476.5
46	D10	A1	PIR-39	84.3968	20062
47	D11	A2	PIR-39	84.3968	24516.7
48	D12	A3	PIR-39	81.4423	12079.7
49	E1	H1	PIR-24	79.4692	11200.1
50	E2	H2	PIR-24	80.4557	8884.22
51	E3	H3	PIR-24	82.4269	16288.7
52	E4	A1	PIR-24	81.4423	16920.9
53	E5	A2	PIR-24	82.4269	18505
54	E6	A3	PIR-24	82.4269	18315.1
55	E7	H1	PIR-39	62.0806	591.913
56	E8	H2	PIR-39	84.3968	19937.6
57	E9	H3	PIR-39	84.3968	18681.5
58	E10	A1	PIR-39	84.3968	17330
59	E11	A2	PIR-39	84.3968	20852.4
60	E12	A3	PIR-39	84.3968	20303.3
61	F1	H1	PIR-23	79.4692	13063.3
62	F2	H2	PIR-23	81.4423	14199.6
63	F3	H3	PIR-23	89.4262	505.816
64	F4	A1	PIR-23	82.4269	17824.2
65	F5	A2	PIR-23	82.4269	19051.1
66	F6	A3	PIR-23	81.4423	20389.9
67	F7	H1	PIR-27	84.3968	18183.6
68	F8	H2	PIR-27	84.3968	18874.6
69	F9	H3	PIR-27	84.3968	17133.6
70	F10	A1	PIR-27	84.3968	18732.1
71	F11	A2	PIR-27	84.3968	19376.8
72	F12	A3	PIR-27	82.4269	22426.7
73	G1	H1	PIR-23	79.4692	12466
74	G2	H2	PIR-23	79.4692	13467.9
75	G3	H3	PIR-23	82.4269	12649.3
76	G4	A1	PIR-23	81.4423	12707.9
77	G5	A2	PIR-23	82.4269	18187.4
78	G6	A3	PIR-23	81.4423	19902.1
79	G7	H1	PIR-27	81.4423	13794.4
80	G8	H2	PIR-27	81.4423	16788.6
81	G9	H3	PIR-27	81.4423	17863.9
82	G10	A1	PIR-27	82.4269	17131.9
83	G11	A2	PIR-27	81.4423	18458.6
84	G12	A3	PIR-27	81.4423	19363.9
85	H1	H1	PIR-23	80.4557	10868.7
86	H2	H2	PIR-23	80.4557	11121.1
87	H3	H3	PIR-23	79.4692	14456.8
88	H4	A1	PIR-23	80.4557	15406.9
89	H5	A2	PIR-23	79.4692	16251.5
90	H6	A3	PIR-23	79.4692	14678.8
91	H7	H1	PIR-27	81.4423	16079.9
92	H8	H2	PIR-27	81.4423	16682
93	H9	H3	PIR-27	82.4269	17442.2
94	H10	A1	PIR-27	82.4269	16397.5
95	H11	A2	PIR-27	81.4423	17284
96	H12	A3	PIR-27	81.4423	16882.3
