# Supplementary material for: Porcine Ovarian piRNA Dynamics: A Comparative Study During Follicular Atresia
Source: Biology (Basel). 2025 May 26;14(6):609. doi: 10.3390/biology14060609 (PMC12189065; doi:10.3390/biology14060609)
Supplement: Supplementary file 1 [file biology-14-00609-s001.zip › PCR data for piRNAs/Table S6. PIR-51-58-59-63.xls]

## Sheet: Sample Setup
Well	Well Position	Sample Name	Sample Color	Biogroup Name	Biogroup Color	Target Name	Target Color	Task	Reporter	Quencher	Quantity	Comments
1	A1	A1	RGB(255,127,0)			U6	RGB(139,137,112)	UNKNOWN	SYBR	None
2	A2	A1	RGB(255,127,0)			U6	RGB(139,137,112)	UNKNOWN	SYBR	None
3	A3	A1	RGB(255,127,0)			U6	RGB(139,137,112)	UNKNOWN	SYBR	None
4	A4	A2	RGB(139,137,112)			U6	RGB(139,137,112)	UNKNOWN	SYBR	None
5	A5	A2	RGB(139,137,112)			U6	RGB(139,137,112)	UNKNOWN	SYBR	None
6	A6	A2	RGB(139,137,112)			U6	RGB(139,137,112)	UNKNOWN	SYBR	None
7	A7	A3	RGB(238,121,66)			U6	RGB(139,137,112)	UNKNOWN	SYBR	None
8	A8	A3	RGB(238,121,66)			U6	RGB(139,137,112)	UNKNOWN	SYBR	None
9	A9	A3	RGB(238,121,66)			U6	RGB(139,137,112)	UNKNOWN	SYBR	None
10	A10
11	A11
12	A12
13	B1	H1	RGB(176,23,31)			U6	RGB(139,137,112)	UNKNOWN	SYBR	None
14	B2	H1	RGB(176,23,31)			U6	RGB(139,137,112)	UNKNOWN	SYBR	None
15	B3	H1	RGB(176,23,31)			U6	RGB(139,137,112)	UNKNOWN	SYBR	None
16	B4	H2	RGB(0,0,255)			U6	RGB(139,137,112)	UNKNOWN	SYBR	None
17	B5	H2	RGB(0,0,255)			U6	RGB(139,137,112)	UNKNOWN	SYBR	None
18	B6	H2	RGB(0,0,255)			U6	RGB(139,137,112)	UNKNOWN	SYBR	None
19	B7	H3	RGB(0,139,69)			U6	RGB(139,137,112)	UNKNOWN	SYBR	None
20	B8	H3	RGB(0,139,69)			U6	RGB(139,137,112)	UNKNOWN	SYBR	None
21	B9	H3	RGB(0,139,69)			U6	RGB(139,137,112)	UNKNOWN	SYBR	None
22	B10
23	B11
24	B12
25	C1	H1	RGB(176,23,31)			PIR-58	RGB(0,0,255)	UNKNOWN	SYBR	None
26	C2	H2	RGB(0,0,255)			PIR-58	RGB(0,0,255)	UNKNOWN	SYBR	None
27	C3	H3	RGB(0,139,69)			PIR-58	RGB(0,0,255)	UNKNOWN	SYBR	None
28	C4	A1	RGB(255,127,0)			PIR-58	RGB(0,0,255)	UNKNOWN	SYBR	None
29	C5	A2	RGB(139,137,112)			PIR-58	RGB(0,0,255)	UNKNOWN	SYBR	None
30	C6	A3	RGB(238,121,66)			PIR-58	RGB(0,0,255)	UNKNOWN	SYBR	None
31	C7	H1	RGB(176,23,31)			PIR-63	RGB(238,238,0)	UNKNOWN	SYBR	None
32	C8	H2	RGB(0,0,255)			PIR-63	RGB(238,238,0)	UNKNOWN	SYBR	None
33	C9	H3	RGB(0,139,69)			PIR-63	RGB(238,238,0)	UNKNOWN	SYBR	None
34	C10	A1	RGB(255,127,0)			PIR-63	RGB(238,238,0)	UNKNOWN	SYBR	None
35	C11	A2	RGB(139,137,112)			PIR-63	RGB(238,238,0)	UNKNOWN	SYBR	None
36	C12	A3	RGB(238,121,66)			PIR-63	RGB(238,238,0)	UNKNOWN	SYBR	None
37	D1	H1	RGB(176,23,31)			PIR-58	RGB(0,0,255)	UNKNOWN	SYBR	None
38	D2	H2	RGB(0,0,255)			PIR-58	RGB(0,0,255)	UNKNOWN	SYBR	None
39	D3	H3	RGB(0,139,69)			PIR-58	RGB(0,0,255)	UNKNOWN	SYBR	None
40	D4	A1	RGB(255,127,0)			PIR-58	RGB(0,0,255)	UNKNOWN	SYBR	None
41	D5	A2	RGB(139,137,112)			PIR-58	RGB(0,0,255)	UNKNOWN	SYBR	None
42	D6	A3	RGB(238,121,66)			PIR-58	RGB(0,0,255)	UNKNOWN	SYBR	None
43	D7	H1	RGB(176,23,31)			PIR-63	RGB(238,238,0)	UNKNOWN	SYBR	None
44	D8	H2	RGB(0,0,255)			PIR-63	RGB(238,238,0)	UNKNOWN	SYBR	None
45	D9	H3	RGB(0,139,69)			PIR-63	RGB(238,238,0)	UNKNOWN	SYBR	None
46	D10	A1	RGB(255,127,0)			PIR-63	RGB(238,238,0)	UNKNOWN	SYBR	None
47	D11	A2	RGB(139,137,112)			PIR-63	RGB(238,238,0)	UNKNOWN	SYBR	None
48	D12	A3	RGB(238,121,66)			PIR-63	RGB(238,238,0)	UNKNOWN	SYBR	None
49	E1	H1	RGB(176,23,31)			PIR-58	RGB(0,0,255)	UNKNOWN	SYBR	None
50	E2	H2	RGB(0,0,255)			PIR-58	RGB(0,0,255)	UNKNOWN	SYBR	None
51	E3	H3	RGB(0,139,69)			PIR-58	RGB(0,0,255)	UNKNOWN	SYBR	None
52	E4	A1	RGB(255,127,0)			PIR-58	RGB(0,0,255)	UNKNOWN	SYBR	None
53	E5	A2	RGB(139,137,112)			PIR-58	RGB(0,0,255)	UNKNOWN	SYBR	None
54	E6	A3	RGB(238,121,66)			PIR-58	RGB(0,0,255)	UNKNOWN	SYBR	None
55	E7	H1	RGB(176,23,31)			PIR-63	RGB(238,238,0)	UNKNOWN	SYBR	None
56	E8	H2	RGB(0,0,255)			PIR-63	RGB(238,238,0)	UNKNOWN	SYBR	None
57	E9	H3	RGB(0,139,69)			PIR-63	RGB(238,238,0)	UNKNOWN	SYBR	None
58	E10	A1	RGB(255,127,0)			PIR-63	RGB(238,238,0)	UNKNOWN	SYBR	None
59	E11	A2	RGB(139,137,112)			PIR-63	RGB(238,238,0)	UNKNOWN	SYBR	None
60	E12	A3	RGB(238,121,66)			PIR-63	RGB(238,238,0)	UNKNOWN	SYBR	None
61	F1	H1	RGB(176,23,31)			PIR-51	RGB(176,23,31)	UNKNOWN	SYBR	None
62	F2	H2	RGB(0,0,255)			PIR-51	RGB(176,23,31)	UNKNOWN	SYBR	None
63	F3	H3	RGB(0,139,69)			PIR-51	RGB(176,23,31)	UNKNOWN	SYBR	None
64	F4	A1	RGB(255,127,0)			PIR-51	RGB(176,23,31)	UNKNOWN	SYBR	None
65	F5	A2	RGB(139,137,112)			PIR-51	RGB(176,23,31)	UNKNOWN	SYBR	None
66	F6	A3	RGB(238,121,66)			PIR-51	RGB(176,23,31)	UNKNOWN	SYBR	None
67	F7	H1	RGB(176,23,31)			PIR-5	RGB(0,139,69)	UNKNOWN	SYBR	None
68	F8	H2	RGB(0,0,255)			PIR-5	RGB(0,139,69)	UNKNOWN	SYBR	None
69	F9	H3	RGB(0,139,69)			PIR-5	RGB(0,139,69)	UNKNOWN	SYBR	None
70	F10	A1	RGB(255,127,0)			PIR-5	RGB(0,139,69)	UNKNOWN	SYBR	None
71	F11	A2	RGB(139,137,112)			PIR-5	RGB(0,139,69)	UNKNOWN	SYBR	None
72	F12	A3	RGB(238,121,66)			PIR-5	RGB(0,139,69)	UNKNOWN	SYBR	None
73	G1	H1	RGB(176,23,31)			PIR-51	RGB(176,23,31)	UNKNOWN	SYBR	None
74	G2	H2	RGB(0,0,255)			PIR-51	RGB(176,23,31)	UNKNOWN	SYBR	None
75	G3	H3	RGB(0,139,69)			PIR-51	RGB(176,23,31)	UNKNOWN	SYBR	None
76	G4	A1	RGB(255,127,0)			PIR-51	RGB(176,23,31)	UNKNOWN	SYBR	None
77	G5	A2	RGB(139,137,112)			PIR-51	RGB(176,23,31)	UNKNOWN	SYBR	None
78	G6	A3	RGB(238,121,66)			PIR-51	RGB(176,23,31)	UNKNOWN	SYBR	None
79	G7	H1	RGB(176,23,31)			PIR-5	RGB(0,139,69)	UNKNOWN	SYBR	None
80	G8	H2	RGB(0,0,255)			PIR-5	RGB(0,139,69)	UNKNOWN	SYBR	None
81	G9	H3	RGB(0,139,69)			PIR-5	RGB(0,139,69)	UNKNOWN	SYBR	None
82	G10	A1	RGB(255,127,0)			PIR-5	RGB(0,139,69)	UNKNOWN	SYBR	None
83	G11	A2	RGB(139,137,112)			PIR-5	RGB(0,139,69)	UNKNOWN	SYBR	None
84	G12	A3	RGB(238,121,66)			PIR-5	RGB(0,139,69)	UNKNOWN	SYBR	None
85	H1	H1	RGB(176,23,31)			PIR-51	RGB(176,23,31)	UNKNOWN	SYBR	None
86	H2	H2	RGB(0,0,255)			PIR-51	RGB(176,23,31)	UNKNOWN	SYBR	None
87	H3	H3	RGB(0,139,69)			PIR-51	RGB(176,23,31)	UNKNOWN	SYBR	None
88	H4	A1	RGB(255,127,0)			PIR-51	RGB(176,23,31)	UNKNOWN	SYBR	None
89	H5	A2	RGB(139,137,112)			PIR-51	RGB(176,23,31)	UNKNOWN	SYBR	None
90	H6	A3	RGB(238,121,66)			PIR-51	RGB(176,23,31)	UNKNOWN	SYBR	None
91	H7	H1	RGB(176,23,31)			PIR-5	RGB(0,139,69)	UNKNOWN	SYBR	None
92	H8	H2	RGB(0,0,255)			PIR-5	RGB(0,139,69)	UNKNOWN	SYBR	None
93	H9	H3	RGB(0,139,69)			PIR-5	RGB(0,139,69)	UNKNOWN	SYBR	None
94	H10	A1	RGB(255,127,0)			PIR-5	RGB(0,139,69)	UNKNOWN	SYBR	None
95	H11	A2	RGB(139,137,112)			PIR-5	RGB(0,139,69)	UNKNOWN	SYBR	None
96	H12	A3	RGB(238,121,66)			PIR-5	RGB(0,139,69)	UNKNOWN	SYBR	None

## Sheet: Amplification Data
Well	Well Position	Cycle	Target Name	Rn	Delta Rn
1	A1	1	U6	0.643874	0.0156366
1	A1	2	U6	0.641573	0.0146394
1	A1	3	U6	0.63785	0.0122203
1	A1	4	U6	0.632053	0.00772639
1	A1	5	U6	0.61776	-0.00526308
1	A1	6	U6	0.612227	-0.00949222
1	A1	7	U6	0.618937	-0.00147821
1	A1	8	U6	0.619583	0.000471326
1	A1	9	U6	0.614124	-0.0036848
1	A1	10	U6	0.611055	-0.00544941
1	A1	11	U6	0.614232	-0.000968758
1	A1	12	U6	0.617001	0.00310348
1	A1	13	U6	0.605652	-0.00694218
1	A1	14	U6	0.604325	-0.00696562
1	A1	15	U6	0.612682	0.00269515
1	A1	16	U6	0.616462	0.00777906
1	A1	17	U6	0.613628	0.00624858
1	A1	18	U6	0.613617	0.00754127
1	A1	19	U6	0.637017	0.0322448
1	A1	20	U6	0.680678	0.0772092
1	A1	21	U6	0.727418	0.125253
1	A1	22	U6	0.819311	0.21845
1	A1	23	U6	0.961125	0.361567
1	A1	24	U6	1.1577	0.559441
1	A1	25	U6	1.40823	0.811282
1	A1	26	U6	1.6704	1.07475
1	A1	27	U6	1.95741	1.36307
1	A1	28	U6	2.22725	1.63421
1	A1	29	U6	2.45092	1.85918
1	A1	30	U6	2.62887	2.03844
1	A1	31	U6	2.76592	2.17679
1	A1	32	U6	2.87507	2.28725
1	A1	33	U6	2.95986	2.37334
1	A1	34	U6	3.01457	2.42936
1	A1	35	U6	3.06011	2.47619
1	A1	36	U6	3.10571	2.5231
1	A1	37	U6	3.11557	2.53426
1	A1	38	U6	3.13948	2.55948
1	A1	39	U6	3.15935	2.58065
1	A1	40	U6	3.173	2.5956
1	A1	41	U6	3.19632	2.62022
1	A1	42	U6	3.20839	2.6336
1	A1	43	U6	3.22543	2.65194
1	A1	44	U6	3.2262	2.65402
1	A1	45	U6	3.22329	2.65241
2	A2	1	U6	0.593396	0.0601254
2	A2	2	U6	0.589238	0.0615846
2	A2	3	U6	0.581934	0.0598976
2	A2	4	U6	0.553344	0.0369247
2	A2	5	U6	0.486154	-0.0246487
2	A2	6	U6	0.471378	-0.0338068
2	A2	7	U6	0.475859	-0.0237088
2	A2	8	U6	0.473552	-0.0203982
2	A2	9	U6	0.47133	-0.0170032
2	A2	10	U6	0.469692	-0.0130244
2	A2	11	U6	0.466803	-0.0102959
2	A2	12	U6	0.465861	-0.0056212
2	A2	13	U6	0.467816	0.00195107
2	A2	14	U6	0.467299	0.00705095
2	A2	15	U6	0.469812	0.0151815
2	A2	16	U6	0.476515	0.0275014
2	A2	17	U6	0.479342	0.0359455
2	A2	18	U6	0.489093	0.0513138
2	A2	19	U6	0.508862	0.0767001
2	A2	20	U6	0.5466	0.120056
2	A2	21	U6	0.600014	0.179087
2	A2	22	U6	0.713244	0.297934
2	A2	23	U6	0.86054	0.450847
2	A2	24	U6	1.06759	0.663516
2	A2	25	U6	1.33952	0.941057
2	A2	26	U6	1.64635	1.2535
2	A2	27	U6	1.93783	1.55061
2	A2	28	U6	2.22521	1.8436
2	A2	29	U6	2.4726	2.09661
2	A2	30	U6	2.65814	2.28777
2	A2	31	U6	2.80108	2.43632
2	A2	32	U6	2.89826	2.53912
2	A2	33	U6	2.98565	2.63213
2	A2	34	U6	3.06806	2.72015
2	A2	35	U6	3.12578	2.78349
2	A2	36	U6	3.13593	2.79926
2	A2	37	U6	3.16755	2.83649
2	A2	38	U6	3.2121	2.88666
2	A2	39	U6	3.24613	2.92631
2	A2	40	U6	3.27258	2.95838
2	A2	41	U6	3.27889	2.97031
2	A2	42	U6	3.2894	2.98644
2	A2	43	U6	3.30506	3.00771
2	A2	44	U6	3.31816	3.02643
2	A2	45	U6	3.30001	3.01389
3	A3	1	U6	0.546882	0.00433833
3	A3	2	U6	0.541615	0.00540869
3	A3	3	U6	0.527728	-0.0021418
3	A3	4	U6	0.521723	-0.00180905
3	A3	5	U6	0.52116	0.00396436
3	A3	6	U6	0.527086	0.0162284
3	A3	7	U6	0.519149	0.0146287
3	A3	8	U6	0.509004	0.0108209
3	A3	9	U6	0.497406	0.00556008
3	A3	10	U6	0.463411	-0.0220978
3	A3	11	U6	0.455046	-0.0241262
3	A3	12	U6	0.454862	-0.0179723
3	A3	13	U6	0.451052	-0.0154451
3	A3	14	U6	0.450281	-0.00987886
3	A3	15	U6	0.456155	0.0023319
3	A3	16	U6	0.462806	0.0153198
3	A3	17	U6	0.465766	0.0246171
3	A3	18	U6	0.468066	0.0332543
3	A3	19	U6	0.493231	0.0647567
3	A3	20	U6	0.532619	0.110482
3	A3	21	U6	0.59945	0.18365
3	A3	22	U6	0.708467	0.299004
3	A3	23	U6	0.869821	0.466696
3	A3	24	U6	1.07745	0.68066
3	A3	25	U6	1.34884	0.958389
3	A3	26	U6	1.66408	1.27997
3	A3	27	U6	1.97974	1.60196
3	A3	28	U6	2.27405	1.90261
3	A3	29	U6	2.51089	2.14579
3	A3	30	U6	2.71007	2.35131
3	A3	31	U6	2.85601	2.50358
3	A3	32	U6	2.96305	2.61696
3	A3	33	U6	3.04668	2.70693
3	A3	34	U6	3.11283	2.77941
3	A3	35	U6	3.17311	2.84603
3	A3	36	U6	3.23079	2.91005
3	A3	37	U6	3.26011	2.9457
3	A3	38	U6	3.26191	2.95384
3	A3	39	U6	3.29727	2.99554
3	A3	40	U6	3.33084	3.03544
3	A3	41	U6	3.35513	3.06607
3	A3	42	U6	3.37524	3.09252
3	A3	43	U6	3.39407	3.11769
3	A3	44	U6	3.37898	3.10894
3	A3	45	U6	3.35674	3.09304
4	A4	1	U6	0.53792	0.000220107
4	A4	2	U6	0.535639	-0.00366355
4	A4	3	U6	0.53374	-0.00716496
4	A4	4	U6	0.539722	-0.00278526
4	A4	5	U6	0.540352	-0.00375836
4	A4	6	U6	0.544306	-0.00140582
4	A4	7	U6	0.550287	0.00297227
4	A4	8	U6	0.563326	0.0144088
4	A4	9	U6	0.561199	0.0106797
4	A4	10	U6	0.551002	-0.00112016
4	A4	11	U6	0.548627	-0.00509698
4	A4	12	U6	0.556209	0.000882327
4	A4	13	U6	0.557715	0.00078631
4	A4	14	U6	0.555835	-0.00269674
4	A4	15	U6	0.557034	-0.00310002
4	A4	16	U6	0.559135	-0.00260112
4	A4	17	U6	0.572107	0.00876877
4	A4	18	U6	0.591816	0.0268746
4	A4	19	U6	0.621705	0.0551617
4	A4	20	U6	0.68314	0.114994
4	A4	21	U6	0.780795	0.211047
4	A4	22	U6	0.926089	0.354739
4	A4	23	U6	1.12116	0.548208
4	A4	24	U6	1.36515	0.790593
4	A4	25	U6	1.66293	1.08677
4	A4	26	U6	1.97418	1.39642
4	A4	27	U6	2.26022	1.68086
4	A4	28	U6	2.50867	1.92771
4	A4	29	U6	2.71577	2.1332
4	A4	30	U6	2.86666	2.28249
4	A4	31	U6	2.98639	2.40061
4	A4	32	U6	3.09182	2.50445
4	A4	33	U6	3.16947	2.58049
4	A4	34	U6	3.22862	2.63804
4	A4	35	U6	3.26967	2.67749
4	A4	36	U6	3.30808	2.7143
4	A4	37	U6	3.32655	2.73116
4	A4	38	U6	3.35399	2.757
4	A4	39	U6	3.38444	2.78585
4	A4	40	U6	3.40445	2.80426
4	A4	41	U6	3.41723	2.81543
4	A4	42	U6	3.41874	2.81534
4	A4	43	U6	3.42006	2.81506
4	A4	44	U6	3.43557	2.82897
4	A4	45	U6	3.44776	2.83955
5	A5	1	U6	0.553169	-0.0169092
5	A5	2	U6	0.553841	-0.020775
5	A5	3	U6	0.564835	-0.0143193
5	A5	4	U6	0.582667	-0.00102496
5	A5	5	U6	0.590028	0.00179816
5	A5	6	U6	0.599771	0.00700391
5	A5	7	U6	0.606156	0.00885081
5	A5	8	U6	0.606888	0.00504511
5	A5	9	U6	0.607995	0.00161367
5	A5	10	U6	0.60856	-0.00235868
5	A5	11	U6	0.615577	0.000119799
5	A5	12	U6	0.622088	0.00209354
5	A5	13	U6	0.623644	-0.000888477
5	A5	14	U6	0.622624	-0.00644637
5	A5	15	U6	0.631663	-0.00194533
5	A5	16	U6	0.638605	0.000458106
5	A5	17	U6	0.653221	0.0105371
5	A5	18	U6	0.670384	0.0231619
5	A5	19	U6	0.700452	0.0486915
5	A5	20	U6	0.75961	0.103313
5	A5	21	U6	0.854855	0.194019
5	A5	22	U6	0.995103	0.32973
5	A5	23	U6	1.18715	0.517241
5	A5	24	U6	1.42417	0.749723
5	A5	25	U6	1.70814	1.02915
5	A5	26	U6	1.99833	1.31481
5	A5	27	U6	2.26378	1.57572
5	A5	28	U6	2.49327	1.80067
5	A5	29	U6	2.69383	1.99669
5	A5	30	U6	2.85618	2.1545
5	A5	31	U6	2.96765	2.26144
5	A5	32	U6	3.0335	2.32275
5	A5	33	U6	3.10017	2.38488
5	A5	34	U6	3.15792	2.43809
5	A5	35	U6	3.23118	2.50681
5	A5	36	U6	3.27507	2.54617
5	A5	37	U6	3.28562	2.55217
5	A5	38	U6	3.30917	2.57119
5	A5	39	U6	3.34369	2.60117
5	A5	40	U6	3.34579	2.59873
5	A5	41	U6	3.34951	2.59792
5	A5	42	U6	3.37208	2.61595
5	A5	43	U6	3.40701	2.64634
5	A5	44	U6	3.41786	2.65265
5	A5	45	U6	3.3811	2.61136
6	A6	1	U6	0.562042	0.00378033
6	A6	2	U6	0.560991	0.00294588
6	A6	3	U6	0.554493	-0.00333618
6	A6	4	U6	0.552864	-0.00474861
6	A6	5	U6	0.559642	0.00224536
6	A6	6	U6	0.563678	0.00649681
6	A6	7	U6	0.55992	0.0029556
6	A6	8	U6	0.554045	-0.00270312
6	A6	9	U6	0.556038	-0.000494746
6	A6	10	U6	0.560605	0.00428921
6	A6	11	U6	0.555339	-0.00076137
6	A6	12	U6	0.554061	-0.00182279
6	A6	13	U6	0.554445	-0.00122248
6	A6	14	U6	0.554554	-0.000897674
6	A6	15	U6	0.563287	0.00805211
6	A6	16	U6	0.568297	0.0132776
6	A6	17	U6	0.578056	0.0232533
6	A6	18	U6	0.58584	0.031253
6	A6	19	U6	0.622297	0.0679262
6	A6	20	U6	0.678255	0.1241
6	A6	21	U6	0.769968	0.216029
6	A6	22	U6	0.912315	0.358592
6	A6	23	U6	1.10965	0.556145
6	A6	24	U6	1.36481	0.811522
6	A6	25	U6	1.66292	1.10985
6	A6	26	U6	1.96284	1.40999
6	A6	27	U6	2.2318	1.67915
6	A6	28	U6	2.47721	1.92478
6	A6	29	U6	2.67667	2.12446
6	A6	30	U6	2.83917	2.28717
6	A6	31	U6	2.95725	2.40547
6	A6	32	U6	3.04714	2.49558
6	A6	33	U6	3.11837	2.56702
6	A6	34	U6	3.18806	2.63693
6	A6	35	U6	3.23858	2.68766
6	A6	36	U6	3.27013	2.71944
6	A6	37	U6	3.29406	2.74358
6	A6	38	U6	3.34723	2.79696
6	A6	39	U6	3.3715	2.82145
6	A6	40	U6	3.38251	2.83268
6	A6	41	U6	3.3777	2.82808
6	A6	42	U6	3.38978	2.84038
6	A6	43	U6	3.41048	2.8613
6	A6	44	U6	3.43543	2.88646
6	A6	45	U6	3.44127	2.89252
7	A7	1	U6	0.707426	0.00142851
7	A7	2	U6	0.704091	-0.00536694
7	A7	3	U6	0.705685	-0.00723387
7	A7	4	U6	0.713619	-0.00276118
7	A7	5	U6	0.716958	-0.00288372
7	A7	6	U6	0.721411	-0.00189159
7	A7	7	U6	0.73112	0.00435666
7	A7	8	U6	0.734026	0.00380151
7	A7	9	U6	0.737564	0.00387913
7	A7	10	U6	0.742677	0.00553126
7	A7	11	U6	0.743822	0.00321522
7	A7	12	U6	0.747029	0.00296161
7	A7	13	U6	0.752334	0.00480567
7	A7	14	U6	0.750525	-0.000464976
7	A7	15	U6	0.749034	-0.00541656
7	A7	16	U6	0.758014	0.000102722
7	A7	17	U6	0.757223	-0.00414916
7	A7	18	U6	0.760981	-0.00385274
7	A7	19	U6	0.772759	0.00446439
7	A7	20	U6	0.796455	0.0247001
7	A7	21	U6	0.828631	0.0534145
7	A7	22	U6	0.896073	0.117396
7	A7	23	U6	0.992383	0.210245
7	A7	24	U6	1.12044	0.334839
7	A7	25	U6	1.32224	0.533179
7	A7	26	U6	1.58095	0.78843
7	A7	27	U6	1.86777	1.07179
7	A7	28	U6	2.16693	1.36749
7	A7	29	U6	2.44422	1.64132
7	A7	30	U6	2.67619	1.86982
7	A7	31	U6	2.85717	2.04734
7	A7	32	U6	2.98722	2.17394
7	A7	33	U6	3.0978	2.28105
7	A7	34	U6	3.17914	2.35893
7	A7	35	U6	3.25366	2.43
7	A7	36	U6	3.31249	2.48536
7	A7	37	U6	3.35728	2.52669
7	A7	38	U6	3.3903	2.55625
7	A7	39	U6	3.42417	2.58666
7	A7	40	U6	3.4542	2.61323
7	A7	41	U6	3.47364	2.6292
7	A7	42	U6	3.47869	2.6308
7	A7	43	U6	3.50053	2.64917
7	A7	44	U6	3.52324	2.66842
7	A7	45	U6	3.52455	2.66628
8	A8	1	U6	0.446638	-0.000821242
8	A8	2	U6	0.446835	-0.00304607
8	A8	3	U6	0.449946	-0.00235811
8	A8	4	U6	0.455011	0.000285422
8	A8	5	U6	0.458938	0.00179009
8	A8	6	U6	0.46096	0.00138904
8	A8	7	U6	0.464201	0.00220754
8	A8	8	U6	0.469035	0.00461944
8	A8	9	U6	0.468344	0.00150558
8	A8	10	U6	0.467107	-0.00215324
8	A8	11	U6	0.467696	-0.00398668
8	A8	12	U6	0.46964	-0.00446488
8	A8	13	U6	0.477655	0.00112759
8	A8	14	U6	0.473569	-0.00538105
8	A8	15	U6	0.474319	-0.0070529
8	A8	16	U6	0.489844	0.0060491
8	A8	17	U6	0.490494	0.00427718
8	A8	18	U6	0.490785	0.00214587
8	A8	19	U6	0.505062	0.0140003
8	A8	20	U6	0.52607	0.0325859
8	A8	21	U6	0.564519	0.0686127
8	A8	22	U6	0.625116	0.126787
8	A8	23	U6	0.731424	0.230673
8	A8	24	U6	0.887723	0.384549
8	A8	25	U6	1.10533	0.599738
8	A8	26	U6	1.36587	0.857855
8	A8	27	U6	1.66433	1.15389
8	A8	28	U6	1.96483	1.45197
8	A8	29	U6	2.24914	1.73385
8	A8	30	U6	2.49191	1.9742
8	A8	31	U6	2.67418	2.15405
8	A8	32	U6	2.80167	2.27912
8	A8	33	U6	2.89831	2.37333
8	A8	34	U6	2.98947	2.46207
8	A8	35	U6	3.06937	2.53955
8	A8	36	U6	3.13582	2.60358
8	A8	37	U6	3.1771	2.64243
8	A8	38	U6	3.20493	2.66784
8	A8	39	U6	3.21479	2.67528
8	A8	40	U6	3.23044	2.68851
8	A8	41	U6	3.27809	2.73374
8	A8	42	U6	3.30524	2.75847
8	A8	43	U6	3.31087	2.76167
8	A8	44	U6	3.32568	2.77406
8	A8	45	U6	3.32511	2.77107
9	A9	1	U6	0.411775	0.00187149
9	A9	2	U6	0.412218	0.000852759
9	A9	3	U6	0.41605	0.00322175
9	A9	4	U6	0.413215	-0.00107592
9	A9	5	U6	0.411717	-0.00403597
9	A9	6	U6	0.413497	-0.00371872
9	A9	7	U6	0.415339	-0.00333903
9	A9	8	U6	0.422836	0.0026955
9	A9	9	U6	0.426308	0.0047049
9	A9	10	U6	0.422102	-0.000963022
9	A9	11	U6	0.421329	-0.00319923
9	A9	12	U6	0.431249	0.0052584
9	A9	13	U6	0.434115	0.00666195
9	A9	14	U6	0.43223	0.003315
9	A9	15	U6	0.428573	-0.00180443
9	A9	16	U6	0.428212	-0.00362788
9	A9	17	U6	0.42921	-0.0040933
9	A9	18	U6	0.439871	0.00510552
9	A9	19	U6	0.452045	0.0158167
9	A9	20	U6	0.476923	0.0392332
9	A9	21	U6	0.52063	0.0814771
9	A9	22	U6	0.586517	0.145902
9	A9	23	U6	0.701355	0.259278
9	A9	24	U6	0.864798	0.421257
9	A9	25	U6	1.07892	0.633919
9	A9	26	U6	1.35341	0.906941
9	A9	27	U6	1.64194	1.19402
9	A9	28	U6	1.94268	1.49329
9	A9	29	U6	2.20605	1.75519
9	A9	30	U6	2.44556	1.99325
9	A9	31	U6	2.61753	2.16375
9	A9	32	U6	2.71326	2.25802
9	A9	33	U6	2.81923	2.36252
9	A9	34	U6	2.92212	2.46396
9	A9	35	U6	2.99355	2.53392
9	A9	36	U6	3.04641	2.58532
9	A9	37	U6	3.07788	2.61533
9	A9	38	U6	3.10254	2.63852
9	A9	39	U6	3.13873	2.67326
9	A9	40	U6	3.16992	2.70298
9	A9	41	U6	3.18789	2.71949
9	A9	42	U6	3.19401	2.72414
9	A9	43	U6	3.20502	2.73369
9	A9	44	U6	3.21402	2.74123
9	A9	45	U6	3.22009	2.74584
10	A10	1
10	A10	2
10	A10	3
10	A10	4
10	A10	5
10	A10	6
10	A10	7
10	A10	8
10	A10	9
10	A10	10
10	A10	11
10	A10	12
10	A10	13
10	A10	14
10	A10	15
10	A10	16
10	A10	17
10	A10	18
10	A10	19
10	A10	20
10	A10	21
10	A10	22
10	A10	23
10	A10	24
10	A10	25
10	A10	26
10	A10	27
10	A10	28
10	A10	29
10	A10	30
10	A10	31
10	A10	32
10	A10	33
10	A10	34
10	A10	35
10	A10	36
10	A10	37
10	A10	38
10	A10	39
10	A10	40
10	A10	41
10	A10	42
10	A10	43
10	A10	44
10	A10	45
11	A11	1
11	A11	2
11	A11	3
11	A11	4
11	A11	5
11	A11	6
11	A11	7
11	A11	8
11	A11	9
11	A11	10
11	A11	11
11	A11	12
11	A11	13
11	A11	14
11	A11	15
11	A11	16
11	A11	17
11	A11	18
11	A11	19
11	A11	20
11	A11	21
11	A11	22
11	A11	23
11	A11	24
11	A11	25
11	A11	26
11	A11	27
11	A11	28
11	A11	29
11	A11	30
11	A11	31
11	A11	32
11	A11	33
11	A11	34
11	A11	35
11	A11	36
11	A11	37
11	A11	38
11	A11	39
11	A11	40
11	A11	41
11	A11	42
11	A11	43
11	A11	44
11	A11	45
12	A12	1
12	A12	2
12	A12	3
12	A12	4
12	A12	5
12	A12	6
12	A12	7
12	A12	8
12	A12	9
12	A12	10
12	A12	11
12	A12	12
12	A12	13
12	A12	14
12	A12	15
12	A12	16
12	A12	17
12	A12	18
12	A12	19
12	A12	20
12	A12	21
12	A12	22
12	A12	23
12	A12	24
12	A12	25
12	A12	26
12	A12	27
12	A12	28
12	A12	29
12	A12	30
12	A12	31
12	A12	32
12	A12	33
12	A12	34
12	A12	35
12	A12	36
12	A12	37
12	A12	38
12	A12	39
12	A12	40
12	A12	41
12	A12	42
12	A12	43
12	A12	44
12	A12	45
13	B1	1	U6	0.540906	0.0146728
13	B1	2	U6	0.536151	0.0114693
13	B1	3	U6	0.530954	0.00782424
13	B1	4	U6	0.524502	0.00292317
13	B1	5	U6	0.514253	-0.00577387
13	B1	6	U6	0.510228	-0.0082476
13	B1	7	U6	0.513857	-0.00306791
13	B1	8	U6	0.518221	0.00284814
13	B1	9	U6	0.514312	0.000490166
13	B1	10	U6	0.515138	0.00286772
13	B1	11	U6	0.509361	-0.00135826
13	B1	12	U6	0.506786	-0.00238139
13	B1	13	U6	0.510326	0.00270961
13	B1	14	U6	0.506471	0.000405998
13	B1	15	U6	0.505274	0.000759977
13	B1	16	U6	0.514924	0.0119619
13	B1	17	U6	0.521095	0.0196838
13	B1	18	U6	0.542828	0.0429683
13	B1	19	U6	0.580633	0.082325
13	B1	20	U6	0.635779	0.139022
13	B1	21	U6	0.721929	0.226724
13	B1	22	U6	0.869599	0.375945
13	B1	23	U6	1.0767	0.584602
13	B1	24	U6	1.3311	0.840553
13	B1	25	U6	1.6112	1.1222
13	B1	26	U6	1.90769	1.42024
13	B1	27	U6	2.17903	1.69313
13	B1	28	U6	2.40094	1.91659
13	B1	29	U6	2.56551	2.08272
13	B1	30	U6	2.69975	2.2185
13	B1	31	U6	2.7984	2.31871
13	B1	32	U6	2.89521	2.41707
13	B1	33	U6	2.95828	2.48169
13	B1	34	U6	3.0081	2.53307
13	B1	35	U6	3.05045	2.57696
13	B1	36	U6	3.08736	2.61543
13	B1	37	U6	3.10599	2.63561
13	B1	38	U6	3.11503	2.64619
13	B1	39	U6	3.16356	2.69628
13	B1	40	U6	3.18126	2.71553
13	B1	41	U6	3.17284	2.70866
13	B1	42	U6	3.19711	2.73449
13	B1	43	U6	3.20818	2.7471
13	B1	44	U6	3.20504	2.74552
13	B1	45	U6	3.21149	2.75352
14	B2	1	U6	0.780284	0.0328932
14	B2	2	U6	0.774035	0.0295782
14	B2	3	U6	0.761996	0.0204734
14	B2	4	U6	0.749488	0.0108989
14	B2	5	U6	0.733955	-0.00169952
14	B2	6	U6	0.723706	-0.00901461
14	B2	7	U6	0.719224	-0.010563
14	B2	8	U6	0.718389	-0.0084639
14	B2	9	U6	0.712008	-0.0119115
14	B2	10	U6	0.714865	-0.0061204
14	B2	11	U6	0.713533	-0.00451822
14	B2	12	U6	0.711089	-0.00402807
14	B2	13	U6	0.716584	0.00440021
14	B2	14	U6	0.71664	0.00739053
14	B2	15	U6	0.711818	0.00550233
14	B2	16	U6	0.711035	0.00765383
14	B2	17	U6	0.715784	0.0153368
14	B2	18	U6	0.734001	0.0364878
14	B2	19	U6	0.762111	0.0675309
14	B2	20	U6	0.81461	0.122964
14	B2	21	U6	0.900018	0.211306
14	B2	22	U6	1.03684	0.351062
14	B2	23	U6	1.22673	0.543884
14	B2	24	U6	1.47761	0.797703
14	B2	25	U6	1.76628	1.0893
14	B2	26	U6	2.07556	1.40152
14	B2	27	U6	2.35584	1.68473
14	B2	28	U6	2.59189	1.92372
14	B2	29	U6	2.78203	2.11679
14	B2	30	U6	2.92818	2.26587
14	B2	31	U6	3.04383	2.38445
14	B2	32	U6	3.12412	2.46768
14	B2	33	U6	3.18632	2.53282
14	B2	34	U6	3.24569	2.59512
14	B2	35	U6	3.30898	2.66134
14	B2	36	U6	3.3443	2.6996
14	B2	37	U6	3.34574	2.70397
14	B2	38	U6	3.34531	2.70647
14	B2	39	U6	3.37403	2.73813
14	B2	40	U6	3.40659	2.77362
14	B2	41	U6	3.42019	2.79016
14	B2	42	U6	3.4239	2.7968
14	B2	43	U6	3.42651	2.80235
14	B2	44	U6	3.46204	2.84081
14	B2	45	U6	3.48087	2.86257
15	B3	1	U6	0.660553	0.00775143
15	B3	2	U6	0.657478	0.00881927
15	B3	3	U6	0.653173	0.0086571
15	B3	4	U6	0.642089	0.00171621
15	B3	5	U6	0.635147	-0.00108376
15	B3	6	U6	0.630739	-0.00134952
15	B3	7	U6	0.623348	-0.0045976
15	B3	8	U6	0.618447	-0.00535611
15	B3	9	U6	0.618018	-0.00164189
15	B3	10	U6	0.615584	6.58615e-05
15	B3	11	U6	0.608549	-0.00282596
15	B3	12	U6	0.603467	-0.00376567
15	B3	13	U6	0.603261	0.000171471
15	B3	14	U6	0.60522	0.00627316
15	B3	15	U6	0.598541	0.0037367
15	B3	16	U6	0.600608	0.00994567
15	B3	17	U6	0.620501	0.0339817
15	B3	18	U6	0.638662	0.0562852
15	B3	19	U6	0.668061	0.0898269
15	B3	20	U6	0.716226	0.142134
15	B3	21	U6	0.803668	0.233719
15	B3	22	U6	0.943026	0.37722
15	B3	23	U6	1.15065	0.588986
15	B3	24	U6	1.41272	0.855199
15	B3	25	U6	1.70919	1.15581
15	B3	26	U6	2.0188	1.46956
15	B3	27	U6	2.30817	1.76307
15	B3	28	U6	2.55368	2.01273
15	B3	29	U6	2.7478	2.21099
15	B3	30	U6	2.89876	2.36609
15	B3	31	U6	3.00786	2.47933
15	B3	32	U6	3.10256	2.57818
15	B3	33	U6	3.18695	2.66671
15	B3	34	U6	3.24948	2.73338
15	B3	35	U6	3.29539	2.78344
15	B3	36	U6	3.31802	2.81021
15	B3	37	U6	3.33683	2.83316
15	B3	38	U6	3.33691	2.83739
15	B3	39	U6	3.37973	2.88435
15	B3	40	U6	3.39771	2.90647
15	B3	41	U6	3.40815	2.92106
15	B3	42	U6	3.41051	2.92756
15	B3	43	U6	3.40654	2.92772
15	B3	44	U6	3.42062	2.94595
15	B3	45	U6	3.42589	2.95536
16	B4	1	U6	0.733072	-0.00895438
16	B4	2	U6	0.738894	-0.00138576
16	B4	3	U6	0.742009	0.00347567
16	B4	4	U6	0.736403	-0.000384244
16	B4	5	U6	0.733694	-0.00134761
16	B4	6	U6	0.733263	-3.2716e-05
16	B4	7	U6	0.732141	0.000591961
16	B4	8	U6	0.728726	-0.00107749
16	B4	9	U6	0.728204	0.000147171
16	B4	10	U6	0.726817	0.000506607
16	B4	11	U6	0.717766	-0.00679894
16	B4	12	U6	0.72156	-0.00125902
16	B4	13	U6	0.725581	0.00450858
16	B4	14	U6	0.719703	0.00037651
16	B4	15	U6	0.716133	-0.00144749
16	B4	16	U6	0.718575	0.00274101
16	B4	17	U6	0.723707	0.00961916
16	B4	18	U6	0.73335	0.0210084
16	B4	19	U6	0.750538	0.0399422
16	B4	20	U6	0.767579	0.0587298
16	B4	21	U6	0.815772	0.108668
16	B4	22	U6	0.903639	0.198281
16	B4	23	U6	1.02473	0.321118
16	B4	24	U6	1.19	0.488139
16	B4	25	U6	1.39526	0.695138
16	B4	26	U6	1.62938	0.931011
16	B4	27	U6	1.8645	1.16787
16	B4	28	U6	2.10665	1.41177
16	B4	29	U6	2.32106	1.62792
16	B4	30	U6	2.48724	1.79585
16	B4	31	U6	2.62561	1.93596
16	B4	32	U6	2.73622	2.04833
16	B4	33	U6	2.80878	2.12263
16	B4	34	U6	2.86009	2.17569
16	B4	35	U6	2.90388	2.22122
16	B4	36	U6	2.91461	2.2337
16	B4	37	U6	2.93779	2.25862
16	B4	38	U6	2.95476	2.27734
16	B4	39	U6	2.98248	2.30681
16	B4	40	U6	3.01744	2.34351
16	B4	41	U6	3.04014	2.36796
16	B4	42	U6	3.03073	2.3603
16	B4	43	U6	3.03503	2.36635
16	B4	44	U6	3.05349	2.38654
16	B4	45	U6	3.0705	2.4053
17	B5	1	U6	0.680641	-0.00527223
17	B5	2	U6	0.679537	-0.00771644
17	B5	3	U6	0.681007	-0.00758704
17	B5	4	U6	0.691135	0.00120118
17	B5	5	U6	0.692436	0.00116166
17	B5	6	U6	0.694132	0.00151744
17	B5	7	U6	0.693636	-0.000318928
17	B5	8	U6	0.694133	-0.00116222
17	B5	9	U6	0.700314	0.00367845
17	B5	10	U6	0.69997	0.00199461
17	B5	11	U6	0.702029	0.00271273
17	B5	12	U6	0.702334	0.00167781
17	B5	13	U6	0.70382	0.00182395
17	B5	14	U6	0.704182	0.000845182
17	B5	15	U6	0.704656	-2.14739e-05
17	B5	16	U6	0.701794	-0.00422289
17	B5	17	U6	0.704057	-0.00330045
17	B5	18	U6	0.714097	0.00539926
17	B5	19	U6	0.733088	0.0230502
17	B5	20	U6	0.759928	0.0485496
17	B5	21	U6	0.80402	0.0913013
17	B5	22	U6	0.889914	0.175855
17	B5	23	U6	1.03083	0.315432
17	B5	24	U6	1.22181	0.505074
17	B5	25	U6	1.44171	0.723632
17	B5	26	U6	1.68803	0.968605
17	B5	27	U6	1.94864	1.22788
17	B5	28	U6	2.19232	1.47022
17	B5	29	U6	2.39557	1.67213
17	B5	30	U6	2.56356	1.83877
17	B5	31	U6	2.70501	1.97889
17	B5	32	U6	2.80656	2.0791
17	B5	33	U6	2.87314	2.14434
17	B5	34	U6	2.93725	2.20711
17	B5	35	U6	2.98594	2.25446
17	B5	36	U6	3.01238	2.27956
17	B5	37	U6	3.04113	2.30697
17	B5	38	U6	3.06119	2.32569
17	B5	39	U6	3.08488	2.34803
17	B5	40	U6	3.10191	2.36372
17	B5	41	U6	3.1243	2.38478
17	B5	42	U6	3.13532	2.39445
17	B5	43	U6	3.147	2.40479
17	B5	44	U6	3.15715	2.41361
17	B5	45	U6	3.15055	2.40567
18	B6	1	U6	0.554245	-0.0023852
18	B6	2	U6	0.5544	-0.00245558
18	B6	3	U6	0.557271	0.000189877
18	B6	4	U6	0.555831	-0.0014757
18	B6	5	U6	0.5543	-0.00323294
18	B6	6	U6	0.556641	-0.00111713
18	B6	7	U6	0.5602	0.0022161
18	B6	8	U6	0.559529	0.0013196
18	B6	9	U6	0.559432	0.000996686
18	B6	10	U6	0.561583	0.00292194
18	B6	11	U6	0.560158	0.0012715
18	B6	12	U6	0.558454	-0.000659071
18	B6	13	U6	0.558985	-0.000353637
18	B6	14	U6	0.562438	0.00287368
18	B6	15	U6	0.558346	-0.00144418
18	B6	16	U6	0.556509	-0.00350672
18	B6	17	U6	0.5574	-0.00284074
18	B6	18	U6	0.569027	0.00855986
18	B6	19	U6	0.591179	0.0304865
18	B6	20	U6	0.615808	0.0548895
18	B6	21	U6	0.664677	0.103533
18	B6	22	U6	0.749088	0.187718
18	B6	23	U6	0.869478	0.307882
18	B6	24	U6	1.04474	0.482924
18	B6	25	U6	1.28125	0.719207
18	B6	26	U6	1.55055	0.988275
18	B6	27	U6	1.83182	1.26933
18	B6	28	U6	2.1114	1.54868
18	B6	29	U6	2.35732	1.79437
18	B6	30	U6	2.55535	1.99218
18	B6	31	U6	2.72049	2.15709
18	B6	32	U6	2.85837	2.29475
18	B6	33	U6	2.94989	2.38604
18	B6	34	U6	3.00859	2.44451
18	B6	35	U6	3.06657	2.50226
18	B6	36	U6	3.1037	2.53918
18	B6	37	U6	3.14678	2.58202
18	B6	38	U6	3.17652	2.61154
18	B6	39	U6	3.20977	2.64456
18	B6	40	U6	3.23601	2.67058
18	B6	41	U6	3.25607	2.69041
18	B6	42	U6	3.28344	2.71755
18	B6	43	U6	3.30579	2.73969
18	B6	44	U6	3.29673	2.7304
18	B6	45	U6	3.29263	2.72607
19	B7	1	U6	0.553322	0.0100253
19	B7	2	U6	0.548899	0.00800312
19	B7	3	U6	0.542531	0.00403615
19	B7	4	U6	0.536323	0.000229699
19	B7	5	U6	0.532591	-0.00110095
19	B7	6	U6	0.528101	-0.00319067
19	B7	7	U6	0.527625	-0.00126554
19	B7	8	U6	0.528696	0.00220729
19	B7	9	U6	0.527595	0.00350675
19	B7	10	U6	0.523345	0.00165855
19	B7	11	U6	0.513404	-0.00588136
19	B7	12	U6	0.510486	-0.00639859
19	B7	13	U6	0.511445	-0.00303824
19	B7	14	U6	0.514985	0.00290288
19	B7	15	U6	0.516015	0.00633404
19	B7	16	U6	0.518566	0.0112864
19	B7	17	U6	0.526248	0.0213689
19	B7	18	U6	0.535338	0.0328604
19	B7	19	U6	0.5666	0.066524
19	B7	20	U6	0.611987	0.114312
19	B7	21	U6	0.691439	0.196165
19	B7	22	U6	0.82532	0.332447
19	B7	23	U6	1.00186	0.51139
19	B7	24	U6	1.24295	0.75488
19	B7	25	U6	1.51965	1.03398
19	B7	26	U6	1.81188	1.32861
19	B7	27	U6	2.0967	1.61583
19	B7	28	U6	2.35174	1.87328
19	B7	29	U6	2.54844	2.07238
19	B7	30	U6	2.71343	2.23977
19	B7	31	U6	2.85279	2.38153
19	B7	32	U6	2.96664	2.49778
19	B7	33	U6	3.03931	2.57285
19	B7	34	U6	3.09598	2.63192
19	B7	35	U6	3.15289	2.69123
19	B7	36	U6	3.19329	2.73404
19	B7	37	U6	3.22461	2.76775
19	B7	38	U6	3.2386	2.78414
19	B7	39	U6	3.26073	2.80867
19	B7	40	U6	3.30131	2.85166
19	B7	41	U6	3.32953	2.88228
19	B7	42	U6	3.34351	2.89866
19	B7	43	U6	3.34906	2.90662
19	B7	44	U6	3.35073	2.91068
19	B7	45	U6	3.35129	2.91364
20	B8	1	U6	0.686641	0.0178881
20	B8	2	U6	0.685535	0.0167856
20	B8	3	U6	0.679473	0.0107259
20	B8	4	U6	0.675549	0.00680508
20	B8	5	U6	0.670726	0.00198504
20	B8	6	U6	0.669616	0.00087772
20	B8	7	U6	0.668619	-0.000116175
20	B8	8	U6	0.660057	-0.00867527
20	B8	9	U6	0.653224	-0.0155049
20	B8	10	U6	0.655234	-0.0134926
20	B8	11	U6	0.664752	-0.00397165
20	B8	12	U6	0.669766	0.00104564
20	B8	13	U6	0.673044	0.00432695
20	B8	14	U6	0.671911	0.00319668
20	B8	15	U6	0.673241	0.00452921
20	B8	16	U6	0.676977	0.0082684
20	B8	17	U6	0.678938	0.0102319
20	B8	18	U6	0.689546	0.0208433
20	B8	19	U6	0.720448	0.0517479
20	B8	20	U6	0.765745	0.0970483
20	B8	21	U6	0.834306	0.165612
20	B8	22	U6	0.954177	0.285486
20	B8	23	U6	1.12658	0.457894
20	B8	24	U6	1.34833	0.679645
20	B8	25	U6	1.59977	0.931093
20	B8	26	U6	1.88103	1.21236
20	B8	27	U6	2.15088	1.4822
20	B8	28	U6	2.39032	1.72165
20	B8	29	U6	2.60039	1.93172
20	B8	30	U6	2.76647	2.0978
20	B8	31	U6	2.89429	2.22563
20	B8	32	U6	2.98989	2.32123
20	B8	33	U6	3.06369	2.39504
20	B8	34	U6	3.13696	2.4683
20	B8	35	U6	3.19855	2.5299
20	B8	36	U6	3.23865	2.57
20	B8	37	U6	3.27268	2.60404
20	B8	38	U6	3.29169	2.62305
20	B8	39	U6	3.31598	2.64734
20	B8	40	U6	3.33123	2.66259
20	B8	41	U6	3.34788	2.67925
20	B8	42	U6	3.36245	2.69381
20	B8	43	U6	3.36739	2.69876
20	B8	44	U6	3.38651	2.71788
20	B8	45	U6	3.3947	2.72608
21	B9	1	U6	0.586794	0.0103066
21	B9	2	U6	0.584617	0.00645993
21	B9	3	U6	0.586372	0.00654495
21	B9	4	U6	0.584622	0.00312539
21	B9	5	U6	0.582141	-0.00102576
21	B9	6	U6	0.581728	-0.00310844
21	B9	7	U6	0.581833	-0.00467286
21	B9	8	U6	0.582816	-0.00535931
21	B9	9	U6	0.58557	-0.0042752
21	B9	10	U6	0.592759	0.00124355
21	B9	11	U6	0.593002	-0.000183122
21	B9	12	U6	0.595541	0.000687007
21	B9	13	U6	0.602254	0.00572976
21	B9	14	U6	0.602521	0.00432722
21	B9	15	U6	0.599361	-0.000502104
21	B9	16	U6	0.599002	-0.00253109
21	B9	17	U6	0.608259	0.00505589
21	B9	18	U6	0.61285	0.00797713
21	B9	19	U6	0.643862	0.0373198
21	B9	20	U6	0.700766	0.0925543
21	B9	21	U6	0.778005	0.168124
21	B9	22	U6	0.900827	0.289276
21	B9	23	U6	1.08036	0.467136
21	B9	24	U6	1.30549	0.690598
21	B9	25	U6	1.56334	0.946777
21	B9	26	U6	1.86055	1.24232
21	B9	27	U6	2.13555	1.51565
21	B9	28	U6	2.37777	1.75621
21	B9	29	U6	2.58299	1.95975
21	B9	30	U6	2.74082	2.11591
21	B9	31	U6	2.85349	2.22691
21	B9	32	U6	2.94792	2.31967
21	B9	33	U6	3.01076	2.38084
21	B9	34	U6	3.07512	2.44354
21	B9	35	U6	3.1262	2.49294
21	B9	36	U6	3.16842	2.53349
21	B9	37	U6	3.20661	2.57001
21	B9	38	U6	3.24697	2.6087
21	B9	39	U6	3.25132	2.61138
21	B9	40	U6	3.26097	2.61937
21	B9	41	U6	3.29083	2.64755
21	B9	42	U6	3.32056	2.67561
21	B9	43	U6	3.30013	2.65352
21	B9	44	U6	3.30808	2.6598
21	B9	45	U6	3.32425	2.67429
22	B10	1
22	B10	2
22	B10	3
22	B10	4
22	B10	5
22	B10	6
22	B10	7
22	B10	8
22	B10	9
22	B10	10
22	B10	11
22	B10	12
22	B10	13
22	B10	14
22	B10	15
22	B10	16
22	B10	17
22	B10	18
22	B10	19
22	B10	20
22	B10	21
22	B10	22
22	B10	23
22	B10	24
22	B10	25
22	B10	26
22	B10	27
22	B10	28
22	B10	29
22	B10	30
22	B10	31
22	B10	32
22	B10	33
22	B10	34
22	B10	35
22	B10	36
22	B10	37
22	B10	38
22	B10	39
22	B10	40
22	B10	41
22	B10	42
22	B10	43
22	B10	44
22	B10	45
23	B11	1
23	B11	2
23	B11	3
23	B11	4
23	B11	5
23	B11	6
23	B11	7
23	B11	8
23	B11	9
23	B11	10
23	B11	11
23	B11	12
23	B11	13
23	B11	14
23	B11	15
23	B11	16
23	B11	17
23	B11	18
23	B11	19
23	B11	20
23	B11	21
23	B11	22
23	B11	23
23	B11	24
23	B11	25
23	B11	26
23	B11	27
23	B11	28
23	B11	29
23	B11	30
23	B11	31
23	B11	32
23	B11	33
23	B11	34
23	B11	35
23	B11	36
23	B11	37
23	B11	38
23	B11	39
23	B11	40
23	B11	41
23	B11	42
23	B11	43
23	B11	44
23	B11	45
24	B12	1
24	B12	2
24	B12	3
24	B12	4
24	B12	5
24	B12	6
24	B12	7
24	B12	8
24	B12	9
24	B12	10
24	B12	11
24	B12	12
24	B12	13
24	B12	14
24	B12	15
24	B12	16
24	B12	17
24	B12	18
24	B12	19
24	B12	20
24	B12	21
24	B12	22
24	B12	23
24	B12	24
24	B12	25
24	B12	26
24	B12	27
24	B12	28
24	B12	29
24	B12	30
24	B12	31
24	B12	32
24	B12	33
24	B12	34
24	B12	35
24	B12	36
24	B12	37
24	B12	38
24	B12	39
24	B12	40
24	B12	41
24	B12	42
24	B12	43
24	B12	44
24	B12	45
25	C1	1	PIR-58	0.45496	-0.0257867
25	C1	2	PIR-58	0.458232	-0.0244562
25	C1	3	PIR-58	0.464655	-0.019974
25	C1	4	PIR-58	0.49275	0.00617901
25	C1	5	PIR-58	0.497875	0.00936324
25	C1	6	PIR-58	0.496411	0.00595856
25	C1	7	PIR-58	0.501551	0.00915695
25	C1	8	PIR-58	0.498582	0.00424689
25	C1	9	PIR-58	0.49301	-0.00326642
25	C1	10	PIR-58	0.494421	-0.00379604
25	C1	11	PIR-58	0.496496	-0.00366261
25	C1	12	PIR-58	0.497554	-0.00454575
25	C1	13	PIR-58	0.498574	-0.00546682
25	C1	14	PIR-58	0.50724	0.00125828
25	C1	15	PIR-58	0.511521	0.00359857
25	C1	16	PIR-58	0.509781	-8.25245e-05
25	C1	17	PIR-58	0.512838	0.00103265
25	C1	18	PIR-58	0.519488	0.00574204
25	C1	19	PIR-58	0.550947	0.0352595
25	C1	20	PIR-58	0.596583	0.0789545
25	C1	21	PIR-58	0.679581	0.160011
25	C1	22	PIR-58	0.807531	0.286021
25	C1	23	PIR-58	0.981202	0.45775
25	C1	24	PIR-58	1.19269	0.667295
25	C1	25	PIR-58	1.41733	0.889994
25	C1	26	PIR-58	1.61473	1.08545
25	C1	27	PIR-58	1.77671	1.2455
25	C1	28	PIR-58	1.87883	1.34567
25	C1	29	PIR-58	1.95033	1.41523
25	C1	30	PIR-58	2.00072	1.46368
25	C1	31	PIR-58	2.03977	1.50079
25	C1	32	PIR-58	2.07898	1.53806
25	C1	33	PIR-58	2.09208	1.54921
25	C1	34	PIR-58	2.09552	1.55071
25	C1	35	PIR-58	2.09332	1.54657
25	C1	36	PIR-58	2.1143	1.56562
25	C1	37	PIR-58	2.12192	1.5713
25	C1	38	PIR-58	2.13256	1.58
25	C1	39	PIR-58	2.14315	1.58864
25	C1	40	PIR-58	2.13455	1.5781
25	C1	41	PIR-58	2.12941	1.57101
25	C1	42	PIR-58	2.13386	1.57353
25	C1	43	PIR-58	2.1466	1.58432
25	C1	44	PIR-58	2.15839	1.59417
25	C1	45	PIR-58	2.14682	1.58067
26	C2	1	PIR-58	0.481511	0.0192017
26	C2	2	PIR-58	0.476088	0.0160008
26	C2	3	PIR-58	0.467796	0.00993249
26	C2	4	PIR-58	0.464181	0.00854029
26	C2	5	PIR-58	0.456873	0.0034549
26	C2	6	PIR-58	0.447676	-0.00351954
26	C2	7	PIR-58	0.44428	-0.00469284
26	C2	8	PIR-58	0.439314	-0.00743658
26	C2	9	PIR-58	0.434969	-0.00955866
26	C2	10	PIR-58	0.432379	-0.0099262
26	C2	11	PIR-58	0.434804	-0.00527768
26	C2	12	PIR-58	0.436272	-0.00158712
26	C2	13	PIR-58	0.439067	0.00343042
26	C2	14	PIR-58	0.439481	0.00606717
26	C2	15	PIR-58	0.435284	0.00409311
26	C2	16	PIR-58	0.435449	0.00648026
26	C2	17	PIR-58	0.441101	0.014355
26	C2	18	PIR-58	0.447962	0.0234392
26	C2	19	PIR-58	0.466107	0.0438066
26	C2	20	PIR-58	0.495334	0.0752565
26	C2	21	PIR-58	0.551911	0.134057
26	C2	22	PIR-58	0.655651	0.240019
26	C2	23	PIR-58	0.811252	0.397843
26	C2	24	PIR-58	1.00912	0.59793
26	C2	25	PIR-58	1.22728	0.818321
26	C2	26	PIR-58	1.44291	1.03617
26	C2	27	PIR-58	1.61415	1.20963
26	C2	28	PIR-58	1.75642	1.35412
26	C2	29	PIR-58	1.85074	1.45066
26	C2	30	PIR-58	1.91167	1.51382
26	C2	31	PIR-58	1.9681	1.57247
26	C2	32	PIR-58	2.01169	1.61829
26	C2	33	PIR-58	2.04489	1.65371
26	C2	34	PIR-58	2.06508	1.67612
26	C2	35	PIR-58	2.06737	1.68063
26	C2	36	PIR-58	2.06205	1.67754
26	C2	37	PIR-58	2.06182	1.67953
26	C2	38	PIR-58	2.06963	1.68956
26	C2	39	PIR-58	2.0848	1.70696
26	C2	40	PIR-58	2.0891	1.71348
26	C2	41	PIR-58	2.07681	1.70341
26	C2	42	PIR-58	2.07666	1.70548
26	C2	43	PIR-58	2.08218	1.71323
26	C2	44	PIR-58	2.08679	1.72006
26	C2	45	PIR-58	2.08425	1.71974
27	C3	1	PIR-58	0.578513	-0.00174555
27	C3	2	PIR-58	0.575417	-0.00410301
27	C3	3	PIR-58	0.576002	-0.00277882
27	C3	4	PIR-58	0.578932	0.000889983
27	C3	5	PIR-58	0.581765	0.00446258
27	C3	6	PIR-58	0.580481	0.00391787
27	C3	7	PIR-58	0.5691	-0.00672476
27	C3	8	PIR-58	0.569801	-0.00528439
27	C3	9	PIR-58	0.577725	0.00337886
27	C3	10	PIR-58	0.575383	0.00177558
27	C3	11	PIR-58	0.57269	-0.000178485
27	C3	12	PIR-58	0.572161	3.15793e-05
27	C3	13	PIR-58	0.571818	0.000427789
27	C3	14	PIR-58	0.574526	0.00387439
27	C3	15	PIR-58	0.567317	-0.00259592
27	C3	16	PIR-58	0.567977	-0.00119627
27	C3	17	PIR-58	0.573261	0.00482627
27	C3	18	PIR-58	0.582293	0.0145977
27	C3	19	PIR-58	0.597239	0.0302823
27	C3	20	PIR-58	0.624534	0.0583167
27	C3	21	PIR-58	0.668387	0.102908
27	C3	22	PIR-58	0.755803	0.191063
27	C3	23	PIR-58	0.901039	0.337038
27	C3	24	PIR-58	1.08294	0.519681
27	C3	25	PIR-58	1.29671	0.734182
27	C3	26	PIR-58	1.51633	0.954545
27	C3	27	PIR-58	1.70802	1.14698
27	C3	28	PIR-58	1.84097	1.28067
27	C3	29	PIR-58	1.94409	1.38452
27	C3	30	PIR-58	2.02631	1.46748
27	C3	31	PIR-58	2.08422	1.52613
27	C3	32	PIR-58	2.1212	1.56385
27	C3	33	PIR-58	2.14072	1.5841
27	C3	34	PIR-58	2.1658	1.60993
27	C3	35	PIR-58	2.17561	1.62048
27	C3	36	PIR-58	2.18522	1.63082
27	C3	37	PIR-58	2.18504	1.63139
27	C3	38	PIR-58	2.182	1.62908
27	C3	39	PIR-58	2.18624	1.63406
27	C3	40	PIR-58	2.19661	1.64517
27	C3	41	PIR-58	2.19991	1.64921
27	C3	42	PIR-58	2.20598	1.65602
27	C3	43	PIR-58	2.21113	1.66191
27	C3	44	PIR-58	2.20595	1.65746
27	C3	45	PIR-58	2.18748	1.63974
28	C4	1	PIR-58	0.447379	-0.0191488
28	C4	2	PIR-58	0.447714	-0.021655
28	C4	3	PIR-58	0.458524	-0.0136864
28	C4	4	PIR-58	0.464011	-0.0110411
28	C4	5	PIR-58	0.475521	-0.00237207
28	C4	6	PIR-58	0.486692	0.0059576
28	C4	7	PIR-58	0.491781	0.00820494
28	C4	8	PIR-58	0.493512	0.00709392
28	C4	9	PIR-58	0.493808	0.00454905
28	C4	10	PIR-58	0.499459	0.00735861
28	C4	11	PIR-58	0.501869	0.00692729
28	C4	12	PIR-58	0.501527	0.0037434
28	C4	13	PIR-58	0.504618	0.00399244
28	C4	14	PIR-58	0.505669	0.00220258
28	C4	15	PIR-58	0.501243	-0.00506536
28	C4	16	PIR-58	0.500699	-0.00845006
28	C4	17	PIR-58	0.502576	-0.00941487
28	C4	18	PIR-58	0.508277	-0.0065558
28	C4	19	PIR-58	0.528656	0.0109823
28	C4	20	PIR-58	0.550694	0.0301786
28	C4	21	PIR-58	0.591046	0.0676894
28	C4	22	PIR-58	0.670719	0.14452
28	C4	23	PIR-58	0.795413	0.266374
28	C4	24	PIR-58	0.965802	0.433921
28	C4	25	PIR-58	1.17619	0.641463
28	C4	26	PIR-58	1.3919	0.854338
28	C4	27	PIR-58	1.60246	1.06206
28	C4	28	PIR-58	1.77566	1.23241
28	C4	29	PIR-58	1.90387	1.35778
28	C4	30	PIR-58	1.98965	1.44072
28	C4	31	PIR-58	2.06075	1.50898
28	C4	32	PIR-58	2.11211	1.5575
28	C4	33	PIR-58	2.14051	1.58305
28	C4	34	PIR-58	2.1595	1.59921
28	C4	35	PIR-58	2.17155	1.60841
28	C4	36	PIR-58	2.18802	1.62204
28	C4	37	PIR-58	2.19681	1.62799
28	C4	38	PIR-58	2.20297	1.63131
28	C4	39	PIR-58	2.2181	1.64359
28	C4	40	PIR-58	2.22618	1.64884
28	C4	41	PIR-58	2.21406	1.63388
28	C4	42	PIR-58	2.22046	1.63743
28	C4	43	PIR-58	2.2294	1.64353
28	C4	44	PIR-58	2.2374	1.64869
28	C4	45	PIR-58	2.2376	1.64605
29	C5	1	PIR-58	0.53824	-0.00505716
29	C5	2	PIR-58	0.537367	-0.00455325
29	C5	3	PIR-58	0.536569	-0.0039733
29	C5	4	PIR-58	0.538804	-0.000360715
29	C5	5	PIR-58	0.539007	0.00121959
29	C5	6	PIR-58	0.540416	0.00400569
29	C5	7	PIR-58	0.539357	0.00432404
29	C5	8	PIR-58	0.534634	0.000977544
29	C5	9	PIR-58	0.530118	-0.00216105
29	C5	10	PIR-58	0.527996	-0.00290509
29	C5	11	PIR-58	0.529569	4.49223e-05
29	C5	12	PIR-58	0.526015	-0.00213142
29	C5	13	PIR-58	0.525275	-0.0014949
29	C5	14	PIR-58	0.525808	0.000415258
29	C5	15	PIR-58	0.524301	0.000285502
29	C5	16	PIR-58	0.524392	0.00175393
29	C5	17	PIR-58	0.532686	0.0114252
29	C5	18	PIR-58	0.536007	0.016124
29	C5	19	PIR-58	0.548044	0.029538
29	C5	20	PIR-58	0.581043	0.0639141
29	C5	21	PIR-58	0.630755	0.115004
29	C5	22	PIR-58	0.730947	0.216573
29	C5	23	PIR-58	0.879882	0.366886
29	C5	24	PIR-58	1.06941	0.557795
29	C5	25	PIR-58	1.28161	0.771372
29	C5	26	PIR-58	1.49138	0.982512
29	C5	27	PIR-58	1.67412	1.16663
29	C5	28	PIR-58	1.82202	1.31591
29	C5	29	PIR-58	1.93079	1.42606
29	C5	30	PIR-58	2.00621	1.50286
29	C5	31	PIR-58	2.05676	1.55478
29	C5	32	PIR-58	2.09672	1.59612
29	C5	33	PIR-58	2.12224	1.62301
29	C5	34	PIR-58	2.14076	1.64291
29	C5	35	PIR-58	2.14963	1.65316
29	C5	36	PIR-58	2.15695	1.66186
29	C5	37	PIR-58	2.16429	1.67058
29	C5	38	PIR-58	2.18181	1.68948
29	C5	39	PIR-58	2.19144	1.70048
29	C5	40	PIR-58	2.18785	1.69827
29	C5	41	PIR-58	2.1838	1.6956
29	C5	42	PIR-58	2.19295	1.70612
29	C5	43	PIR-58	2.19508	1.70963
29	C5	44	PIR-58	2.19282	1.70874
29	C5	45	PIR-58	2.19117	1.70847
30	C6	1	PIR-58	1.11476	-0.0133426
30	C6	2	PIR-58	1.1153	-0.0276043
30	C6	3	PIR-58	1.1263	-0.0314139
30	C6	4	PIR-58	1.15518	-0.0173328
30	C6	5	PIR-58	1.18746	0.000152257
30	C6	6	PIR-58	1.2051	0.00298497
30	C6	7	PIR-58	1.21895	0.0020359
30	C6	8	PIR-58	1.2388	0.00708877
30	C6	9	PIR-58	1.25284	0.00632447
30	C6	10	PIR-58	1.26946	0.008142
30	C6	11	PIR-58	1.28262	0.00650186
30	C6	12	PIR-58	1.30881	0.0178863
30	C6	13	PIR-58	1.32519	0.019473
30	C6	14	PIR-58	1.36061	0.0400923
30	C6	15	PIR-58	1.35614	0.0208118
30	C6	16	PIR-58	1.33809	-0.0120356
30	C6	17	PIR-58	1.34549	-0.0194405
30	C6	18	PIR-58	1.3597	-0.0200291
30	C6	19	PIR-58	1.36329	-0.0312416
30	C6	20	PIR-58	1.38526	-0.0240696
30	C6	21	PIR-58	1.41551	-0.00861845
30	C6	22	PIR-58	1.46759	0.028654
30	C6	23	PIR-58	1.53288	0.0791434
30	C6	24	PIR-58	1.62403	0.155496
30	C6	25	PIR-58	1.73978	0.256445
30	C6	26	PIR-58	1.90331	0.405174
30	C6	27	PIR-58	2.07479	0.561848
30	C6	28	PIR-58	2.22826	0.70052
30	C6	29	PIR-58	2.37047	0.827926
30	C6	30	PIR-58	2.48095	0.923607
30	C6	31	PIR-58	2.557	0.984854
30	C6	32	PIR-58	2.62515	1.03821
30	C6	33	PIR-58	2.65233	1.05059
30	C6	34	PIR-58	2.69499	1.07845
30	C6	35	PIR-58	2.69111	1.05976
30	C6	36	PIR-58	2.65656	1.01041
30	C6	37	PIR-58	2.65403	0.993077
30	C6	38	PIR-58	2.67598	1.00022
30	C6	39	PIR-58	2.69315	1.00259
30	C6	40	PIR-58	2.68851	0.983155
30	C6	41	PIR-58	2.72969	1.00954
30	C6	42	PIR-58	2.74711	1.01215
30	C6	43	PIR-58	2.73234	0.982588
30	C6	44	PIR-58	2.71899	0.954428
30	C6	45	PIR-58	2.72703	0.947673
31	C7	1	PIR-63	0.516667	0.0249925
31	C7	2	PIR-63	0.515037	0.0135141
31	C7	3	PIR-63	0.521635	0.0102649
31	C7	4	PIR-63	0.529524	0.00830552
31	C7	5	PIR-63	0.537319	0.00625306
31	C7	6	PIR-63	0.543087	0.00217285
31	C7	7	PIR-63	0.549519	-0.00124295
31	C7	8	PIR-63	0.558688	-0.00192123
31	C7	9	PIR-63	0.56494	-0.00551774
31	C7	10	PIR-63	0.566567	-0.013738
31	C7	11	PIR-63	0.577131	-0.013022
31	C7	12	PIR-63	0.588532	-0.0114691
31	C7	13	PIR-63	0.603342	-0.00650613
31	C7	14	PIR-63	0.616459	-0.00323685
31	C7	15	PIR-63	0.630443	0.00089849
31	C7	16	PIR-63	0.6435	0.00410846
31	C7	17	PIR-63	0.658606	0.00936681
31	C7	18	PIR-63	0.674371	0.0152838
31	C7	19	PIR-63	0.693888	0.0249526
31	C7	20	PIR-63	0.721466	0.0426826
31	C7	21	PIR-63	0.746577	0.0579458
31	C7	22	PIR-63	0.781157	0.0826781
31	C7	23	PIR-63	0.818454	0.110127
31	C7	24	PIR-63	0.866159	0.147985
31	C7	25	PIR-63	0.926197	0.198175
31	C7	26	PIR-63	1.00284	0.264971
31	C7	27	PIR-63	1.1163	0.368581
31	C7	28	PIR-63	1.27893	0.521365
31	C7	29	PIR-63	1.50584	0.738428
31	C7	30	PIR-63	1.80484	1.02758
31	C7	31	PIR-63	2.15031	1.3632
31	C7	32	PIR-63	2.49999	1.70303
31	C7	33	PIR-63	2.80991	2.00311
31	C7	34	PIR-63	3.04977	2.23312
31	C7	35	PIR-63	3.21503	2.38853
31	C7	36	PIR-63	3.32955	2.4932
31	C7	37	PIR-63	3.41469	2.5685
31	C7	38	PIR-63	3.47425	2.6182
31	C7	39	PIR-63	3.51662	2.65073
31	C7	40	PIR-63	3.54494	2.6692
31	C7	41	PIR-63	3.56404	2.67846
31	C7	42	PIR-63	3.5653	2.66987
31	C7	43	PIR-63	3.5671	2.66182
31	C7	44	PIR-63	3.56549	2.65036
31	C7	45	PIR-63	3.56481	2.63983
32	C8	1	PIR-63	0.46552	0.0168466
32	C8	2	PIR-63	0.465453	0.00617208
32	C8	3	PIR-63	0.466949	-0.00294034
32	C8	4	PIR-63	0.47986	-0.000637689
32	C8	5	PIR-63	0.500223	0.00911816
32	C8	6	PIR-63	0.50371	0.00199624
32	C8	7	PIR-63	0.508335	-0.00398687
32	C8	8	PIR-63	0.521149	-0.00178096
32	C8	9	PIR-63	0.534062	0.000524255
32	C8	10	PIR-63	0.543092	-0.00105342
32	C8	11	PIR-63	0.554223	-0.000530862
32	C8	12	PIR-63	0.557689	-0.00767322
32	C8	13	PIR-63	0.574867	-0.00110253
32	C8	14	PIR-63	0.59356	0.00698219
32	C8	15	PIR-63	0.598271	0.00108503
32	C8	16	PIR-63	0.616823	0.0090286
32	C8	17	PIR-63	0.638646	0.0202434
32	C8	18	PIR-63	0.659083	0.0300726
32	C8	19	PIR-63	0.688511	0.048893
32	C8	20	PIR-63	0.707242	0.0570157
32	C8	21	PIR-63	0.73442	0.0735855
32	C8	22	PIR-63	0.772642	0.1012
32	C8	23	PIR-63	0.831299	0.149248
32	C8	24	PIR-63	0.91777	0.225111
32	C8	25	PIR-63	1.02761	0.324342
32	C8	26	PIR-63	1.18958	0.475709
32	C8	27	PIR-63	1.41749	0.693007
32	C8	28	PIR-63	1.7181	0.983014
32	C8	29	PIR-63	2.06545	1.31975
32	C8	30	PIR-63	2.41911	1.6628
32	C8	31	PIR-63	2.71989	1.95298
32	C8	32	PIR-63	2.9501	2.17257
32	C8	33	PIR-63	3.11356	2.32543
32	C8	34	PIR-63	3.22814	2.4294
32	C8	35	PIR-63	3.29827	2.48892
32	C8	36	PIR-63	3.34931	2.52936
32	C8	37	PIR-63	3.38606	2.5555
32	C8	38	PIR-63	3.39975	2.55857
32	C8	39	PIR-63	3.43662	2.58484
32	C8	40	PIR-63	3.45162	2.58924
32	C8	41	PIR-63	3.45243	2.57943
32	C8	42	PIR-63	3.46739	2.58379
32	C8	43	PIR-63	3.47043	2.57622
32	C8	44	PIR-63	3.46858	2.56376
32	C8	45	PIR-63	3.46726	2.55183
33	C9	1	PIR-63	0.480514	0.0135615
33	C9	2	PIR-63	0.485439	0.0132515
33	C9	3	PIR-63	0.48594	0.00851827
33	C9	4	PIR-63	0.494116	0.0114599
33	C9	5	PIR-63	0.492783	0.00489183
33	C9	6	PIR-63	0.489171	-0.00395435
33	C9	7	PIR-63	0.490298	-0.00806158
33	C9	8	PIR-63	0.497939	-0.00565521
33	C9	9	PIR-63	0.498611	-0.0102178
33	C9	10	PIR-63	0.502209	-0.0118544
33	C9	11	PIR-63	0.513516	-0.00578202
33	C9	12	PIR-63	0.52098	-0.00355208
33	C9	13	PIR-63	0.534437	0.00467021
33	C9	14	PIR-63	0.542495	0.00749429
33	C9	15	PIR-63	0.552278	0.0120429
33	C9	16	PIR-63	0.564682	0.0192121
33	C9	17	PIR-63	0.587943	0.0372383
33	C9	18	PIR-63	0.60747	0.0515316
33	C9	19	PIR-63	0.630038	0.0688645
33	C9	20	PIR-63	0.654544	0.088136
33	C9	21	PIR-63	0.682517	0.110875
33	C9	22	PIR-63	0.72088	0.144003
33	C9	23	PIR-63	0.759285	0.177173
33	C9	24	PIR-63	0.805733	0.218387
33	C9	25	PIR-63	0.87994	0.28736
33	C9	26	PIR-63	0.9873	0.389486
33	C9	27	PIR-63	1.13226	0.529211
33	C9	28	PIR-63	1.34121	0.732926
33	C9	29	PIR-63	1.61036	0.996845
33	C9	30	PIR-63	1.93258	1.31383
33	C9	31	PIR-63	2.30109	1.6771
33	C9	32	PIR-63	2.6447	2.01548
33	C9	33	PIR-63	2.91384	2.27939
33	C9	34	PIR-63	3.11613	2.47644
33	C9	35	PIR-63	3.24778	2.60285
33	C9	36	PIR-63	3.33696	2.6868
33	C9	37	PIR-63	3.3895	2.73411
33	C9	38	PIR-63	3.43008	2.76945
33	C9	39	PIR-63	3.46532	2.79945
33	C9	40	PIR-63	3.49193	2.82083
33	C9	41	PIR-63	3.50429	2.82796
33	C9	42	PIR-63	3.49535	2.81379
33	C9	43	PIR-63	3.49315	2.80635
33	C9	44	PIR-63	3.49202	2.79999
33	C9	45	PIR-63	3.48364	2.78637
34	C10	1	PIR-63	0.401182	0.0105144
34	C10	2	PIR-63	0.405501	0.00861208
34	C10	3	PIR-63	0.40934	0.00623125
34	C10	4	PIR-63	0.41822	0.00889041
34	C10	5	PIR-63	0.419531	0.0039807
34	C10	6	PIR-63	0.419135	-0.0026356
34	C10	7	PIR-63	0.422726	-0.00526615
34	C10	8	PIR-63	0.427866	-0.00634661
34	C10	9	PIR-63	0.435224	-0.00520871
34	C10	10	PIR-63	0.440032	-0.00662144
34	C10	11	PIR-63	0.444662	-0.008212
34	C10	12	PIR-63	0.453741	-0.00535442
34	C10	13	PIR-63	0.466194	0.000878398
34	C10	14	PIR-63	0.48095	0.0094133
34	C10	15	PIR-63	0.488008	0.0102509
34	C10	16	PIR-63	0.503848	0.019871
34	C10	17	PIR-63	0.528361	0.0381625
34	C10	18	PIR-63	0.552001	0.055582
34	C10	19	PIR-63	0.573376	0.0707369
34	C10	20	PIR-63	0.594052	0.0851923
34	C10	21	PIR-63	0.622079	0.106998
34	C10	22	PIR-63	0.66264	0.141338
34	C10	23	PIR-63	0.708653	0.181131
34	C10	24	PIR-63	0.758193	0.224451
34	C10	25	PIR-63	0.834142	0.294179
34	C10	26	PIR-63	0.942594	0.39641
34	C10	27	PIR-63	1.08636	0.533958
34	C10	28	PIR-63	1.29689	0.738266
34	C10	29	PIR-63	1.58551	1.02067
34	C10	30	PIR-63	1.92971	1.35865
34	C10	31	PIR-63	2.28308	1.7058
34	C10	32	PIR-63	2.59722	2.01371
34	C10	33	PIR-63	2.8438	2.25408
34	C10	34	PIR-63	3.02985	2.4339
34	C10	35	PIR-63	3.15658	2.55441
34	C10	36	PIR-63	3.22738	2.61898
34	C10	37	PIR-63	3.28221	2.6676
34	C10	38	PIR-63	3.3176	2.69677
34	C10	39	PIR-63	3.34806	2.72101
34	C10	40	PIR-63	3.36719	2.73392
34	C10	41	PIR-63	3.37383	2.73434
34	C10	42	PIR-63	3.38562	2.73991
34	C10	43	PIR-63	3.39975	2.74781
34	C10	44	PIR-63	3.40452	2.74636
34	C10	45	PIR-63	3.3746	2.71023
35	C11	1	PIR-63	0.364286	0.0363605
35	C11	2	PIR-63	0.364376	0.028927
35	C11	3	PIR-63	0.362063	0.0190907
35	C11	4	PIR-63	0.364054	0.0135589
35	C11	5	PIR-63	0.363972	0.00595356
35	C11	6	PIR-63	0.360326	-0.00521504
35	C11	7	PIR-63	0.363428	-0.00963686
35	C11	8	PIR-63	0.376309	-0.00427905
35	C11	9	PIR-63	0.379134	-0.00897681
35	C11	10	PIR-63	0.37976	-0.0158748
35	C11	11	PIR-63	0.387172	-0.015986
35	C11	12	PIR-63	0.399073	-0.0116078
35	C11	13	PIR-63	0.416021	-0.00218245
35	C11	14	PIR-63	0.425037	-0.000689674
35	C11	15	PIR-63	0.439104	0.00585358
35	C11	16	PIR-63	0.454026	0.0132526
35	C11	17	PIR-63	0.465036	0.0167391
35	C11	18	PIR-63	0.484521	0.0287007
35	C11	19	PIR-63	0.509434	0.0460905
35	C11	20	PIR-63	0.537647	0.0667804
35	C11	21	PIR-63	0.575159	0.0967699
35	C11	22	PIR-63	0.625385	0.139472
35	C11	23	PIR-63	0.695113	0.201677
35	C11	24	PIR-63	0.773353	0.272394
35	C11	25	PIR-63	0.890016	0.381533
35	C11	26	PIR-63	1.07995	0.563944
35	C11	27	PIR-63	1.33667	0.813141
35	C11	28	PIR-63	1.66682	1.13576
35	C11	29	PIR-63	2.0462	1.50763
35	C11	30	PIR-63	2.39135	1.84525
35	C11	31	PIR-63	2.68679	2.13317
35	C11	32	PIR-63	2.90549	2.34434
35	C11	33	PIR-63	3.03749	2.46883
35	C11	34	PIR-63	3.12885	2.55266
35	C11	35	PIR-63	3.19438	2.61067
35	C11	36	PIR-63	3.23729	2.64605
35	C11	37	PIR-63	3.26499	2.66623
35	C11	38	PIR-63	3.28871	2.68243
35	C11	39	PIR-63	3.30484	2.69104
35	C11	40	PIR-63	3.31763	2.6963
35	C11	41	PIR-63	3.31689	2.68804
35	C11	42	PIR-63	3.30782	2.67144
35	C11	43	PIR-63	3.30185	2.65795
35	C11	44	PIR-63	3.31346	2.66203
35	C11	45	PIR-63	3.31697	2.65802
36	C12	1	PIR-63	0.29725	0.0240088
36	C12	2	PIR-63	0.298724	0.0192517
36	C12	3	PIR-63	0.298273	0.0125683
36	C12	4	PIR-63	0.30143	0.00949397
36	C12	5	PIR-63	0.300221	0.00205336
36	C12	6	PIR-63	0.30127	-0.00312967
36	C12	7	PIR-63	0.309923	-0.000708905
36	C12	8	PIR-63	0.313417	-0.00344686
36	C12	9	PIR-63	0.314018	-0.00907776
36	C12	10	PIR-63	0.314874	-0.0144532
36	C12	11	PIR-63	0.322276	-0.0132835
36	C12	12	PIR-63	0.332705	-0.00908597
36	C12	13	PIR-63	0.346066	-0.00195689
36	C12	14	PIR-63	0.360445	0.00619084
36	C12	15	PIR-63	0.37235	0.0118631
36	C12	16	PIR-63	0.379691	0.0129731
36	C12	17	PIR-63	0.403901	0.0309509
36	C12	18	PIR-63	0.426637	0.0474549
36	C12	19	PIR-63	0.443877	0.0584637
36	C12	20	PIR-63	0.467575	0.0759297
36	C12	21	PIR-63	0.496409	0.0985313
36	C12	22	PIR-63	0.533301	0.129192
36	C12	23	PIR-63	0.575355	0.165014
36	C12	24	PIR-63	0.627655	0.211082
36	C12	25	PIR-63	0.703003	0.280198
36	C12	26	PIR-63	0.793428	0.364392
36	C12	27	PIR-63	0.923429	0.48816
36	C12	28	PIR-63	1.11881	0.677308
36	C12	29	PIR-63	1.39156	0.943832
36	C12	30	PIR-63	1.72163	1.26766
36	C12	31	PIR-63	2.08012	1.61992
36	C12	32	PIR-63	2.40605	1.93962
36	C12	33	PIR-63	2.65586	2.1832
36	C12	34	PIR-63	2.83787	2.35898
36	C12	35	PIR-63	2.95876	2.47364
36	C12	36	PIR-63	3.04078	2.54942
36	C12	37	PIR-63	3.09688	2.59929
36	C12	38	PIR-63	3.13913	2.63531
36	C12	39	PIR-63	3.16182	2.65177
36	C12	40	PIR-63	3.17253	2.65624
36	C12	41	PIR-63	3.19596	2.67344
36	C12	42	PIR-63	3.2305	2.70175
36	C12	43	PIR-63	3.23657	2.70159
36	C12	44	PIR-63	3.20626	2.66505
36	C12	45	PIR-63	3.19643	2.64898
37	D1	1	PIR-58	0.400904	0.00623831
37	D1	2	PIR-58	0.400695	0.00847547
37	D1	3	PIR-58	0.396485	0.00671211
37	D1	4	PIR-58	0.391917	0.00459035
37	D1	5	PIR-58	0.38555	0.000670168
37	D1	6	PIR-58	0.379723	-0.00271035
37	D1	7	PIR-58	0.376874	-0.00311308
37	D1	8	PIR-58	0.372072	-0.00546823
37	D1	9	PIR-58	0.370853	-0.00424002
37	D1	10	PIR-58	0.36991	-0.00273696
37	D1	11	PIR-58	0.36559	-0.00461046
37	D1	12	PIR-58	0.365845	-0.00190863
37	D1	13	PIR-58	0.369342	0.0040349
37	D1	14	PIR-58	0.367918	0.00505746
37	D1	15	PIR-58	0.364137	0.00372275
37	D1	16	PIR-58	0.364353	0.00638519
37	D1	17	PIR-58	0.372047	0.016526
37	D1	18	PIR-58	0.388223	0.0351489
37	D1	19	PIR-58	0.417879	0.0672517
37	D1	20	PIR-58	0.471353	0.123172
37	D1	21	PIR-58	0.551146	0.205412
37	D1	22	PIR-58	0.695044	0.351756
37	D1	23	PIR-58	0.882403	0.541561
37	D1	24	PIR-58	1.10603	0.767638
37	D1	25	PIR-58	1.3172	0.981257
37	D1	26	PIR-58	1.51808	1.18458
37	D1	27	PIR-58	1.6721	1.34105
37	D1	28	PIR-58	1.78087	1.45227
37	D1	29	PIR-58	1.85352	1.52736
37	D1	30	PIR-58	1.8974	1.57368
37	D1	31	PIR-58	1.92803	1.60676
37	D1	32	PIR-58	1.9564	1.63757
37	D1	33	PIR-58	1.9799	1.66352
37	D1	34	PIR-58	1.98959	1.67566
37	D1	35	PIR-58	1.97959	1.66811
37	D1	36	PIR-58	2.00075	1.69172
37	D1	37	PIR-58	2.00862	1.70203
37	D1	38	PIR-58	2.00878	1.70463
37	D1	39	PIR-58	2.01313	1.71143
37	D1	40	PIR-58	2.01189	1.71264
37	D1	41	PIR-58	2.00867	1.71187
37	D1	42	PIR-58	2.01935	1.725
37	D1	43	PIR-58	2.02349	1.73158
37	D1	44	PIR-58	2.01539	1.72593
37	D1	45	PIR-58	2.02195	1.73493
38	D2	1	PIR-58	0.503123	0.00832117
38	D2	2	PIR-58	0.503431	0.0096481
38	D2	3	PIR-58	0.49492	0.00215649
38	D2	4	PIR-58	0.489287	-0.00245726
38	D2	5	PIR-58	0.491497	0.000771143
38	D2	6	PIR-58	0.496418	0.00671132
38	D2	7	PIR-58	0.493891	0.00520384
38	D2	8	PIR-58	0.482845	-0.00482294
38	D2	9	PIR-58	0.478426	-0.00822346
38	D2	10	PIR-58	0.480224	-0.00540565
38	D2	11	PIR-58	0.483035	-0.00157619
38	D2	12	PIR-58	0.482851	-0.000740765
38	D2	13	PIR-58	0.485594	0.00302146
38	D2	14	PIR-58	0.486495	0.00494124
38	D2	15	PIR-58	0.480036	-0.000498747
38	D2	16	PIR-58	0.480435	0.000919523
38	D2	17	PIR-58	0.488688	0.0101914
38	D2	18	PIR-58	0.497113	0.0196351
38	D2	19	PIR-58	0.510974	0.0345157
38	D2	20	PIR-58	0.550894	0.0754549
38	D2	21	PIR-58	0.611181	0.136761
38	D2	22	PIR-58	0.717049	0.243648
38	D2	23	PIR-58	0.871368	0.398986
38	D2	24	PIR-58	1.06376	0.592399
38	D2	25	PIR-58	1.27155	0.801208
38	D2	26	PIR-58	1.4771	1.00777
38	D2	27	PIR-58	1.64179	1.17349
38	D2	28	PIR-58	1.76809	1.30081
38	D2	29	PIR-58	1.84776	1.3815
38	D2	30	PIR-58	1.90953	1.44428
38	D2	31	PIR-58	1.93933	1.4751
38	D2	32	PIR-58	1.97547	1.51226
38	D2	33	PIR-58	1.99836	1.53617
38	D2	34	PIR-58	2.01079	1.54962
38	D2	35	PIR-58	2.02988	1.56973
38	D2	36	PIR-58	2.04322	1.58409
38	D2	37	PIR-58	2.04004	1.58193
38	D2	38	PIR-58	2.04197	1.58488
38	D2	39	PIR-58	2.0504	1.59433
38	D2	40	PIR-58	2.05778	1.60272
38	D2	41	PIR-58	2.06296	1.60892
38	D2	42	PIR-58	2.06325	1.61023
38	D2	43	PIR-58	2.05795	1.60595
38	D2	44	PIR-58	2.05596	1.60498
38	D2	45	PIR-58	2.05457	1.60461
39	D3	1	PIR-58	1.03853	0.0107897
39	D3	2	PIR-58	1.03248	0.00457659
39	D3	3	PIR-58	1.02468	-0.00337972
39	D3	4	PIR-58	1.03074	0.00251572
39	D3	5	PIR-58	1.03141	0.0030284
39	D3	6	PIR-58	1.02542	-0.0031176
39	D3	7	PIR-58	1.02505	-0.00364563
39	D3	8	PIR-58	1.02658	-0.00227906
39	D3	9	PIR-58	1.03057	0.00154894
39	D3	10	PIR-58	1.03544	0.00626136
39	D3	11	PIR-58	1.03363	0.0042915
39	D3	12	PIR-58	1.03032	0.000823531
39	D3	13	PIR-58	1.02936	-0.000298275
39	D3	14	PIR-58	1.02754	-0.00227696
39	D3	15	PIR-58	1.02582	-0.00415968
39	D3	16	PIR-58	1.02993	-0.00021187
39	D3	17	PIR-58	1.0312	0.000899353
39	D3	18	PIR-58	1.03352	0.00306355
39	D3	19	PIR-58	1.04962	0.0190045
39	D3	20	PIR-58	1.07269	0.0419156
39	D3	21	PIR-58	1.10584	0.0749082
39	D3	22	PIR-58	1.18073	0.149636
39	D3	23	PIR-58	1.30361	0.272356
39	D3	24	PIR-58	1.4681	0.436681
39	D3	25	PIR-58	1.65171	0.620133
39	D3	26	PIR-58	1.84098	0.809246
39	D3	27	PIR-58	2.00711	0.97521
39	D3	28	PIR-58	2.1353	1.10325
39	D3	29	PIR-58	2.22644	1.19422
39	D3	30	PIR-58	2.29735	1.26497
39	D3	31	PIR-58	2.33544	1.3029
39	D3	32	PIR-58	2.35729	1.3246
39	D3	33	PIR-58	2.37987	1.34701
39	D3	34	PIR-58	2.39555	1.36254
39	D3	35	PIR-58	2.41083	1.37765
39	D3	36	PIR-58	2.4209	1.38757
39	D3	37	PIR-58	2.42601	1.39251
39	D3	38	PIR-58	2.42526	1.3916
39	D3	39	PIR-58	2.43072	1.39691
39	D3	40	PIR-58	2.44142	1.40744
39	D3	41	PIR-58	2.44386	1.40973
39	D3	42	PIR-58	2.4421	1.4078
39	D3	43	PIR-58	2.44127	1.40682
39	D3	44	PIR-58	2.43999	1.40537
39	D3	45	PIR-58	2.44069	1.40592
40	D4	1	PIR-58	0.486706	-0.00339945
40	D4	2	PIR-58	0.485813	-0.00587368
40	D4	3	PIR-58	0.490593	-0.00267427
40	D4	4	PIR-58	0.494099	-0.000749653
40	D4	5	PIR-58	0.495309	-0.0011205
40	D4	6	PIR-58	0.499437	0.00142722
40	D4	7	PIR-58	0.500392	0.000800583
40	D4	8	PIR-58	0.501243	7.15713e-05
40	D4	9	PIR-58	0.501355	-0.00139749
40	D4	10	PIR-58	0.508614	0.00427992
40	D4	11	PIR-58	0.511517	0.00560292
40	D4	12	PIR-58	0.507392	-0.000103615
40	D4	13	PIR-58	0.506048	-0.00302816
40	D4	14	PIR-58	0.50878	-0.00187695
40	D4	15	PIR-58	0.512937	0.000698524
40	D4	16	PIR-58	0.514568	0.00074932
40	D4	17	PIR-58	0.51272	-0.00267942
40	D4	18	PIR-58	0.515613	-0.00136739
40	D4	19	PIR-58	0.535559	0.0169971
40	D4	20	PIR-58	0.557118	0.0369759
40	D4	21	PIR-58	0.593	0.0712765
40	D4	22	PIR-58	0.664182	0.140878
40	D4	23	PIR-58	0.77935	0.254464
40	D4	24	PIR-58	0.941588	0.415122
40	D4	25	PIR-58	1.13926	0.611215
40	D4	26	PIR-58	1.34902	0.819393
40	D4	27	PIR-58	1.55256	1.02135
40	D4	28	PIR-58	1.72311	1.19032
40	D4	29	PIR-58	1.84708	1.31271
40	D4	30	PIR-58	1.93788	1.40193
40	D4	31	PIR-58	2.00318	1.46565
40	D4	32	PIR-58	2.06064	1.52152
40	D4	33	PIR-58	2.09574	1.55505
40	D4	34	PIR-58	2.11368	1.5714
40	D4	35	PIR-58	2.1271	1.58324
40	D4	36	PIR-58	2.14057	1.59514
40	D4	37	PIR-58	2.15061	1.6036
40	D4	38	PIR-58	2.15241	1.60381
40	D4	39	PIR-58	2.15042	1.60024
40	D4	40	PIR-58	2.16538	1.61362
40	D4	41	PIR-58	2.17721	1.62387
40	D4	42	PIR-58	2.18469	1.62977
40	D4	43	PIR-58	2.18707	1.63057
40	D4	44	PIR-58	2.17009	1.61201
40	D4	45	PIR-58	2.16786	1.6082
41	D5	1	PIR-58	0.496151	-0.00594238
41	D5	2	PIR-58	0.498928	-0.00452976
41	D5	3	PIR-58	0.498024	-0.00679854
41	D5	4	PIR-58	0.499794	-0.00639417
41	D5	5	PIR-58	0.503965	-0.00358781
41	D5	6	PIR-58	0.515242	0.00632431
41	D5	7	PIR-58	0.518745	0.00846267
41	D5	8	PIR-58	0.519133	0.00748538
41	D5	9	PIR-58	0.515173	0.00216041
41	D5	10	PIR-58	0.515894	0.0015172
41	D5	11	PIR-58	0.51628	0.000538238
41	D5	12	PIR-58	0.516221	-0.000886326
41	D5	13	PIR-58	0.516307	-0.00216474
41	D5	14	PIR-58	0.516003	-0.0038341
41	D5	15	PIR-58	0.517268	-0.00393341
41	D5	16	PIR-58	0.523688	0.00112164
41	D5	17	PIR-58	0.523921	-1.07405e-05
41	D5	18	PIR-58	0.530212	0.00491515
41	D5	19	PIR-58	0.544495	0.0178337
41	D5	20	PIR-58	0.573858	0.0458317
41	D5	21	PIR-58	0.635384	0.105993
41	D5	22	PIR-58	0.724031	0.193275
41	D5	23	PIR-58	0.870329	0.338208
41	D5	24	PIR-58	1.06932	0.535831
41	D5	25	PIR-58	1.29244	0.757593
41	D5	26	PIR-58	1.51418	0.977967
41	D5	27	PIR-58	1.71278	1.1752
41	D5	28	PIR-58	1.87834	1.33939
41	D5	29	PIR-58	1.9932	1.45289
41	D5	30	PIR-58	2.05617	1.51449
41	D5	31	PIR-58	2.126	1.58296
41	D5	32	PIR-58	2.16778	1.62338
41	D5	33	PIR-58	2.19577	1.65
41	D5	34	PIR-58	2.21769	1.67055
41	D5	35	PIR-58	2.22488	1.67638
41	D5	36	PIR-58	2.23543	1.68557
41	D5	37	PIR-58	2.23361	1.68238
41	D5	38	PIR-58	2.24005	1.68746
41	D5	39	PIR-58	2.24968	1.69572
41	D5	40	PIR-58	2.26334	1.70802
41	D5	41	PIR-58	2.26634	1.70965
41	D5	42	PIR-58	2.26786	1.70981
41	D5	43	PIR-58	2.25979	1.70037
41	D5	44	PIR-58	2.26312	1.70234
41	D5	45	PIR-58	2.25955	1.69741
42	D6	1	PIR-58	0.367849	0.00400204
42	D6	2	PIR-58	0.36626	-0.00316699
42	D6	3	PIR-58	0.365761	-0.00924587
42	D6	4	PIR-58	0.372311	-0.0082763
42	D6	5	PIR-58	0.382961	-0.00320617
42	D6	6	PIR-58	0.395315	0.00356746
42	D6	7	PIR-58	0.401524	0.00419624
42	D6	8	PIR-58	0.405993	0.00308472
42	D6	9	PIR-58	0.413982	0.00549368
42	D6	10	PIR-58	0.418966	0.00489795
42	D6	11	PIR-58	0.422166	0.00251801
42	D6	12	PIR-58	0.428939	0.0037105
42	D6	13	PIR-58	0.435657	0.00484848
42	D6	14	PIR-58	0.442725	0.00633659
42	D6	15	PIR-58	0.445932	0.00396293
42	D6	16	PIR-58	0.444788	-0.00276085
42	D6	17	PIR-58	0.445078	-0.00805054
42	D6	18	PIR-58	0.447632	-0.0110768
42	D6	19	PIR-58	0.458853	-0.00543613
42	D6	20	PIR-58	0.478686	0.00881663
42	D6	21	PIR-58	0.513853	0.0384037
42	D6	22	PIR-58	0.580857	0.099828
42	D6	23	PIR-58	0.683052	0.196442
42	D6	24	PIR-58	0.838484	0.346295
42	D6	25	PIR-58	1.03731	0.539543
42	D6	26	PIR-58	1.26941	0.766055
42	D6	27	PIR-58	1.50109	0.992161
42	D6	28	PIR-58	1.69873	1.18422
42	D6	29	PIR-58	1.84204	1.32195
42	D6	30	PIR-58	1.95044	1.42477
42	D6	31	PIR-58	2.03572	1.50447
42	D6	32	PIR-58	2.09294	1.55611
42	D6	33	PIR-58	2.13466	1.59225
42	D6	34	PIR-58	2.15677	1.60878
42	D6	35	PIR-58	2.16765	1.61408
42	D6	36	PIR-58	2.18645	1.6273
42	D6	37	PIR-58	2.19977	1.63504
42	D6	38	PIR-58	2.20155	1.63124
42	D6	39	PIR-58	2.20197	1.62608
42	D6	40	PIR-58	2.21325	1.63177
42	D6	41	PIR-58	2.21833	1.63128
42	D6	42	PIR-58	2.22781	1.63518
42	D6	43	PIR-58	2.22506	1.62685
42	D6	44	PIR-58	2.22032	1.61653
42	D6	45	PIR-58	2.22141	1.61204
43	D7	1	PIR-63	1.19421	0.0254811
43	D7	2	PIR-63	1.19108	0.0107413
43	D7	3	PIR-63	1.19753	0.00558908
43	D7	4	PIR-63	1.20641	0.00285206
43	D7	5	PIR-63	1.21141	-0.00375354
43	D7	6	PIR-63	1.22716	0.000383043
43	D7	7	PIR-63	1.23955	0.00116317
43	D7	8	PIR-63	1.24883	-0.00116282
43	D7	9	PIR-63	1.26327	0.0016664
43	D7	10	PIR-63	1.26708	-0.00613034
43	D7	11	PIR-63	1.27393	-0.0108878
43	D7	12	PIR-63	1.29717	0.000741768
43	D7	13	PIR-63	1.31105	0.00300653
43	D7	14	PIR-63	1.31757	-0.0020776
43	D7	15	PIR-63	1.33315	0.00189102
43	D7	16	PIR-63	1.34883	0.00596275
43	D7	17	PIR-63	1.35524	0.000756311
43	D7	18	PIR-63	1.36702	0.000928116
43	D7	19	PIR-63	1.39436	0.0166563
43	D7	20	PIR-63	1.4213	0.0319856
43	D7	21	PIR-63	1.4448	0.0438805
43	D7	22	PIR-63	1.47381	0.0612805
43	D7	23	PIR-63	1.49822	0.0740823
43	D7	24	PIR-63	1.5388	0.103048
43	D7	25	PIR-63	1.58422	0.136863
43	D7	26	PIR-63	1.64753	0.18856
43	D7	27	PIR-63	1.74458	0.274003
43	D7	28	PIR-63	1.87571	0.393521
43	D7	29	PIR-63	2.03761	0.543815
43	D7	30	PIR-63	2.26904	0.763635
43	D7	31	PIR-63	2.55688	1.03986
43	D7	32	PIR-63	2.86676	1.33813
43	D7	33	PIR-63	3.15151	1.61127
43	D7	34	PIR-63	3.36815	1.8163
43	D7	35	PIR-63	3.51615	1.95269
43	D7	36	PIR-63	3.62392	2.04885
43	D7	37	PIR-63	3.69803	2.11136
43	D7	38	PIR-63	3.74835	2.15006
43	D7	39	PIR-63	3.78725	2.17735
43	D7	40	PIR-63	3.81148	2.18997
43	D7	41	PIR-63	3.8246	2.19148
43	D7	42	PIR-63	3.83218	2.18745
43	D7	43	PIR-63	3.82475	2.16842
43	D7	44	PIR-63	3.82586	2.15792
43	D7	45	PIR-63	3.82516	2.1456
44	D8	1	PIR-63	0.714097	0.0213804
44	D8	2	PIR-63	0.718541	0.0211319
44	D8	3	PIR-63	0.718014	0.015912
44	D8	4	PIR-63	0.709941	0.00314632
44	D8	5	PIR-63	0.708812	-0.00267465
44	D8	6	PIR-63	0.714072	-0.00210802
44	D8	7	PIR-63	0.716441	-0.00443187
44	D8	8	PIR-63	0.715321	-0.0102439
44	D8	9	PIR-63	0.726358	-0.00389986
44	D8	10	PIR-63	0.730004	-0.00494638
44	D8	11	PIR-63	0.735975	-0.00366802
44	D8	12	PIR-63	0.741333	-0.00300281
44	D8	13	PIR-63	0.744912	-0.0041171
44	D8	14	PIR-63	0.761094	0.00737297
44	D8	15	PIR-63	0.771075	0.0126613
44	D8	16	PIR-63	0.777709	0.014602
44	D8	17	PIR-63	0.797776	0.0299762
44	D8	18	PIR-63	0.81826	0.0457673
44	D8	19	PIR-63	0.840942	0.0637567
44	D8	20	PIR-63	0.859678	0.0778003
44	D8	21	PIR-63	0.886192	0.0996217
44	D8	22	PIR-63	0.918415	0.127152
44	D8	23	PIR-63	0.96889	0.172935
44	D8	24	PIR-63	1.03654	0.235895
44	D8	25	PIR-63	1.12892	0.323583
44	D8	26	PIR-63	1.25862	0.448584
44	D8	27	PIR-63	1.44885	0.634124
44	D8	28	PIR-63	1.70193	0.882513
44	D8	29	PIR-63	2.01758	1.19346
44	D8	30	PIR-63	2.34563	1.51682
44	D8	31	PIR-63	2.63095	1.79746
44	D8	32	PIR-63	2.85553	2.01734
44	D8	33	PIR-63	3.01851	2.17563
44	D8	34	PIR-63	3.13032	2.28275
44	D8	35	PIR-63	3.21053	2.35826
44	D8	36	PIR-63	3.27033	2.41337
44	D8	37	PIR-63	3.30061	2.43895
44	D8	38	PIR-63	3.3188	2.45245
44	D8	39	PIR-63	3.32958	2.45854
44	D8	40	PIR-63	3.35711	2.48138
44	D8	41	PIR-63	3.36959	2.48917
44	D8	42	PIR-63	3.37128	2.48617
44	D8	43	PIR-63	3.35657	2.46676
44	D8	44	PIR-63	3.35128	2.45678
44	D8	45	PIR-63	3.34432	2.44513
45	D9	1	PIR-63	0.45173	0.0288261
45	D9	2	PIR-63	0.454435	0.0238459
45	D9	3	PIR-63	0.45414	0.0158656
45	D9	4	PIR-63	0.455656	0.00969653
45	D9	5	PIR-63	0.459653	0.00600837
45	D9	6	PIR-63	0.460694	-0.000635856
45	D9	7	PIR-63	0.461005	-0.00800976
45	D9	8	PIR-63	0.466909	-0.00979048
45	D9	9	PIR-63	0.476283	-0.00810236
45	D9	10	PIR-63	0.48179	-0.0102803
45	D9	11	PIR-63	0.493779	-0.00597642
45	D9	12	PIR-63	0.501599	-0.00584118
45	D9	13	PIR-63	0.504422	-0.0107035
45	D9	14	PIR-63	0.513865	-0.00894509
45	D9	15	PIR-63	0.537646	0.00715028
45	D9	16	PIR-63	0.550308	0.0121272
45	D9	17	PIR-63	0.563303	0.017437
45	D9	18	PIR-63	0.580441	0.0268905
45	D9	19	PIR-63	0.602586	0.0413499
[truncated: 2,321 more rows]

## Sheet: Results
Well	Well Position	Omit	Sample Name	Target Name	Task	Reporter	Quencher	Quantity	Quantity Mean	Quantity SD	RQ	RQ Min	RQ Max	CT	Ct Mean	Ct SD	Delta Ct	Delta Ct Mean	Delta Ct SD	Delta Ct SE	Delta Delta Ct	Automatic Ct Threshold	Ct Threshold	Automatic Baseline	Baseline Start	Baseline End	Amp Status	Comments	Cq Conf	OUTLIERRG	HIGHSD	PRFLOW	Tm1	Tm2	Tm3	Tm4
64	F4	FALSE	A1	PIR-51	UNKNOWN	SYBR	None							25.3775	25.0671	0.275192						TRUE	0.240901	TRUE	3	20	Amp		0.985207	N	N	N	82.9397
76	G4	FALSE	A1	PIR-51	UNKNOWN	SYBR	None							24.9704	25.0671	0.275192						TRUE	0.240901	TRUE	3	19	Amp		0.981955	N	N	N	81.0182
88	H4	FALSE	A1	PIR-51	UNKNOWN	SYBR	None							24.8532	25.0671	0.275192						TRUE	0.240901	TRUE	3	19	Amp		0.990309	N	N	N	81.0182
65	F5	FALSE	A2	PIR-51	UNKNOWN	SYBR	None							25.2769	24.9077	0.319729						TRUE	0.240901	TRUE	3	19	Amp		0.972425	Y	N	N	81.9791
77	G5	FALSE	A2	PIR-51	UNKNOWN	SYBR	None							24.7188	24.9077	0.319729						TRUE	0.240901	TRUE	3	17	Amp		0.982759	N	N	N	81.9791
89	H5	FALSE	A2	PIR-51	UNKNOWN	SYBR	None							24.7275	24.9077	0.319729						TRUE	0.240901	TRUE	3	18	Amp		0.986057	N	N	N	81.0182
66	F6	FALSE	A3	PIR-51	UNKNOWN	SYBR	None							25.955	25.7445	0.188102						TRUE	0.240901	TRUE	3	20	Amp		0.952384	N	N	N	81.9791
78	G6	FALSE	A3	PIR-51	UNKNOWN	SYBR	None							25.5929	25.7445	0.188102						TRUE	0.240901	TRUE	3	17	Amp		0.983831	N	N	N	82.9397
90	H6	FALSE	A3	PIR-51	UNKNOWN	SYBR	None							25.6855	25.7445	0.188102						TRUE	0.240901	TRUE	3	19	Amp		0.982546	N	N	N	81.0182
61	F1	FALSE	H1	PIR-51	UNKNOWN	SYBR	None							23.9805	23.938	0.0481366						TRUE	0.240901	TRUE	3	19	Amp		0.987766	N	N	N	81.0182
73	G1	FALSE	H1	PIR-51	UNKNOWN	SYBR	None							23.8857	23.938	0.0481366						TRUE	0.240901	TRUE	3	20	Amp		0.984286	N	N	N	81.0182
85	H1	FALSE	H1	PIR-51	UNKNOWN	SYBR	None							23.9478	23.938	0.0481366						TRUE	0.240901	TRUE	3	19	Amp		0.984888	N	N	N	81.0182
62	F2	FALSE	H2	PIR-51	UNKNOWN	SYBR	None							24.1531	24.158	0.0194675						TRUE	0.240901	TRUE	3	19	Amp		0.984297	N	N	N	81.0182
74	G2	FALSE	H2	PIR-51	UNKNOWN	SYBR	None							24.1414	24.158	0.0194675						TRUE	0.240901	TRUE	3	19	Amp		0.965796	N	N	N	81.0182
86	H2	FALSE	H2	PIR-51	UNKNOWN	SYBR	None							24.1795	24.158	0.0194675						TRUE	0.240901	TRUE	3	19	Amp		0.981545	N	N	N	81.0182
63	F3	FALSE	H3	PIR-51	UNKNOWN	SYBR	None							24.618	24.5208	0.119599						TRUE	0.240901	TRUE	3	19	Amp		0.981801	N	N	N	81.0182
75	G3	FALSE	H3	PIR-51	UNKNOWN	SYBR	None							24.5572	24.5208	0.119599						TRUE	0.240901	TRUE	3	20	Amp		0.983391	N	N	N	81.0182
87	H3	FALSE	H3	PIR-51	UNKNOWN	SYBR	None							24.3873	24.5208	0.119599						TRUE	0.240901	TRUE	3	18	Amp		0.981369	N	N	N	81.0182
28	C4	FALSE	A1	PIR-58	UNKNOWN	SYBR	None				1	0.719157	1.39052	21.9439	21.899	0.110935		-3.16806	0.296711	0.171306	0	TRUE	0.139921	TRUE	3	17	Amp		0.896434	N	N	N	81.9791
40	D4	FALSE	A1	PIR-58	UNKNOWN	SYBR	None				1	0.719157	1.39052	21.9805	21.899	0.110935		-3.16806	0.296711	0.171306	0	TRUE	0.139921	TRUE	3	17	Amp		0.950409	N	N	N	81.9791
52	E4	FALSE	A1	PIR-58	UNKNOWN	SYBR	None				1	0.719157	1.39052	21.7727	21.899	0.110935		-3.16806	0.296711	0.171306	0	TRUE	0.139921	TRUE	3	17	Amp		0.949356	N	N	N	81.0182
29	C5	FALSE	A2	PIR-58	UNKNOWN	SYBR	None				0.689395	0.463272	1.02589	21.2373	21.2763	0.160502		-2.63146	0.357754	0.206549	0.536598	TRUE	0.139921	TRUE	3	16	Amp		0.986741	N	N	N	82.9397
41	D5	FALSE	A2	PIR-58	UNKNOWN	SYBR	None				0.689395	0.463272	1.02589	21.4526	21.2763	0.160502		-2.63146	0.357754	0.206549	0.536598	TRUE	0.139921	TRUE	3	17	Amp		0.959765	N	N	N	81.9791
53	E5	FALSE	A2	PIR-58	UNKNOWN	SYBR	None				0.689395	0.463272	1.02589	21.1388	21.2763	0.160502		-2.63146	0.357754	0.206549	0.536598	TRUE	0.139921	TRUE	3	17	Amp		0.924886	N	N	N	81.0182
30	C6	FALSE	A3	PIR-58	UNKNOWN	SYBR	None				0.427356	0.151045	1.20913	23.843	22.8029	0.916948		-1.94157	0.936042	0.540424	1.22649	TRUE	0.139921	TRUE	3	19	Amp		0.807193	N	Y	Y	79.1183
42	D6	FALSE	A3	PIR-58	UNKNOWN	SYBR	None				0.427356	0.151045	1.20913	22.4546	22.8029	0.916948		-1.94157	0.936042	0.540424	1.22649	TRUE	0.139921	TRUE	3	18	Amp		0.936583	N	Y	N	81.9791
54	E6	FALSE	A3	PIR-58	UNKNOWN	SYBR	None				0.427356	0.151045	1.20913	22.1111	22.8029	0.916948		-1.94157	0.936042	0.540424	1.22649	TRUE	0.139921	TRUE	3	18	Amp		0.96117	N	Y	N	81.9791
25	C1	FALSE	H1	PIR-58	UNKNOWN	SYBR	None				2.37381	1.76493	3.19275	21.7761	21.5227	0.262368		-4.41527	0.266748	0.154007	-1.24721	TRUE	0.139921	TRUE	3	17	Amp		0.885034	N	N	N	81.0182
37	D1	FALSE	H1	PIR-58	UNKNOWN	SYBR	None				2.37381	1.76493	3.19275	21.2522	21.5227	0.262368		-4.41527	0.266748	0.154007	-1.24721	TRUE	0.139921	TRUE	3	15	Amp		0.981763	N	N	N	81.0182
49	E1	FALSE	H1	PIR-58	UNKNOWN	SYBR	None				2.37381	1.76493	3.19275	21.5399	21.5227	0.262368		-4.41527	0.266748	0.154007	-1.24721	TRUE	0.139921	TRUE	3	16	Amp		0.978891	N	N	N	79.1183
26	C2	FALSE	H2	PIR-58	UNKNOWN	SYBR	None				1.05964	0.87548	1.28253	22.0151	21.9064	0.170713		-3.25163	0.171819	0.0991999	-0.0835698	TRUE	0.139921	TRUE	3	16	Amp		0.969584	N	N	N	81.0182
38	D2	FALSE	H2	PIR-58	UNKNOWN	SYBR	None				1.05964	0.87548	1.28253	21.9944	21.9064	0.170713		-3.25163	0.171819	0.0991999	-0.0835698	TRUE	0.139921	TRUE	3	16	Amp		0.982826	N	N	N	81.0182
50	E2	FALSE	H2	PIR-58	UNKNOWN	SYBR	None				1.05964	0.87548	1.28253	21.7096	21.9064	0.170713		-3.25163	0.171819	0.0991999	-0.0835698	TRUE	0.139921	TRUE	3	15	Amp		0.979241	N	N	N	81.0182
27	C3	FALSE	H3	PIR-58	UNKNOWN	SYBR	None				0.868345	0.623472	1.20939	21.4307	21.5564	0.273121		-2.9644	0.298159	0.172142	0.20366	TRUE	0.139921	TRUE	3	16	Amp		0.980106	N	N	N	81.0182
39	D3	FALSE	H3	PIR-58	UNKNOWN	SYBR	None				0.868345	0.623472	1.20939	21.8698	21.5564	0.273121		-2.9644	0.298159	0.172142	0.20366	TRUE	0.139921	TRUE	3	17	Amp		0.984695	N	N	N	81.0182
51	E3	FALSE	H3	PIR-58	UNKNOWN	SYBR	None				0.868345	0.623472	1.20939	21.3688	21.5564	0.273121		-2.9644	0.298159	0.172142	0.20366	TRUE	0.139921	TRUE	3	17	Amp		0.95832	N	N	N	81.0182
70	F10	FALSE	A1	PIR-59	UNKNOWN	SYBR	None				1	0.665793	1.50197	25.0863	25.0121	0.241454		-0.0549272	0.366102	0.211369	0	TRUE	0.253789	TRUE	3	19	Amp		0.982189	N	N	N	82.9397
82	G10	FALSE	A1	PIR-59	UNKNOWN	SYBR	None				1	0.665793	1.50197	25.2078	25.0121	0.241454		-0.0549272	0.366102	0.211369	0	TRUE	0.253789	TRUE	3	20	Amp		0.980079	N	N	N	81.9791
94	H10	FALSE	A1	PIR-59	UNKNOWN	SYBR	None				1	0.665793	1.50197	24.7423	25.0121	0.241454		-0.0549272	0.366102	0.211369	0	TRUE	0.253789	TRUE	3	18	Amp		0.98359	N	N	N	81.0182
71	F11	FALSE	A2	PIR-59	UNKNOWN	SYBR	None				0.708659	0.492954	1.01875	24.3709	24.3496	0.0669536		0.44191	0.326665	0.1886	0.496837	TRUE	0.253789	TRUE	3	18	Amp		0.987522	N	N	N	82.9397
83	G11	FALSE	A2	PIR-59	UNKNOWN	SYBR	None				0.708659	0.492954	1.01875	24.4034	24.3496	0.0669536		0.44191	0.326665	0.1886	0.496837	TRUE	0.253789	TRUE	3	18	Amp		0.974529	N	N	N	81.9791
95	H11	FALSE	A2	PIR-59	UNKNOWN	SYBR	None				0.708659	0.492954	1.01875	24.2746	24.3496	0.0669536		0.44191	0.326665	0.1886	0.496837	TRUE	0.253789	TRUE	3	19	Amp		0.984697	N	N	N	82.9397
72	F12	FALSE	A3	PIR-59	UNKNOWN	SYBR	None				0.899694	0.717594	1.128	24.7601	24.8421	0.0777511		0.0975672	0.203537	0.117512	0.152494	TRUE	0.253789	TRUE	3	19	Amp		0.988654	N	N	N	81.9791
84	G12	FALSE	A3	PIR-59	UNKNOWN	SYBR	None				0.899694	0.717594	1.128	24.9148	24.8421	0.0777511		0.0975672	0.203537	0.117512	0.152494	TRUE	0.253789	TRUE	3	18	Amp		0.980569	N	N	N	81.9791
96	H12	FALSE	A3	PIR-59	UNKNOWN	SYBR	None				0.899694	0.717594	1.128	24.8513	24.8421	0.0777511		0.0975672	0.203537	0.117512	0.152494	TRUE	0.253789	TRUE	3	19	Amp		0.980964	N	N	N	81.9791
67	F7	FALSE	H1	PIR-59	UNKNOWN	SYBR	None				0.502611	0.428115	0.59007	24.8415	24.8755	0.136123		0.93756	0.144384	0.0833599	0.992487	TRUE	0.253789	TRUE	3	21	Amp		0.949487	N	N	N	81.9791
79	G7	FALSE	H1	PIR-59	UNKNOWN	SYBR	None				0.502611	0.428115	0.59007	25.0255	24.8755	0.136123		0.93756	0.144384	0.0833599	0.992487	TRUE	0.253789	TRUE	3	21	Amp		0.970971	N	N	N	81.9791
91	H7	FALSE	H1	PIR-59	UNKNOWN	SYBR	None				0.502611	0.428115	0.59007	24.7597	24.8755	0.136123		0.93756	0.144384	0.0833599	0.992487	TRUE	0.253789	TRUE	3	19	Amp		0.978589	N	N	N	81.0182
68	F8	FALSE	H2	PIR-59	UNKNOWN	SYBR	None				0.450724	0.356023	0.570615	24.0106	24.2528	0.211381		1.09476	0.212275	0.122557	1.14968	TRUE	0.253789	TRUE	3	20	Amp		0.972675	N	N	N	82.9397
80	G8	FALSE	H2	PIR-59	UNKNOWN	SYBR	None				0.450724	0.356023	0.570615	24.3473	24.2528	0.211381		1.09476	0.212275	0.122557	1.14968	TRUE	0.253789	TRUE	3	20	Amp		0.98837	N	N	N	81.9791
92	H8	FALSE	H2	PIR-59	UNKNOWN	SYBR	None				0.450724	0.356023	0.570615	24.4003	24.2528	0.211381		1.09476	0.212275	0.122557	1.14968	TRUE	0.253789	TRUE	3	19	Amp		0.958052	N	N	N	81.9791
69	F9	FALSE	H3	PIR-59	UNKNOWN	SYBR	None				0.781487	0.617527	0.98898	24.0229	23.8216	0.174958		0.300779	0.21193	0.122358	0.355706	TRUE	0.253789	TRUE	3	19	Amp		0.986563	N	N	N	82.9397
81	G9	FALSE	H3	PIR-59	UNKNOWN	SYBR	None				0.781487	0.617527	0.98898	23.7059	23.8216	0.174958		0.300779	0.21193	0.122358	0.355706	TRUE	0.253789	TRUE	3	19	Amp		0.975431	N	N	N	82.9397
93	H9	FALSE	H3	PIR-59	UNKNOWN	SYBR	None				0.781487	0.617527	0.98898	23.7361	23.8216	0.174958		0.300779	0.21193	0.122358	0.355706	TRUE	0.253789	TRUE	3	19	Amp		0.991173	N	N	N	81.9791
34	C10	FALSE	A1	PIR-63	UNKNOWN	SYBR	None				1	0.728508	1.37267	25.8266	25.8776	0.0744406		0.810523	0.285083	0.164593	0	TRUE	0.373196	TRUE	3	15	Amp		0.908988	N	N	N	83.9002
46	D10	FALSE	A1	PIR-63	UNKNOWN	SYBR	None				1	0.728508	1.37267	25.963	25.8776	0.0744406		0.810523	0.285083	0.164593	0	TRUE	0.373196	TRUE	3	16	Amp		0.934381	N	N	N	83.9002
58	E10	FALSE	A1	PIR-63	UNKNOWN	SYBR	None				1	0.728508	1.37267	25.8432	25.8776	0.0744406		0.810523	0.285083	0.164593	0	TRUE	0.373196	TRUE	3	15	Amp		0.953064	N	N	N	81.9791
35	C11	FALSE	A2	PIR-63	UNKNOWN	SYBR	None				0.78471	0.424902	1.44921	24.9047	25.068	0.450116		1.16029	0.552115	0.318764	0.349768	TRUE	0.373196	TRUE	3	17	Amp		0.952349	N	N	N	81.9791
47	D11	FALSE	A2	PIR-63	UNKNOWN	SYBR	None				0.78471	0.424902	1.44921	25.577	25.068	0.450116		1.16029	0.552115	0.318764	0.349768	TRUE	0.373196	TRUE	3	16	Amp		0.943269	N	N	N	81.9791
59	E11	FALSE	A2	PIR-63	UNKNOWN	SYBR	None				0.78471	0.424902	1.44921	24.7224	25.068	0.450116		1.16029	0.552115	0.318764	0.349768	TRUE	0.373196	TRUE	3	16	Amp		0.948555	N	N	N	81.9791
36	C12	FALSE	A3	PIR-63	UNKNOWN	SYBR	None				0.44078	0.118399	1.64095	26.1027	26.7369	1.168		1.99239	1.18305	0.683034	1.18187	TRUE	0.373196	TRUE	3	16	Amp		0.933545	N	Y	N	82.9397
48	D12	FALSE	A3	PIR-63	UNKNOWN	SYBR	None				0.44078	0.118399	1.64095	28.0848	26.7369	1.168		1.99239	1.18305	0.683034	1.18187	TRUE	0.373196	TRUE	3	15	Amp		0.492697	N	Y	N	81.9791
60	E12	FALSE	A3	PIR-63	UNKNOWN	SYBR	None				0.44078	0.118399	1.64095	26.0231	26.7369	1.168		1.99239	1.18305	0.683034	1.18187	TRUE	0.373196	TRUE	3	15	Amp		0.91139	N	Y	N	81.9791
31	C7	FALSE	H1	PIR-63	UNKNOWN	SYBR	None				0.394343	0.168822	0.921124	25.0302	25.091	0.762024		2.153	0.763543	0.440832	1.34248	TRUE	0.373196	TRUE	3	18	Amp		0.936387	N	Y	N	83.9002
43	D7	FALSE	H1	PIR-63	UNKNOWN	SYBR	None				0.394343	0.168822	0.921124	25.8816	25.091	0.762024		2.153	0.763543	0.440832	1.34248	TRUE	0.373196	TRUE	3	17	Amp		0.90647	N	Y	N	83.9002
55	E7	FALSE	H1	PIR-63	UNKNOWN	SYBR	None				0.394343	0.168822	0.921124	24.3612	25.091	0.762024		2.153	0.763543	0.440832	1.34248	TRUE	0.373196	TRUE	3	16	Amp		0.946356	N	Y	N	83.9002
32	C8	FALSE	H2	PIR-63	UNKNOWN	SYBR	None				0.766641	0.691565	0.849868	25.3562	25.3519	0.090691		1.1939	0.0927568	0.0535532	0.383376	TRUE	0.373196	TRUE	3	15	Amp		0.946257	N	N	N	83.9002
44	D8	FALSE	H2	PIR-63	UNKNOWN	SYBR	None				0.766641	0.691565	0.849868	25.4404	25.3519	0.090691		1.1939	0.0927568	0.0535532	0.383376	TRUE	0.373196	TRUE	3	15	Amp		0.944054	N	N	N	83.9002
56	E8	FALSE	H2	PIR-63	UNKNOWN	SYBR	None				0.766641	0.691565	0.849868	25.2591	25.3519	0.090691		1.1939	0.0927568	0.0535532	0.383376	TRUE	0.373196	TRUE	3	17	Amp		0.937274	N	N	N	83.9002
33	C9	FALSE	H3	PIR-63	UNKNOWN	SYBR	None				0.523228	0.350359	0.781392	24.8826	25.2658	0.340567		1.74501	0.360957	0.208398	0.934489	TRUE	0.373196	TRUE	3	15	Amp		0.927593	N	N	N	83.9002
45	D9	FALSE	H3	PIR-63	UNKNOWN	SYBR	None				0.523228	0.350359	0.781392	25.5339	25.2658	0.340567		1.74501	0.360957	0.208398	0.934489	TRUE	0.373196	TRUE	3	17	Amp		0.934134	N	N	N	83.9002
57	E9	FALSE	H3	PIR-63	UNKNOWN	SYBR	None				0.523228	0.350359	0.781392	25.3811	25.2658	0.340567		1.74501	0.360957	0.208398	0.934489	TRUE	0.373196	TRUE	3	18	Amp		0.937375	N	N	N	83.9002
1	A1	FALSE	A1	U6	UNKNOWN	SYBR	None				1	0.594407	1.68235	21.9796	21.5424	0.378759		-3.52469	0.468176	0.270302	0	TRUE	0.217556	TRUE	3	17	Amp		0.979443	Y	N	N	81.9791
2	A2	FALSE	A1	U6	UNKNOWN	SYBR	None				1	0.594407	1.68235	21.3331	21.5424	0.378759		-3.52469	0.468176	0.270302	0	TRUE	0.217556	TRUE	3	16	Amp		0.951557	N	N	N	81.9791
3	A3	FALSE	A1	U6	UNKNOWN	SYBR	None				1	0.594407	1.68235	21.3144	21.5424	0.378759		-3.52469	0.468176	0.270302	0	TRUE	0.217556	TRUE	3	17	Amp		0.972364	N	N	N	81.9791
4	A4	FALSE	A2	U6	UNKNOWN	SYBR	None				0.620488	0.427223	0.901181	21.0387	21.0716	0.102908		-2.83617	0.335882	0.193922	0.688525	TRUE	0.217556	TRUE	3	16	Amp		0.964153	N	N	N	82.9397
5	A5	FALSE	A2	U6	UNKNOWN	SYBR	None				0.620488	0.427223	0.901181	21.1869	21.0716	0.102908		-2.83617	0.335882	0.193922	0.688525	TRUE	0.217556	TRUE	3	16	Amp		0.903434	N	N	N	81.9791
6	A6	FALSE	A2	U6	UNKNOWN	SYBR	None				0.620488	0.427223	0.901181	20.9891	21.0716	0.102908		-2.83617	0.335882	0.193922	0.688525	TRUE	0.217556	TRUE	3	14	Amp		0.989078	N	N	N	81.9791
7	A7	FALSE	A3	U6	UNKNOWN	SYBR	None				0.314788	0.227906	0.434789	23.1051	22.8874	0.2216		-1.85714	0.290669	0.167818	1.66755	TRUE	0.217556	TRUE	3	18	Amp		0.941479	N	N	N	82.9397
8	A8	FALSE	A3	U6	UNKNOWN	SYBR	None				0.314788	0.227906	0.434789	22.8949	22.8874	0.2216		-1.85714	0.290669	0.167818	1.66755	TRUE	0.217556	TRUE	3	18	Amp		0.962151	N	N	N	81.9791
9	A9	FALSE	A3	U6	UNKNOWN	SYBR	None				0.314788	0.227906	0.434789	22.6621	22.8874	0.2216		-1.85714	0.290669	0.167818	1.66755	TRUE	0.217556	TRUE	3	17	Amp		0.983759	N	N	N	81.9791
13	B1	FALSE	H1	U6	UNKNOWN	SYBR	None				1.40187	1.24593	1.57733	20.8893	20.926	0.0945911		-4.01204	0.106135	0.061277	-0.48735	TRUE	0.217556	TRUE	3	15	Amp		0.98218	N	N	N	81.0182
14	B2	FALSE	H1	U6	UNKNOWN	SYBR	None				1.40187	1.24593	1.57733	21.0334	20.926	0.0945911		-4.01204	0.106135	0.061277	-0.48735	TRUE	0.217556	TRUE	3	16	Amp		0.974046	N	N	N	82.9397
15	B3	FALSE	H1	U6	UNKNOWN	SYBR	None				1.40187	1.24593	1.57733	20.8551	20.926	0.0945911		-4.01204	0.106135	0.061277	-0.48735	TRUE	0.217556	TRUE	3	15	Amp		0.979416	N	N	N	81.9791
16	B4	FALSE	H2	U6	UNKNOWN	SYBR	None				0.323788	0.300988	0.348315	22.1878	22.2602	0.0627683		-1.89781	0.0657179	0.0379422	1.62688	TRUE	0.217556	TRUE	3	16	Amp		0.976711	N	N	N	81.9791
17	B5	FALSE	H2	U6	UNKNOWN	SYBR	None				0.323788	0.300988	0.348315	22.294	22.2602	0.0627683		-1.89781	0.0657179	0.0379422	1.62688	TRUE	0.217556	TRUE	3	17	Amp		0.964201	N	N	N	81.9791
18	B6	FALSE	H2	U6	UNKNOWN	SYBR	None				0.323788	0.300988	0.348315	22.2988	22.2602	0.0627683		-1.89781	0.0657179	0.0379422	1.62688	TRUE	0.217556	TRUE	3	16	Amp		0.98718	N	N	N	81.9791
19	B7	FALSE	H3	U6	UNKNOWN	SYBR	None				0.784083	0.624731	0.984082	21.156	21.3471	0.165851		-3.17377	0.204476	0.118054	0.350921	TRUE	0.217556	TRUE	3	15	Amp		0.981426	N	N	N	83.9002
20	B8	FALSE	H3	U6	UNKNOWN	SYBR	None				0.784083	0.624731	0.984082	21.4544	21.3471	0.165851		-3.17377	0.204476	0.118054	0.350921	TRUE	0.217556	TRUE	3	16	Amp		0.96277	N	N	N	83.9002
21	B9	FALSE	H3	U6	UNKNOWN	SYBR	None				0.784083	0.624731	0.984082	21.4308	21.3471	0.165851		-3.17377	0.204476	0.118054	0.350921	TRUE	0.217556	TRUE	3	16	Amp		0.985425	N	N	N	81.9791
Analysis Type	Singleplex
Endogenous Control	PIR-51
RQ Min/Max Confidence Level	95.0
Reference Sample	A1

## Sheet: Melt Curve Raw Data
Well	Well Position	Reading	Temperature	Fluorescence	Derivative	Target Name
1	A1	1	60.0009	346748	6663.4	U6
1	A1	2	61.7034	335404	3789.68	U6
1	A1	3	64.1447	326152	6109.07	U6
1	A1	4	66.2737	313146	7231.83	U6
1	A1	5	68.3827	297894	7131.13	U6
1	A1	6	70.3289	284015	8068.82	U6
1	A1	7	72.3026	268090	7710.01	U6
1	A1	8	74.3056	252646	7025.83	U6
1	A1	9	76.2471	239006	8389.56	U6
1	A1	10	78.1793	222796	10042.2	U6
1	A1	11	80.0573	203936	28594.9	U6
1	A1	12	81.9791	148982	38079.8	U6
1	A1	13	83.9002	75827.3	23240.5	U6
1	A1	14	85.7722	32321.2	613.142	U6
1	A1	15	87.7448	31111.7	410.187	U6
1	A1	16	89.7696	30281.1	762.491	U6
1	A1	17	91.7608	28762.9	133.79	U6
1	A1	18	93.6054	28516.1	380.056	U6
1	A1	19	94.6507	28118.8	380.052	U6
2	A2	1	60.0009	369021	7574.67	U6
2	A2	2	61.7034	356125	5401.81	U6
2	A2	3	64.1447	342937	6877.06	U6
2	A2	4	66.2737	328296	7693.45	U6
2	A2	5	68.3827	312071	8349.93	U6
2	A2	6	70.3289	295820	8279.05	U6
2	A2	7	72.3026	279480	8181.92	U6
2	A2	8	74.3056	263091	9037.3	U6
2	A2	9	76.2471	245545	5718.72	U6
2	A2	10	78.1793	234496	13502.2	U6
2	A2	11	80.0573	209138	35949.9	U6
2	A2	12	81.9791	140049	39941.4	U6
2	A2	13	83.9002	63318	15996.8	U6
2	A2	14	85.7722	33372	199.689	U6
2	A2	15	87.7448	32978.1	-498.496	U6
2	A2	16	89.7696	33987.5	-915.099	U6
2	A2	17	91.7608	35809.6	306.701	U6
2	A2	18	93.6054	35243.9	-245.802	U6
2	A2	19	94.6507	35500.8	-245.802	U6
3	A3	1	60.0009	359535	6437.26	U6
3	A3	2	61.7034	348576	5473.49	U6
3	A3	3	64.1447	335213	7104.16	U6
3	A3	4	66.2737	320088	7366.64	U6
3	A3	5	68.3827	304552	3308.16	U6
3	A3	6	70.3289	298114	6521.78	U6
3	A3	7	72.3026	285242	7626.82	U6
3	A3	8	74.3056	269965	6790.73	U6
3	A3	9	76.2471	256781	8416.65	U6
3	A3	10	78.1793	240518	10824.3	U6
3	A3	11	80.0573	220190	33168	U6
3	A3	12	81.9791	156447	41353.6	U6
3	A3	13	83.9002	77003.2	20246	U6
3	A3	14	85.7722	39102.7	991.148	U6
3	A3	15	87.7448	37147.6	72.229	U6
3	A3	16	89.7696	37001.4	325.998	U6
3	A3	17	91.7608	36352.2	67.7991	U6
3	A3	18	93.6054	36227.2	1472.53	U6
3	A3	19	94.6507	34687.9	1472.52	U6
4	A4	1	60.0009	363973	6225.92	U6
4	A4	2	61.7034	353373	3992.01	U6
4	A4	3	64.1447	343627	6945.52	U6
4	A4	4	66.2737	328840	5859.68	U6
4	A4	5	68.3827	316482	6819.49	U6
4	A4	6	70.3289	303210	6685.94	U6
4	A4	7	72.3026	290014	8218.33	U6
4	A4	8	74.3056	273553	7152.56	U6
4	A4	9	76.2471	259666	7048.03	U6
4	A4	10	78.1793	246048	9188.09	U6
4	A4	11	80.0573	228793	26822	U6
4	A4	12	81.9791	177246	42725.2	U6
4	A4	13	83.9002	95166.5	24892.2	U6
4	A4	14	85.7722	48568.5	408.068	U6
4	A4	15	87.7448	47763.5	-245.96	U6
4	A4	16	89.7696	48261.5	543.522	U6
4	A4	17	91.7608	47179.3	298.332	U6
4	A4	18	93.6054	46629	1170.22	U6
4	A4	19	94.6507	45405.7	1170.21	U6
5	A5	1	60.0009	362876	5213.66	U6
5	A5	2	61.7034	353999	4406.75	U6
5	A5	3	64.1447	343241	6009.14	U6
5	A5	4	66.2737	330448	6943.43	U6
5	A5	5	68.3827	315804	6806.58	U6
5	A5	6	70.3289	302557	7360.18	U6
5	A5	7	72.3026	288030	8259.18	U6
5	A5	8	74.3056	271487	7817.93	U6
5	A5	9	76.2471	256309	8399.57	U6
5	A5	10	78.1793	240079	9127.85	U6
5	A5	11	80.0573	222937	22120.8	U6
5	A5	12	81.9791	180425	43867.6	U6
5	A5	13	83.9002	96151.1	31870.6	U6
5	A5	14	85.7722	36489.6	1111.32	U6
5	A5	15	87.7448	34297.4	1110.69	U6
5	A5	16	89.7696	32048.5	587.642	U6
5	A5	17	91.7608	30878.4	477.88	U6
5	A5	18	93.6054	29996.9	2405.43	U6
5	A5	19	94.6507	27482.5	2405.43	U6
6	A6	1	60.0009	335221	4743.21	U6
6	A6	2	61.7034	327145	4783.31	U6
6	A6	3	64.1447	315468	5276.6	U6
6	A6	4	66.2737	304234	7174.19	U6
6	A6	5	68.3827	289103	6923.58	U6
6	A6	6	70.3289	275629	4914.04	U6
6	A6	7	72.3026	265930	7115.43	U6
6	A6	8	74.3056	251678	6628.4	U6
6	A6	9	76.2471	238809	6652.44	U6
6	A6	10	78.1793	225955	7581.21	U6
6	A6	11	80.0573	211717	19061.1	U6
6	A6	12	81.9791	175085	39460.1	U6
6	A6	13	83.9002	99278.6	30136.5	U6
6	A6	14	85.7722	42863.2	264.543	U6
6	A6	15	87.7448	42341.4	-668.666	U6
6	A6	16	89.7696	43695.3	-460.9	U6
6	A6	17	91.7608	44613	-215.163	U6
6	A6	18	93.6054	45009.9	-870.508	U6
6	A6	19	94.6507	45919.9	-870.501	U6
7	A7	1	60.0009	346605	5094.17	U6
7	A7	2	61.7034	337932	3309.87	U6
7	A7	3	64.1447	329852	5419.57	U6
7	A7	4	66.2737	318314	5661.52	U6
7	A7	5	68.3827	306374	6525.04	U6
7	A7	6	70.3289	293674	6497.87	U6
7	A7	7	72.3026	280850	7656.62	U6
7	A7	8	74.3056	265513	7052.93	U6
7	A7	9	76.2471	251820	8067.11	U6
7	A7	10	78.1793	236233	8495.73	U6
7	A7	11	80.0573	220278	14871	U6
7	A7	12	81.9791	191699	38671.4	U6
7	A7	13	83.9002	117407	37188.6	U6
7	A7	14	85.7722	47790.2	2634	U6
7	A7	15	87.7448	42594.4	596.634	U6
7	A7	16	89.7696	41386.4	1055.34	U6
7	A7	17	91.7608	39285	518.184	U6
7	A7	18	93.6054	38329.1	838.901	U6
7	A7	19	94.6507	37452.2	838.894	U6
8	A8	1	60.0009	316264	4065.57	U6
8	A8	2	61.7034	309342	3117.01	U6
8	A8	3	64.1447	301733	5826.69	U6
8	A8	4	66.2737	289328	4552.73	U6
8	A8	5	68.3827	279726	5763.37	U6
8	A8	6	70.3289	268509	5975.53	U6
8	A8	7	72.3026	256715	6177.48	U6
8	A8	8	74.3056	244342	6654.53	U6
8	A8	9	76.2471	231422	6370.9	U6
8	A8	10	78.1793	219112	6959.94	U6
8	A8	11	80.0573	206042	14565.8	U6
8	A8	12	81.9791	178049	37461.6	U6
8	A8	13	83.9002	106082	36301.2	U6
8	A8	14	85.7722	38125.9	2231.28	U6
8	A8	15	87.7448	33724.5	507.146	U6
8	A8	16	89.7696	32697.6	264.13	U6
8	A8	17	91.7608	32171.7	854.373	U6
8	A8	18	93.6054	30595.7	429.701	U6
8	A8	19	94.6507	30146.5	429.701	U6
9	A9	1	60.0009	312997	3638.07	U6
9	A9	2	61.7034	306803	4246.51	U6
9	A9	3	64.1447	296436	5169.89	U6
9	A9	4	66.2737	285430	5200.19	U6
9	A9	5	68.3827	274463	6284.96	U6
9	A9	6	70.3289	262231	5503.42	U6
9	A9	7	72.3026	251369	7530.81	U6
9	A9	8	74.3056	236284	5475.51	U6
9	A9	9	76.2471	225654	6916.62	U6
9	A9	10	78.1793	212289	6831.02	U6
9	A9	11	80.0573	199461	16631.4	U6
9	A9	12	81.9791	167498	39484.7	U6
9	A9	13	83.9002	91644.2	32073.1	U6
9	A9	14	85.7722	31603.6	1092.29	U6
9	A9	15	87.7448	29449	489.509	U6
9	A9	16	89.7696	28457.8	14.4778	U6
9	A9	17	91.7608	28429	234.014	U6
9	A9	18	93.6054	27997.3	-22.1116	U6
9	A9	19	94.6507	28020.4	-22.1116	U6
13	B1	1	60.0009	318172	6115.82	U6
13	B1	2	61.7034	307759	5280.69	U6
13	B1	3	64.1447	294868	5907.24	U6
13	B1	4	66.2737	282291	6671.5	U6
13	B1	5	68.3827	268221	6915.26	U6
13	B1	6	70.3289	254762	7863.51	U6
13	B1	7	72.3026	239242	6944.11	U6
13	B1	8	74.3056	225333	3658.93	U6
13	B1	9	76.2471	218229	8444.74	U6
13	B1	10	78.1793	201912	16660.3	U6
13	B1	11	80.0573	170624	34241.7	U6
13	B1	12	81.9791	104818	31937.5	U6
13	B1	13	83.9002	43463.1	7514.08	U6
13	B1	14	85.7722	29396.8	-515.891	U6
13	B1	15	87.7448	30414.4	-27.3019	U6
13	B1	16	89.7696	30469.7	57.5463	U6
13	B1	17	91.7608	30355.1	466.002	U6
13	B1	18	93.6054	29495.5	-415.93	U6
13	B1	19	94.6507	29930.3	-415.93	U6
14	B2	1	60.0009	333063	6992.44	U6
14	B2	2	61.7034	321158	4068.56	U6
14	B2	3	64.1447	311225	5815.5	U6
14	B2	4	66.2737	298844	6222.47	U6
14	B2	5	68.3827	285721	7038.16	U6
14	B2	6	70.3289	272023	6368.45	U6
14	B2	7	72.3026	259454	7553.18	U6
14	B2	8	74.3056	244325	6520.27	U6
14	B2	9	76.2471	231666	8637.87	U6
14	B2	10	78.1793	214976	10575.9	U6
14	B2	11	80.0573	195114	28463.5	U6
14	B2	12	81.9791	140412	37289.7	U6
14	B2	13	83.9002	68775.3	17775.8	U6
14	B2	14	85.7722	35499.1	73.0518	U6
14	B2	15	87.7448	35355	303.755	U6
14	B2	16	89.7696	34740	876.946	U6
14	B2	17	91.7608	32993.8	901.027	U6
14	B2	18	93.6054	31331.7	-1009.77	U6
14	B2	19	94.6507	32387.3	-1009.76	U6
15	B3	1	60.0009	326416	6986.46	U6
15	B3	2	61.7034	314522	4868.56	U6
15	B3	3	64.1447	302636	5778.66	U6
15	B3	4	66.2737	290333	6928.28	U6
15	B3	5	68.3827	275721	3511.02	U6
15	B3	6	70.3289	268888	6413.32	U6
15	B3	7	72.3026	256230	7264.91	U6
15	B3	8	74.3056	241679	6605.82	U6
15	B3	9	76.2471	228853	6924.25	U6
15	B3	10	78.1793	215474	11833.5	U6
15	B3	11	80.0573	193251	30607.8	U6
15	B3	12	81.9791	134429	36286.3	U6
15	B3	13	83.9002	64719.1	15111.4	U6
15	B3	14	85.7722	36430.7	103.267	U6
15	B3	15	87.7448	36227	-422.312	U6
15	B3	16	89.7696	37082.1	287.728	U6
15	B3	17	91.7608	36509.2	-340.177	U6
15	B3	18	93.6054	37136.7	-189.785	U6
15	B3	19	94.6507	37335.1	-189.785	U6
16	B4	1	60.0009	292256	4475.52	U6
16	B4	2	61.7034	284636	3890.86	U6
16	B4	3	64.1447	275137	4691.32	U6
16	B4	4	66.2737	265149	5359.54	U6
16	B4	5	68.3827	253846	6053.99	U6
16	B4	6	70.3289	242064	6390.25	U6
16	B4	7	72.3026	229451	6544.57	U6
16	B4	8	74.3056	216343	6410.39	U6
16	B4	9	76.2471	203897	7014.68	U6
16	B4	10	78.1793	190343	7837.27	U6
16	B4	11	80.0573	175625	20007	U6
16	B4	12	81.9791	137175	32980.3	U6
16	B4	13	83.9002	73816.7	19769.7	U6
16	B4	14	85.7722	36807.9	1346.62	U6
16	B4	15	87.7448	34151.5	134.399	U6
16	B4	16	89.7696	33879.4	1182.88	U6
16	B4	17	91.7608	31524	366.79	U6
16	B4	18	93.6054	30847.5	647.558	U6
16	B4	19	94.6507	30170.6	647.558	U6
17	B5	1	60.0009	296012	4475.77	U6
17	B5	2	61.7034	288392	3788.84	U6
17	B5	3	64.1447	279142	5030.04	U6
17	B5	4	66.2737	268433	5636.98	U6
17	B5	5	68.3827	256545	5147.95	U6
17	B5	6	70.3289	246526	7186.26	U6
17	B5	7	72.3026	232342	6380.93	U6
17	B5	8	74.3056	219561	6247.37	U6
17	B5	9	76.2471	207432	7224.46	U6
17	B5	10	78.1793	193473	7837.24	U6
17	B5	11	80.0573	178755	18390.1	U6
17	B5	12	81.9791	143412	35407.2	U6
17	B5	13	83.9002	75391.6	23396.5	U6
17	B5	14	85.7722	31593.6	428.782	U6
17	B5	15	87.7448	30747.7	441.999	U6
17	B5	16	89.7696	29852.8	337.333	U6
17	B5	17	91.7608	29181.1	729.677	U6
17	B5	18	93.6054	27835.1	1176.12	U6
17	B5	19	94.6507	26605.7	1176.12	U6
18	B6	1	60.0009	310569	4499.19	U6
18	B6	2	61.7034	302910	4091.57	U6
18	B6	3	64.1447	292921	4539.31	U6
18	B6	4	66.2737	283257	6090.06	U6
18	B6	5	68.3827	270413	5777.76	U6
18	B6	6	70.3289	259168	6477.53	U6
18	B6	7	72.3026	246383	6523.37	U6
18	B6	8	74.3056	233317	6214.02	U6
18	B6	9	76.2471	221252	6963.16	U6
18	B6	10	78.1793	207798	7504.35	U6
18	B6	11	80.0573	193705	16883	U6
18	B6	12	81.9791	161259	35101.2	U6
18	B6	13	83.9002	93826.1	30647.8	U6
18	B6	14	85.7722	36453.6	1253.9	U6
18	B6	15	87.7448	33980.2	-439.678	U6
18	B6	16	89.7696	34870.5	-287.661	U6
18	B6	17	91.7608	35443.3	-751.105	U6
18	B6	18	93.6054	36828.8	-315.72	U6
18	B6	19	94.6507	37158.8	-315.72	U6
19	B7	1	60.0009	326986	4385.39	U6
19	B7	2	61.7034	319520	4397.58	U6
19	B7	3	64.1447	308784	5350.7	U6
19	B7	4	66.2737	297392	5899.75	U6
19	B7	5	68.3827	284950	6941.62	U6
19	B7	6	70.3289	271440	7166.35	U6
19	B7	7	72.3026	257296	7343.12	U6
19	B7	8	74.3056	242587	7162.33	U6
19	B7	9	76.2471	228682	7592.05	U6
19	B7	10	78.1793	214012	7727.53	U6
19	B7	11	80.0573	199500	13178.6	U6
19	B7	12	81.9791	174173	36769	U6
19	B7	13	83.9002	103536	41448.3	U6
19	B7	14	85.7722	25945.4	3884.89	U6
19	B7	15	87.7448	18282.1	82.0833	U6
19	B7	16	89.7696	18115.9	361.69	U6
19	B7	17	91.7608	17395.7	245.325	U6
19	B7	18	93.6054	16943.2	535.528	U6
19	B7	19	94.6507	16383.4	535.524	U6
20	B8	1	60.0009	323177	4365.93	U6
20	B8	2	61.7034	315744	4098.48	U6
20	B8	3	64.1447	305739	5004.44	U6
20	B8	4	66.2737	295084	6411.78	U6
20	B8	5	68.3827	281562	5534.47	U6
20	B8	6	70.3289	270791	7053.81	U6
20	B8	7	72.3026	256869	7075.74	U6
20	B8	8	74.3056	242696	6179.44	U6
20	B8	9	76.2471	230698	8073.55	U6
20	B8	10	78.1793	215099	7225.63	U6
20	B8	11	80.0573	201529	10817.3	U6
20	B8	12	81.9791	180740	32493.8	U6
20	B8	13	83.9002	118317	42096.4	U6
20	B8	14	85.7722	39512.4	5456.85	U6
20	B8	15	87.7448	28748.2	-119.12	U6
20	B8	16	89.7696	28989.4	349.611	U6
20	B8	17	91.7608	28293.3	611.547	U6
20	B8	18	93.6054	27165.2	733.642	U6
20	B8	19	94.6507	26398.3	733.642	U6
21	B9	1	60.0009	305218	4178.01	U6
21	B9	2	61.7034	298105	3961.65	U6
21	B9	3	64.1447	288433	5011.28	U6
21	B9	4	66.2737	277764	5424.73	U6
21	B9	5	68.3827	266324	5822.56	U6
21	B9	6	70.3289	254992	6812.08	U6
21	B9	7	72.3026	241547	6655.86	U6
21	B9	8	74.3056	228215	6180.92	U6
21	B9	9	76.2471	216215	6980.6	U6
21	B9	10	78.1793	202727	7390.37	U6
21	B9	11	80.0573	188848	12987.9	U6
21	B9	12	81.9791	163887	35940	U6
21	B9	13	83.9002	94843.1	35320.7	U6
21	B9	14	85.7722	28722.9	1673.9	U6
21	B9	15	87.7448	25421	306.039	U6
21	B9	16	89.7696	24801.3	164.199	U6
21	B9	17	91.7608	24474.3	480.123	U6
21	B9	18	93.6054	23588.7	493.506	U6
21	B9	19	94.6507	23072.8	493.506	U6
25	C1	1	60.0009	232357	3329.41	PIR-58
25	C1	2	61.7034	226689	2692.3	PIR-58
25	C1	3	64.1447	220116	3012.11	PIR-58
25	C1	4	66.2737	213703	3411.85	PIR-58
25	C1	5	68.3827	206508	4683.49	PIR-58
25	C1	6	70.3289	197393	4625.26	PIR-58
25	C1	7	72.3026	188264	5682.77	PIR-58
25	C1	8	74.3056	176881	6126.75	PIR-58
25	C1	9	76.2471	164986	9161.67	PIR-58
25	C1	10	78.1793	147284	16166.8	PIR-58
25	C1	11	80.0573	116923	16910.2	PIR-58
25	C1	12	81.9791	84424.3	13678.2	PIR-58
25	C1	13	83.9002	58147.1	8379.32	PIR-58
25	C1	14	85.7722	42461.1	4680.89	PIR-58
25	C1	15	87.7448	33227.6	1051.67	PIR-58
25	C1	16	89.7696	31098.2	451.072	PIR-58
25	C1	17	91.7608	30200	149.429	PIR-58
25	C1	18	93.6054	29924.3	813.583	PIR-58
25	C1	19	94.6507	29073.9	813.587	PIR-58
26	C2	1	60.0009	246411	4300.63	PIR-58
26	C2	2	61.7034	239089	2569.09	PIR-58
26	C2	3	64.1447	232817	3658.16	PIR-58
26	C2	4	66.2737	225029	3635.49	PIR-58
26	C2	5	68.3827	217362	4696.24	PIR-58
26	C2	6	70.3289	208222	5469.47	PIR-58
26	C2	7	72.3026	197427	5451.07	PIR-58
26	C2	8	74.3056	186508	6698.98	PIR-58
26	C2	9	76.2471	173502	7696.35	PIR-58
26	C2	10	78.1793	158631	14700.8	PIR-58
26	C2	11	80.0573	131023	20084.9	PIR-58
26	C2	12	81.9791	92424	17009	PIR-58
26	C2	13	83.9002	59748.1	10487.4	PIR-58
26	C2	14	85.7722	40115.8	5869.52	PIR-58
26	C2	15	87.7448	28537.6	1703.04	PIR-58
26	C2	16	89.7696	25089.2	183.478	PIR-58
26	C2	17	91.7608	24723.9	473.211	PIR-58
26	C2	18	93.6054	23851	-428.004	PIR-58
26	C2	19	94.6507	24298.4	-428.004	PIR-58
27	C3	1	60.0009	257535	3806.06	PIR-58
27	C3	2	61.7034	251055	2562.43	PIR-58
27	C3	3	64.1447	244799	2944.48	PIR-58
27	C3	4	66.2737	238530	4282.23	PIR-58
27	C3	5	68.3827	229499	4663.75	PIR-58
27	C3	6	70.3289	220422	4749.25	PIR-58
27	C3	7	72.3026	211049	5796.05	PIR-58
27	C3	8	74.3056	199439	6067.58	PIR-58
27	C3	9	76.2471	187659	8304.02	PIR-58
27	C3	10	78.1793	171614	13070.7	PIR-58
27	C3	11	80.0573	147068	19073.2	PIR-58
27	C3	12	81.9791	110412	18217.1	PIR-58
27	C3	13	83.9002	75415.6	10760.3	PIR-58
27	C3	14	85.7722	55272.5	7509.83	PIR-58
27	C3	15	87.7448	40458.6	1929.91	PIR-58
27	C3	16	89.7696	36550.9	615	PIR-58
27	C3	17	91.7608	35326.3	-287.731	PIR-58
27	C3	18	93.6054	35857.1	1366.42	PIR-58
27	C3	19	94.6507	34428.8	1366.42	PIR-58
28	C4	1	60.0009	260463	3357.31	PIR-58
28	C4	2	61.7034	254747	1966.5	PIR-58
28	C4	3	64.1447	249947	4666.75	PIR-58
28	C4	4	66.2737	240011	3869.18	PIR-58
28	C4	5	68.3827	231851	4963.52	PIR-58
28	C4	6	70.3289	222191	5395.96	PIR-58
28	C4	7	72.3026	211541	6361.31	PIR-58
28	C4	8	74.3056	198799	6032.33	PIR-58
28	C4	9	76.2471	187087	7738	PIR-58
28	C4	10	78.1793	172136	11520.9	PIR-58
28	C4	11	80.0573	150500	20175.1	PIR-58
28	C4	12	81.9791	111727	20496.9	PIR-58
28	C4	13	83.9002	72350.5	12418.9	PIR-58
28	C4	14	85.7722	49102.5	7634.06	PIR-58
28	C4	15	87.7448	34043.5	2629.49	PIR-58
28	C4	16	89.7696	28719.3	757.365	PIR-58
28	C4	17	91.7608	27211.3	696.76	PIR-58
28	C4	18	93.6054	25926	474.978	PIR-58
28	C4	19	94.6507	25429.5	474.978	PIR-58
29	C5	1	60.0009	208837	2600.61	PIR-58
29	C5	2	61.7034	204409	2476.81	PIR-58
29	C5	3	64.1447	198362	3202.62	PIR-58
29	C5	4	66.2737	191544	2498.66	PIR-58
29	C5	5	68.3827	186274	3764.03	PIR-58
29	C5	6	70.3289	178949	4686.18	PIR-58
29	C5	7	72.3026	169700	4460.19	PIR-58
29	C5	8	74.3056	160766	5383.75	PIR-58
29	C5	9	76.2471	150313	6025.89	PIR-58
29	C5	10	78.1793	138670	9030.05	PIR-58
29	C5	11	80.0573	121712	15892.6	PIR-58
29	C5	12	81.9791	91169.1	16360.7	PIR-58
29	C5	13	83.9002	59738.6	9864.64	PIR-58
29	C5	14	85.7722	41272.1	6484.75	PIR-58
29	C5	15	87.7448	28480.3	2135.98	PIR-58
29	C5	16	89.7696	24155.3	530.645	PIR-58
29	C5	17	91.7608	23098.7	-12.8627	PIR-58
29	C5	18	93.6054	23122.4	187.24	PIR-58
29	C5	19	94.6507	22926.7	187.236	PIR-58
30	C6	1	60.0009	84729.3	1483.16	PIR-58
30	C6	2	61.7034	82204.2	379.396	PIR-58
30	C6	3	64.1447	81278	945.501	PIR-58
30	C6	4	66.2737	79265	1291.55	PIR-58
30	C6	5	68.3827	76541.2	1284.55	PIR-58
30	C6	6	70.3289	74041.1	1471.38	PIR-58
30	C6	7	72.3026	71137.1	2005.51	PIR-58
30	C6	8	74.3056	67120	2109.8	PIR-58
30	C6	9	76.2471	63023.9	4204.76	PIR-58
30	C6	10	78.1793	54899.5	6166.61	PIR-58
30	C6	11	80.0573	43318.5	2595.25	PIR-58
30	C6	12	81.9791	38331	2777.26	PIR-58
30	C6	13	83.9002	32995.6	945.927	PIR-58
30	C6	14	85.7722	31224.8	556.31	PIR-58
30	C6	15	87.7448	30127.4	982.744	PIR-58
30	C6	16	89.7696	28137.5	334.751	PIR-58
30	C6	17	91.7608	27471	252.705	PIR-58
30	C6	18	93.6054	27004.9	1680.72	PIR-58
30	C6	19	94.6507	25248	1680.72	PIR-58
31	C7	1	60.0009	337568	4346.04	PIR-63
31	C7	2	61.7034	330169	4001.07	PIR-63
31	C7	3	64.1447	320401	5688.97	PIR-63
31	C7	4	66.2737	308289	5468.77	PIR-63
31	C7	5	68.3827	296756	7302.64	PIR-63
31	C7	6	70.3289	282543	7009.45	PIR-63
31	C7	7	72.3026	268709	7762.9	PIR-63
31	C7	8	74.3056	253160	7742.52	PIR-63
31	C7	9	76.2471	238128	7974.08	PIR-63
31	C7	10	78.1793	222720	9303.43	PIR-63
31	C7	11	80.0573	205248	12966.9	PIR-63
31	C7	12	81.9791	180328	27913.4	PIR-63
31	C7	13	83.9002	126704	36752.6	PIR-63
31	C7	14	85.7722	57903.2	14212.6	PIR-63
31	C7	15	87.7448	29867.6	1255.33	PIR-63
31	C7	16	89.7696	27325.8	924.099	PIR-63
31	C7	17	91.7608	25485.7	302.548	PIR-63
31	C7	18	93.6054	24927.6	565.932	PIR-63
31	C7	19	94.6507	24336.1	565.935	PIR-63
32	C8	1	60.0009	331682	4311.97	PIR-63
32	C8	2	61.7034	324341	3868.25	PIR-63
32	C8	3	64.1447	314898	5238.91	PIR-63
32	C8	4	66.2737	303744	5209.17	PIR-63
32	C8	5	68.3827	292758	6732.11	PIR-63
32	C8	6	70.3289	279656	6762.07	PIR-63
32	C8	7	72.3026	266309	7448.31	PIR-63
32	C8	8	74.3056	251390	7335.86	PIR-63
32	C8	9	76.2471	237148	8054.59	PIR-63
32	C8	10	78.1793	221585	9350.56	PIR-63
32	C8	11	80.0573	204024	12703	PIR-63
32	C8	12	81.9791	179612	28311.4	PIR-63
32	C8	13	83.9002	125223	38609	PIR-63
32	C8	14	85.7722	52946.7	12514.7	PIR-63
32	C8	15	87.7448	28260.4	1101.57	PIR-63
32	C8	16	89.7696	26029.9	758.844	PIR-63
32	C8	17	91.7608	24518.9	359.397	PIR-63
32	C8	18	93.6054	23856	283.25	PIR-63
32	C8	19	94.6507	23559.9	283.254	PIR-63
33	C9	1	60.0009	312548	4479.3	PIR-63
33	C9	2	61.7034	304922	3411.91	PIR-63
33	C9	3	64.1447	296592	4872.54	PIR-63
33	C9	4	66.2737	286219	5970.93	PIR-63
33	C9	5	68.3827	273626	6034.03	PIR-63
33	C9	6	70.3289	261882	7151.49	PIR-63
33	C9	7	72.3026	247768	6892.06	PIR-63
33	C9	8	74.3056	233963	6815.87	PIR-63
33	C9	9	76.2471	220730	7215.91	PIR-63
33	C9	10	78.1793	206787	8390	PIR-63
33	C9	11	80.0573	191031	12514.6	PIR-63
33	C9	12	81.9791	166980	31327.5	PIR-63
33	C9	13	83.9002	106797	36530.1	PIR-63
33	C9	14	85.7722	38412.7	6811.04	PIR-63
33	C9	15	87.7448	24977.3	439.129	PIR-63
33	C9	16	89.7696	24088.1	1048.11	PIR-63
33	C9	17	91.7608	22001.1	554.211	PIR-63
33	C9	18	93.6054	20978.8	925.494	PIR-63
33	C9	19	94.6507	20011.4	925.494	PIR-63
34	C10	1	60.0009	343892	5055.51	PIR-63
34	C10	2	61.7034	335285	3809.01	PIR-63
34	C10	3	64.1447	325986	5787.73	PIR-63
34	C10	4	66.2737	313664	5707.42	PIR-63
34	C10	5	68.3827	301627	7056.98	PIR-63
34	C10	6	70.3289	287893	7148.81	PIR-63
34	C10	7	72.3026	273783	7962.35	PIR-63
34	C10	8	74.3056	257835	7322.84	PIR-63
34	C10	9	76.2471	243617	8921.06	PIR-63
34	C10	10	78.1793	226380	9634.64	PIR-63
34	C10	11	80.0573	208286	15276.3	PIR-63
34	C10	12	81.9791	178928	35975.5	PIR-63
34	C10	13	83.9002	109816	37432.1	PIR-63
34	C10	14	85.7722	39742.9	7165.47	PIR-63
34	C10	15	87.7448	25608.3	1339.22	PIR-63
34	C10	16	89.7696	22896.7	26.7231	PIR-63
34	C10	17	91.7608	22843.4	824.41	PIR-63
34	C10	18	93.6054	21322.7	660.051	PIR-63
34	C10	19	94.6507	20632.8	660.051	PIR-63
35	C11	1	60.0009	315429	4188.03	PIR-63
35	C11	2	61.7034	308299	3975.73	PIR-63
35	C11	3	64.1447	298593	5034.5	PIR-63
35	C11	4	66.2737	287875	5772.02	PIR-63
35	C11	5	68.3827	275701	7148.27	PIR-63
35	C11	6	70.3289	261789	6748.55	PIR-63
35	C11	7	72.3026	248470	6069.67	PIR-63
35	C11	8	74.3056	236312	7922.64	PIR-63
35	C11	9	76.2471	220930	7120.14	PIR-63
35	C11	10	78.1793	207173	9315.07	PIR-63
35	C11	11	80.0573	189679	15052.9	PIR-63
35	C11	12	81.9791	160750	36336.9	PIR-63
35	C11	13	83.9002	90943.4	33217.8	PIR-63
35	C11	14	85.7722	28760	5089.42	PIR-63
35	C11	15	87.7448	18720.6	333.82	PIR-63
35	C11	16	89.7696	18044.7	828.787	PIR-63
35	C11	17	91.7608	16394.4	108.417	PIR-63
35	C11	18	93.6054	16194.4	-694.804	PIR-63
35	C11	19	94.6507	16920.7	-694.808	PIR-63
36	C12	1	60.0009	271561	4054.63	PIR-63
36	C12	2	61.7034	264658	3872.35	PIR-63
36	C12	3	64.1447	255204	4152.5	PIR-63
36	C12	4	66.2737	246363	4534.88	PIR-63
36	C12	5	68.3827	236799	5889.08	PIR-63
36	C12	6	70.3289	225338	6606.06	PIR-63
36	C12	7	72.3026	212300	6053.01	PIR-63
36	C12	8	74.3056	200175	6049.81	PIR-63
36	C12	9	76.2471	188430	6753.17	PIR-63
36	C12	10	78.1793	175381	8987.06	PIR-63
36	C12	11	80.0573	158503	14597.2	PIR-63
36	C12	12	81.9791	130450	30552.9	PIR-63
36	C12	13	83.9002	71755.2	27121.9	PIR-63
36	C12	14	85.7722	20983.2	3068.24	PIR-63
36	C12	15	87.7448	14930.8	796.785	PIR-63
36	C12	16	89.7696	13317.5	509.762	PIR-63
36	C12	17	91.7608	12302.4	-103.24	PIR-63
36	C12	18	93.6054	12492.9	-23.8249	PIR-63
36	C12	19	94.6507	12517.8	-23.8268	PIR-63
37	D1	1	60.0009	215281	4155.36	PIR-58
37	D1	2	61.7034	208207	1927.5	PIR-58
37	D1	3	64.1447	203501	3515.28	PIR-58
37	D1	4	66.2737	196017	3404.06	PIR-58
37	D1	5	68.3827	188838	4269.91	PIR-58
37	D1	6	70.3289	180528	4245.67	PIR-58
37	D1	7	72.3026	172148	5682.07	PIR-58
37	D1	8	74.3056	160767	5331.8	PIR-58
37	D1	9	76.2471	150415	8552.18	PIR-58
37	D1	10	78.1793	133891	14967.6	PIR-58
37	D1	11	80.0573	105782	17605.7	PIR-58
37	D1	12	81.9791	71946.7	12848.9	PIR-58
37	D1	13	83.9002	47262.8	9157.54	PIR-58
37	D1	14	85.7722	30119.9	4650.02	PIR-58
37	D1	15	87.7448	20947.3	875.556	PIR-58
37	D1	16	89.7696	19174.5	233.434	PIR-58
37	D1	17	91.7608	18709.7	-488.903	PIR-58
37	D1	18	93.6054	19611.5	1155.84	PIR-58
37	D1	19	94.6507	18403.3	1155.84	PIR-58
38	D2	1	60.0009	241724	3222.21	PIR-58
38	D2	2	61.7034	236238	2884.84	PIR-58
38	D2	3	64.1447	229196	3452.8	PIR-58
38	D2	4	66.2737	221845	4250.06	PIR-58
38	D2	5	68.3827	212881	4379.5	PIR-58
38	D2	6	70.3289	204358	5276.7	PIR-58
38	D2	7	72.3026	193943	4943.73	PIR-58
38	D2	8	74.3056	184041	6477.1	PIR-58
38	D2	9	76.2471	171466	8394.26	PIR-58
38	D2	10	78.1793	155246	14223.4	PIR-58
38	D2	11	80.0573	128535	19363.7	PIR-58
38	D2	12	81.9791	91321.2	15886.8	PIR-58
38	D2	13	83.9002	60801.2	10382.1	PIR-58
38	D2	14	85.7722	41365.9	5166.39	PIR-58
38	D2	15	87.7448	31174.8	1333.65	PIR-58
38	D2	16	89.7696	28474.4	6.2129	PIR-58
38	D2	17	91.7608	28462	489.129	PIR-58
38	D2	18	93.6054	27559.7	128.716	PIR-58
38	D2	19	94.6507	27425.2	128.719	PIR-58
39	D3	1	60.0009	305924	3447.03	PIR-58
39	D3	2	61.7034	300056	3273.51	PIR-58
39	D3	3	64.1447	292064	3582.11	PIR-58
39	D3	4	66.2737	284438	4545.8	PIR-58
39	D3	5	68.3827	274850	4726.52	PIR-58
39	D3	6	70.3289	265652	5336.27	PIR-58
39	D3	7	72.3026	255119	6476.02	PIR-58
39	D3	8	74.3056	242148	6459.43	PIR-58
39	D3	9	76.2471	229607	7865.07	PIR-58
39	D3	10	78.1793	214410	13857	PIR-58
39	D3	11	80.0573	188387	19275.2	PIR-58
39	D3	12	81.9791	151343	17464.5	PIR-58
39	D3	13	83.9002	117792	11314.1	PIR-58
39	D3	14	85.7722	96612.4	6500.54	PIR-58
39	D3	15	87.7448	83789.5	2605.59	PIR-58
39	D3	16	89.7696	78513.6	862.061	PIR-58
39	D3	17	91.7608	76797.1	32.8577	PIR-58
39	D3	18	93.6054	76736.5	1452.06	PIR-58
39	D3	19	94.6507	75218.7	1452.05	PIR-58
40	D4	1	60.0009	245519	2366.89	PIR-58
40	D4	2	61.7034	241489	2683.98	PIR-58
40	D4	3	64.1447	234937	3245.17	PIR-58
40	D4	4	66.2737	228028	3288.66	PIR-58
40	D4	5	68.3827	221092	4282.71	PIR-58
40	D4	6	70.3289	212757	5274.55	PIR-58
40	D4	7	72.3026	202346	5143.64	PIR-58
40	D4	8	74.3056	192044	6054.73	PIR-58
40	D4	9	76.2471	180288	7515.27	PIR-58
40	D4	10	78.1793	165767	10190.7	PIR-58
40	D4	11	80.0573	146629	18074.2	PIR-58
40	D4	12	81.9791	111894	19463.4	PIR-58
40	D4	13	83.9002	74502.9	11616.8	PIR-58
40	D4	14	85.7722	52756.3	8121.91	PIR-58
40	D4	15	87.7448	36735	2045.97	PIR-58
40	D4	16	89.7696	32592.3	862.633	PIR-58
40	D4	17	91.7608	30874.7	323.416	PIR-58
40	D4	18	93.6054	30278.1	940.778	PIR-58
40	D4	19	94.6507	29294.7	940.778	PIR-58
41	D5	1	60.0009	234691	2578.51	PIR-58
41	D5	2	61.7034	230301	2389.3	PIR-58
41	D5	3	64.1447	224468	3005.77	PIR-58
41	D5	4	66.2737	218068	3731.73	PIR-58
41	D5	5	68.3827	210198	4227.57	PIR-58
41	D5	6	70.3289	201970	4443.41	PIR-58
41	D5	7	72.3026	193201	5583.45	PIR-58
41	D5	8	74.3056	182017	5724.4	PIR-58
41	D5	9	76.2471	170903	6811.96	PIR-58
41	D5	10	78.1793	157741	9512.6	PIR-58
41	D5	11	80.0573	139876	17518.3	PIR-58
41	D5	12	81.9791	106209	19264.6	PIR-58
41	D5	13	83.9002	69200.2	11434.5	PIR-58
41	D5	14	85.7722	47795	7122.12	PIR-58
41	D5	15	87.7448	33745.9	2458.69	PIR-58
41	D5	16	89.7696	28767.6	505.277	PIR-58
41	D5	17	91.7608	27761.5	681.578	PIR-58
41	D5	18	93.6054	26504.2	358.564	PIR-58
41	D5	19	94.6507	26129.4	358.561	PIR-58
42	D6	1	60.0009	233217	2101.3	PIR-58
42	D6	2	61.7034	229640	2078.2	PIR-58
42	D6	3	64.1447	224566	2519.6	PIR-58
42	D6	4	66.2737	219202	3150.15	PIR-58
42	D6	5	68.3827	212558	3903.37	PIR-58
42	D6	6	70.3289	204961	4799.95	PIR-58
42	D6	7	72.3026	195488	5593.78	PIR-58
42	D6	8	74.3056	184283	4938.52	PIR-58
42	D6	9	76.2471	174695	6559.48	PIR-58
42	D6	10	78.1793	162021	9059.64	PIR-58
42	D6	11	80.0573	145007	16340.5	PIR-58
42	D6	12	81.9791	113604	20238.8	PIR-58
42	D6	13	83.9002	74723.1	12984.9	PIR-58
42	D6	14	85.7722	50415.5	8423.52	PIR-58
42	D6	15	87.7448	33799.3	2481.2	PIR-58
42	D6	16	89.7696	28775.4	1237.1	PIR-58
42	D6	17	91.7608	26312.1	281.376	PIR-58
42	D6	18	93.6054	25793	544.549	PIR-58
42	D6	19	94.6507	25223.8	544.545	PIR-58
43	D7	1	60.0009	422224	5113.73	PIR-63
43	D7	2	61.7034	413517	4253.52	PIR-63
43	D7	3	64.1447	403133	5995.43	PIR-63
43	D7	4	66.2737	390369	6300.47	PIR-63
43	D7	5	68.3827	377081	7163.11	PIR-63
43	D7	6	70.3289	363140	7992.72	PIR-63
43	D7	7	72.3026	347365	8267.45	PIR-63
43	D7	8	74.3056	330806	7916.54	PIR-63
43	D7	9	76.2471	315436	9310.71	PIR-63
43	D7	10	78.1793	297446	9807.58	PIR-63
43	D7	11	80.0573	279027	14324.3	PIR-63
43	D7	12	81.9791	251498	29017.3	PIR-63
43	D7	13	83.9002	195753	37511.2	PIR-63
43	D7	14	85.7722	125533	13863.3	PIR-63
43	D7	15	87.7448	98185.9	2378.98	PIR-63
43	D7	16	89.7696	93368.9	1030.29	PIR-63
43	D7	17	91.7608	91317.4	271.611	PIR-63
43	D7	18	93.6054	90816.4	765.059	PIR-63
43	D7	19	94.6507	90016.6	765.044	PIR-63
44	D8	1	60.0009	356150	5014.91	PIR-63
44	D8	2	61.7034	347612	3791.06	PIR-63
44	D8	3	64.1447	338357	5194.08	PIR-63
44	D8	4	66.2737	327299	5312.98	PIR-63
44	D8	5	68.3827	316093	6475.17	PIR-63
44	D8	6	70.3289	303491	7591.54	PIR-63
44	D8	7	72.3026	288508	6939.07	PIR-63
44	D8	8	74.3056	274609	7566.71	PIR-63
44	D8	9	76.2471	259918	8220.38	PIR-63
44	D8	10	78.1793	244035	9178.14	PIR-63
44	D8	11	80.0573	226798	12770.3	PIR-63
44	D8	12	81.9791	202256	29311.5	PIR-63
44	D8	13	83.9002	145946	38849.7	PIR-63
44	D8	14	85.7722	73219.4	12000.9	PIR-63
44	D8	15	87.7448	49546.6	1061.08	PIR-63
44	D8	16	89.7696	47398.1	648.982	PIR-63
44	D8	17	91.7608	46105.9	399.154	PIR-63
44	D8	18	93.6054	45369.6	978.82	PIR-63
44	D8	19	94.6507	44346.4	978.82	PIR-63
45	D9	1	60.0009	316035	3935.65	PIR-63
45	D9	2	61.7034	309334	3724.19	PIR-63
45	D9	3	64.1447	300242	4689.91	PIR-63
45	D9	4	66.2737	290258	5693.82	PIR-63
45	D9	5	68.3827	278249	6186.37	PIR-63
45	D9	6	70.3289	266209	6983.29	PIR-63
45	D9	7	72.3026	252426	7001.02	PIR-63
45	D9	8	74.3056	238403	6723.06	PIR-63
45	D9	9	76.2471	225351	7428.55	PIR-63
45	D9	10	78.1793	210997	7794.25	PIR-63
45	D9	11	80.0573	196360	13548.9	PIR-63
45	D9	12	81.9791	170321	31812.6	PIR-63
45	D9	13	83.9002	109206	37268.6	PIR-63
45	D9	14	85.7722	39439.5	6097.02	PIR-63
45	D9	15	87.7448	27412.5	685.064	PIR-63
45	D9	16	89.7696	26025.4	352.995	PIR-63
45	D9	17	91.7608	25322.5	586.516	PIR-63
45	D9	18	93.6054	24240.6	847.702	PIR-63
45	D9	19	94.6507	23354.5	847.706	PIR-63
46	D10	1	60.0009	343036	4376.98	PIR-63
46	D10	2	61.7034	335585	4067.66	PIR-63
46	D10	3	64.1447	325654	5069.2	PIR-63
46	D10	4	66.2737	314862	5743.07	PIR-63
46	D10	5	68.3827	302750	7601.98	PIR-63
46	D10	6	70.3289	287955	7445.05	PIR-63
46	D10	7	72.3026	273260	7764.33	PIR-63
46	D10	8	74.3056	257708	7667.4	PIR-63
46	D10	9	76.2471	242822	8287.73	PIR-63
46	D10	10	78.1793	226809	9600.77	PIR-63
46	D10	11	80.0573	208778	15144.1	PIR-63
46	D10	12	81.9791	179674	34645.6	PIR-63
46	D10	13	83.9002	113117	39071.1	PIR-63
46	D10	14	85.7722	39975.9	8904.07	PIR-63
46	D10	15	87.7448	22411.7	508.529	PIR-63
46	D10	16	89.7696	21382.1	927.709	PIR-63
46	D10	17	91.7608	19534.8	-41.8535	PIR-63
46	D10	18	93.6054	19612	124.747	PIR-63
46	D10	19	94.6507	19481.6	124.751	PIR-63
47	D11	1	60.0009	380571	4154.77	PIR-63
47	D11	2	61.7034	373498	3813.75	PIR-63
47	D11	3	64.1447	364187	5778.04	PIR-63
47	D11	4	66.2737	351886	5173.02	PIR-63
47	D11	5	68.3827	340976	5998.8	PIR-63
47	D11	6	70.3289	329301	6368.58	PIR-63
47	D11	7	72.3026	316731	7616.68	PIR-63
47	D11	8	74.3056	301475	5846.9	PIR-63
47	D11	9	76.2471	290123	7602.42	PIR-63
47	D11	10	78.1793	275434	8213.63	PIR-63
47	D11	11	80.0573	260009	15806.8	PIR-63
47	D11	12	81.9791	229631	32586.9	PIR-63
47	D11	13	83.9002	167028	28936.3	PIR-63
47	D11	14	85.7722	112860	3936.91	PIR-63
47	D11	15	87.7448	105094	1006.78	PIR-63
47	D11	16	89.7696	103055	478.748	PIR-63
47	D11	17	91.7608	102102	948.577	PIR-63
47	D11	18	93.6054	100352	-980.592	PIR-63
47	D11	19	94.6507	101377	-980.577	PIR-63
48	D12	1	60.0009	203139	5249.23	PIR-63
48	D12	2	61.7034	194202	4265.25	PIR-63
48	D12	3	64.1447	183790	5487.76	PIR-63
48	D12	4	66.2737	172106	5889.07	PIR-63
48	D12	5	68.3827	159686	5673.25	PIR-63
48	D12	6	70.3289	148645	7126.77	PIR-63
48	D12	7	72.3026	134579	6494	PIR-63
48	D12	8	74.3056	121571	5799.02	PIR-63
48	D12	9	76.2471	110312	6874.38	PIR-63
48	D12	10	78.1793	97029.8	7237.98	PIR-63
48	D12	11	80.0573	83436.8	9844.83	PIR-63
48	D12	12	81.9791	64516.9	12861.5	PIR-63
48	D12	13	83.9002	39808.8	10625.5	PIR-63
48	D12	14	85.7722	19918	4506.59	PIR-63
48	D12	15	87.7448	11028.3	880.418	PIR-63
48	D12	16	89.7696	9245.63	377.569	PIR-63
48	D12	17	91.7608	8493.81	219.147	PIR-63
48	D12	18	93.6054	8089.57	-371.592	PIR-63
48	D12	19	94.6507	8478	-371.593	PIR-63
49	E1	1	60.0009	173911	1816.58	PIR-58
49	E1	2	61.7034	170818	2369.52	PIR-58
49	E1	3	64.1447	165034	2322.63	PIR-58
49	E1	4	66.2737	160089	2950.88	PIR-58
49	E1	5	68.3827	153865	3218.01	PIR-58
49	E1	6	70.3289	147602	2725.92	PIR-58
49	E1	7	72.3026	142222	4858.25	PIR-58
49	E1	8	74.3056	132491	4167.8	PIR-58
49	E1	9	76.2471	124399	7383.12	PIR-58
49	E1	10	78.1793	110134	12667	PIR-58
49	E1	11	80.0573	86345.1	12496.2	PIR-58
49	E1	12	81.9791	62329.7	8976.75	PIR-58
49	E1	13	83.9002	45084.5	6012.74	PIR-58
49	E1	14	85.7722	33828.7	2983	PIR-58
49	E1	15	87.7448	27944.4	824.574	PIR-58
49	E1	16	89.7696	26274.8	954.628	PIR-58
49	E1	17	91.7608	24373.9	-850.195	PIR-58
49	E1	18	93.6054	25942.2	423.281	PIR-58
49	E1	19	94.6507	25499.8	423.277	PIR-58
50	E2	1	60.0009	241367	3657.95	PIR-58
50	E2	2	61.7034	235139	2656.28	PIR-58
50	E2	3	64.1447	228654	3201.15	PIR-58
50	E2	4	66.2737	221839	4639.72	PIR-58
50	E2	5	68.3827	212054	4869.12	PIR-58
50	E2	6	70.3289	202578	4418.6	PIR-58
50	E2	7	72.3026	193857	6207.03	PIR-58
50	E2	8	74.3056	181424	6837.15	PIR-58
50	E2	9	76.2471	168150	8241.38	PIR-58
50	E2	10	78.1793	152226	15861.8	PIR-58
50	E2	11	80.0573	122437	19746	PIR-58
50	E2	12	81.9791	84489.1	15137.5	PIR-58
50	E2	13	83.9002	55408.5	9334.52	PIR-58
50	E2	14	85.7722	37934.4	4896.85	PIR-58
50	E2	15	87.7448	28274.9	856.837	PIR-58
50	E2	16	89.7696	26539.9	243.831	PIR-58
50	E2	17	91.7608	26054.4	1082.71	PIR-58
50	E2	18	93.6054	24057.2	-720.074	PIR-58
50	E2	19	94.6507	24809.9	-720.07	PIR-58
51	E3	1	60.0009	262551	3019.13	PIR-58
51	E3	2	61.7034	257411	2897.53	PIR-58
51	E3	3	64.1447	250337	3389.24	PIR-58
51	E3	4	66.2737	243121	4380.57	PIR-58
51	E3	5	68.3827	233882	4699.32	PIR-58
51	E3	6	70.3289	224737	5373.95	PIR-58
51	E3	7	72.3026	214130	6049.36	PIR-58
51	E3	8	74.3056	202013	6361.21	PIR-58
51	E3	9	76.2471	189663	8804.71	PIR-58
51	E3	10	78.1793	172651	14482.9	PIR-58
51	E3	11	80.0573	145452	21237.7	PIR-58
51	E3	12	81.9791	104637	17615.6	PIR-58
51	E3	13	83.9002	70795.5	11906.3	PIR-58
51	E3	14	85.7722	48507	7470.76	PIR-58
51	E3	15	87.7448	33770.3	1669.52	PIR-58
51	E3	16	89.7696	30389.8	470.717	PIR-58
51	E3	17	91.7608	29452.5	61.6155	PIR-58
51	E3	18	93.6054	29338.9	1110.39	PIR-58
51	E3	19	94.6507	28178.2	1110.39	PIR-58
52	E4	1	60.0009	223597	2878.53	PIR-58
52	E4	2	61.7034	218696	2253.4	PIR-58
52	E4	3	64.1447	213195	3227.69	PIR-58
52	E4	4	66.2737	206323	3159.38	PIR-58
52	E4	5	68.3827	199660	4116.92	PIR-58
52	E4	6	70.3289	191647	3874.68	PIR-58
52	E4	7	72.3026	184000	5533.68	PIR-58
52	E4	8	74.3056	172916	5299.39	PIR-58
52	E4	9	76.2471	162627	6039.54	PIR-58
52	E4	10	78.1793	150958	11180.8	PIR-58
52	E4	11	80.0573	129960	17929.2	PIR-58
52	E4	12	81.9791	95503.5	15490.3	PIR-58
52	E4	13	83.9002	65745.1	9797.9	PIR-58
52	E4	14	85.7722	47403.4	5304.78	PIR-58
52	E4	15	87.7448	36939.3	2007.39	PIR-58
52	E4	16	89.7696	32874.7	821.648	PIR-58
52	E4	17	91.7608	31238.6	5.23274	PIR-58
52	E4	18	93.6054	31229	647.902	PIR-58
52	E4	19	94.6507	30551.7	647.902	PIR-58
53	E5	1	60.0009	224592	2379.37	PIR-58
53	E5	2	61.7034	220541	2560.38	PIR-58
53	E5	3	64.1447	214291	3178.34	PIR-58
53	E5	4	66.2737	207524	3375.56	PIR-58
53	E5	5	68.3827	200405	4161.37	PIR-58
53	E5	6	70.3289	192306	4274.49	PIR-58
53	E5	7	72.3026	183869	5351.61	PIR-58
53	E5	8	74.3056	173150	5343.57	PIR-58
53	E5	9	76.2471	162776	6711.2	PIR-58
53	E5	10	78.1793	149808	11847	PIR-58
53	E5	11	80.0573	127560	18111	PIR-58
53	E5	12	81.9791	92753.6	18022.8	PIR-58
53	E5	13	83.9002	58130.1	10201.2	PIR-58
53	E5	14	85.7722	39033.5	6680.9	PIR-58
53	E5	15	87.7448	25854.8	1981.13	PIR-58
53	E5	16	89.7696	21843.3	337.076	PIR-58
53	E5	17	91.7608	21172.2	856.819	PIR-58
53	E5	18	93.6054	19591.7	101.032	PIR-58
53	E5	19	94.6507	19486.1	101.036	PIR-58
54	E6	1	60.0009	236619	2523.22	PIR-58
54	E6	2	61.7034	232323	2452.16	PIR-58
54	E6	3	64.1447	226336	2591.3	PIR-58
54	E6	4	66.2737	220819	3295.92	PIR-58
54	E6	5	68.3827	213868	4442.27	PIR-58
54	E6	6	70.3289	205223	4249.61	PIR-58
54	E6	7	72.3026	196835	5343.84	PIR-58
54	E6	8	74.3056	186132	6098.35	PIR-58
54	E6	9	76.2471	174292	6327.97	PIR-58
54	E6	10	78.1793	162065	9041.85	PIR-58
54	E6	11	80.0573	145084	16081.7	PIR-58
54	E6	12	81.9791	114178	20588	PIR-58
54	E6	13	83.9002	74626.6	11463.6	PIR-58
54	E6	14	85.7722	53166.8	8152.92	PIR-58
54	E6	15	87.7448	37084.4	3143.76	PIR-58
54	E6	16	89.7696	30718.8	178.587	PIR-58
54	E6	17	91.7608	30363.2	529.591	PIR-58
54	E6	18	93.6054	29386.3	1243.2	PIR-58
54	E6	19	94.6507	28086.8	1243.21	PIR-58
55	E7	1	60.0009	309601	3558.08	PIR-63
55	E7	2	61.7034	303544	3872.27	PIR-63
55	E7	3	64.1447	294090	4685.39	PIR-63
55	E7	4	66.2737	284115	5177.52	PIR-63
55	E7	5	68.3827	273196	5883.12	PIR-63
55	E7	6	70.3289	261746	6396.11	PIR-63
55	E7	7	72.3026	249122	7081.92	PIR-63
55	E7	8	74.3056	234937	7250.22	PIR-63
55	E7	9	76.2471	220861	7846.94	PIR-63
55	E7	10	78.1793	205699	8886.89	PIR-63
55	E7	11	80.0573	189009	14135.5	PIR-63
55	E7	12	81.9791	161843	29981.4	PIR-63
55	E7	13	83.9002	104246	32460.8	PIR-63
55	E7	14	85.7722	43479.7	7225.39	PIR-63
55	E7	15	87.7448	29226.9	1217.51	PIR-63
55	E7	16	89.7696	26761.7	567.433	PIR-63
55	E7	17	91.7608	25631.8	266.129	PIR-63
55	E7	18	93.6054	25140.9	611.141	PIR-63
55	E7	19	94.6507	24502.1	611.141	PIR-63
56	E8	1	60.0009	325486	4746.29	PIR-63
56	E8	2	61.7034	317405	3704.84	PIR-63
56	E8	3	64.1447	308360	5512.36	PIR-63
56	E8	4	66.2737	296625	5413.27	PIR-63
56	E8	5	68.3827	285208	6473.95	PIR-63
56	E8	6	70.3289	272608	6966.25	PIR-63
56	E8	7	72.3026	258859	6834.88	PIR-63
56	E8	8	74.3056	245169	7605.29	PIR-63
56	E8	9	76.2471	230403	7262.13	PIR-63
56	E8	10	78.1793	216371	8814.02	PIR-63
56	E8	11	80.0573	199818	14291.6	PIR-63
56	E8	12	81.9791	172353	30060.5	PIR-63
56	E8	13	83.9002	114604	36951.6	PIR-63
56	E8	14	85.7722	45430.5	9626.07	PIR-63
56	E8	15	87.7448	26442.1	1206.41	PIR-63
56	E8	16	89.7696	23999.4	314.676	PIR-63
56	E8	17	91.7608	23372.8	-36.3603	PIR-63
56	E8	18	93.6054	23439.9	482.62	PIR-63
56	E8	19	94.6507	22935.4	482.616	PIR-63
57	E9	1	60.0009	297997	4174.93	PIR-63
57	E9	2	61.7034	290889	3339.87	PIR-63
57	E9	3	64.1447	282736	4939.21	PIR-63
57	E9	4	66.2737	272220	5180.6	PIR-63
57	E9	5	68.3827	261294	6412.89	PIR-63
57	E9	6	70.3289	248813	6230.09	PIR-63
57	E9	7	72.3026	236517	6686.73	PIR-63
57	E9	8	74.3056	223123	6768.63	PIR-63
57	E9	9	76.2471	209982	6767.09	PIR-63
57	E9	10	78.1793	196907	7622.81	PIR-63
57	E9	11	80.0573	182591	13477.4	PIR-63
57	E9	12	81.9791	156690	31735.4	PIR-63
57	E9	13	83.9002	95723.2	34659.8	PIR-63
57	E9	14	85.7722	30840.4	6039.28	PIR-63
57	E9	15	87.7448	18927.3	556.948	PIR-63
57	E9	16	89.7696	17799.6	650.583	PIR-63
57	E9	17	91.7608	16504.2	-158.094	PIR-63
57	E9	18	93.6054	16795.8	895.314	PIR-63
57	E9	19	94.6507	15859.9	895.312	PIR-63
58	E10	1	60.0009	306245	4393.17	PIR-63
58	E10	2	61.7034	298766	3441.64	PIR-63
58	E10	3	64.1447	290364	4731.22	PIR-63
58	E10	4	66.2737	280291	5734.15	PIR-63
58	E10	5	68.3827	268198	6015.47	PIR-63
58	E10	6	70.3289	256490	6527.7	PIR-63
58	E10	7	72.3026	243607	7200.57	PIR-63
58	E10	8	74.3056	229184	7048.65	PIR-63
58	E10	9	76.2471	215499	7506.85	PIR-63
58	E10	10	78.1793	200994	8615.84	PIR-63
58	E10	11	80.0573	184814	14998.8	PIR-63
58	E10	12	81.9791	155989	32967.2	PIR-63
58	E10	13	83.9002	92655.6	32569.8	PIR-63
58	E10	14	85.7722	31685.1	6212.84	PIR-63
58	E10	15	87.7448	19429.6	446.637	PIR-63
58	E10	16	89.7696	18525.3	597.342	PIR-63
58	E10	17	91.7608	17335.9	218.712	PIR-63
58	E10	18	93.6054	16932.4	1054.83	PIR-63
58	E10	19	94.6507	15829.8	1054.84	PIR-63
59	E11	1	60.0009	315749	4892.88	PIR-63
59	E11	2	61.7034	307419	4058.32	PIR-63
59	E11	3	64.1447	297511	4874.59	PIR-63
59	E11	4	66.2737	287133	5931.99	PIR-63
59	E11	5	68.3827	274623	5993.98	PIR-63
59	E11	6	70.3289	262957	6601.49	PIR-63
59	E11	7	72.3026	249928	7503.72	PIR-63
59	E11	8	74.3056	234898	7068.71	PIR-63
59	E11	9	76.2471	221174	7627.44	PIR-63
59	E11	10	78.1793	206436	8501.79	PIR-63
59	E11	11	80.0573	190470	15466.3	PIR-63
59	E11	12	81.9791	160747	36117.7	PIR-63
59	E11	13	83.9002	91360.9	32451.9	PIR-63
59	E11	14	85.7722	30611	4792.44	PIR-63
59	E11	15	87.7448	21157.5	531.331	PIR-63
59	E11	16	89.7696	20081.7	490.915	PIR-63
59	E11	17	91.7608	19104.2	-110.578	PIR-63
59	E11	18	93.6054	19308.1	723.646	PIR-63
59	E11	19	94.6507	18551.7	723.65	PIR-63
60	E12	1	60.0009	267625	3178.45	PIR-63
60	E12	2	61.7034	262214	3446.55	PIR-63
60	E12	3	64.1447	253800	4574.66	PIR-63
60	E12	4	66.2737	244060	5236.83	PIR-63
60	E12	5	68.3827	233016	5164.61	PIR-63
60	E12	6	70.3289	222964	5332.81	PIR-63
60	E12	7	72.3026	212439	5953.3	PIR-63
60	E12	8	74.3056	200515	6064.6	PIR-63
60	E12	9	76.2471	188740	6793.75	PIR-63
60	E12	10	78.1793	175613	7521.52	PIR-63
60	E12	11	80.0573	161488	13440.9	PIR-63
60	E12	12	81.9791	135657	28173.6	PIR-63
60	E12	13	83.9002	81532.8	27379.1	PIR-63
60	E12	14	85.7722	30279.3	4703.31	PIR-63
60	E12	15	87.7448	21001.5	290.455	PIR-63
60	E12	16	89.7696	20413.4	174.508	PIR-63
60	E12	17	91.7608	20065.9	133.669	PIR-63
60	E12	18	93.6054	19819.4	1018.23	PIR-63
60	E12	19	94.6507	18755	1018.23	PIR-63
61	F1	1	60.0009	290588	6162.26	PIR-51
61	F1	2	61.7034	280097	3532.72	PIR-51
61	F1	3	64.1447	271472	5294.01	PIR-51
61	F1	4	66.2737	260201	5334.13	PIR-51
61	F1	5	68.3827	248952	5732.56	PIR-51
61	F1	6	70.3289	237795	5572.7	PIR-51
61	F1	7	72.3026	226796	6314.51	PIR-51
61	F1	8	74.3056	214148	6128.53	PIR-51
61	F1	9	76.2471	202249	10254.1	PIR-51
61	F1	10	78.1793	182436	26205.9	PIR-51
61	F1	11	80.0573	133222	35523.7	PIR-51
61	F1	12	81.9791	64951.7	21451.7	PIR-51
61	F1	13	83.9002	23740.9	916.019	PIR-51
61	F1	14	85.7722	22026.1	567.431	PIR-51
61	F1	15	87.7448	20906.8	289.643	PIR-51
61	F1	16	89.7696	20320.3	605.547	PIR-51
61	F1	17	91.7608	19114.6	-520.001	PIR-51
61	F1	18	93.6054	20073.8	421.599	PIR-51
61	F1	19	94.6507	19633.1	421.603	PIR-51
62	F2	1	60.0009	285356	5418.03	PIR-51
62	F2	2	61.7034	276132	3490.53	PIR-51
62	F2	3	64.1447	267610	5378.91	PIR-51
62	F2	4	66.2737	256159	5456.95	PIR-51
62	F2	5	68.3827	244650	4604.02	PIR-51
62	F2	6	70.3289	235690	5915.94	PIR-51
62	F2	7	72.3026	224013	6155.17	PIR-51
62	F2	8	74.3056	211684	5961.39	PIR-51
62	F2	9	76.2471	200110	7979.09	PIR-51
62	F2	10	78.1793	184693	20476.8	PIR-51
62	F2	11	80.0573	146238	34787.5	PIR-51
62	F2	12	81.9791	79382.6	26292	PIR-51
62	F2	13	83.9002	28873.2	2519.65	PIR-51
62	F2	14	85.7722	24156.4	99.5338	PIR-51
62	F2	15	87.7448	23960.1	39.1317	PIR-51
62	F2	16	89.7696	23880.8	978.262	PIR-51
62	F2	17	91.7608	21932.9	146.546	PIR-51
62	F2	18	93.6054	21662.6	272.473	PIR-51
62	F2	19	94.6507	21377.8	272.469	PIR-51
63	F3	1	60.0009	309040	5746.81	PIR-51
63	F3	2	61.7034	299256	4156.19	PIR-51
63	F3	3	64.1447	289110	4403.89	PIR-51
63	F3	4	66.2737	279734	5426.93	PIR-51
63	F3	5	68.3827	268288	6237.79	PIR-51
63	F3	6	70.3289	256148	5829.74	PIR-51
63	F3	7	72.3026	244642	6285.94	PIR-51
63	F3	8	74.3056	232051	6129.19	PIR-51
63	F3	9	76.2471	220152	8015.95	PIR-51
63	F3	10	78.1793	204663	16056.6	PIR-51
63	F3	11	80.0573	174509	34567.6	PIR-51
63	F3	12	81.9791	108076	32815.2	PIR-51
63	F3	13	83.9002	45035	5758.29	PIR-51
63	F3	14	85.7722	34255.5	595.207	PIR-51
63	F3	15	87.7448	33081.4	-150.658	PIR-51
63	F3	16	89.7696	33386.5	525.473	PIR-51
63	F3	17	91.7608	32340.1	579.628	PIR-51
63	F3	18	93.6054	31271	373.938	PIR-51
63	F3	19	94.6507	30880.1	373.935	PIR-51
64	F4	1	60.0009	302099	4589.54	PIR-51
64	F4	2	61.7034	294285	3676.65	PIR-51
64	F4	3	64.1447	285310	4823.66	PIR-51
64	F4	4	66.2737	275040	5628.24	PIR-51
64	F4	5	68.3827	263170	5138.02	PIR-51
64	F4	6	70.3289	253170	6207.17	PIR-51
64	F4	7	72.3026	240919	5617.85	PIR-51
64	F4	8	74.3056	229667	6364.19	PIR-51
64	F4	9	76.2471	217311	6262.23	PIR-51
64	F4	10	78.1793	205211	13706.6	PIR-51
64	F4	11	80.0573	179470	31762.7	PIR-51
64	F4	12	81.9791	118428	36483.8	PIR-51
64	F4	13	83.9002	48338.7	8773.33	PIR-51
64	F4	14	85.7722	31915.1	163.358	PIR-51
64	F4	15	87.7448	31592.8	657.093	PIR-51
64	F4	16	89.7696	30262.4	706.691	PIR-51
64	F4	17	91.7608	28855.2	-311.608	PIR-51
64	F4	18	93.6054	29430	143.155	PIR-51
64	F4	19	94.6507	29280.4	143.159	PIR-51
65	F5	1	60.0009	313866	4041.34	PIR-51
65	F5	2	61.7034	306986	3732.82	PIR-51
65	F5	3	64.1447	297873	5458.06	PIR-51
65	F5	4	66.2737	286253	4948.83	PIR-51
65	F5	5	68.3827	275816	6142.38	PIR-51
65	F5	6	70.3289	263861	5716.25	PIR-51
65	F5	7	72.3026	252579	6270.56	PIR-51
65	F5	8	74.3056	240019	6278.93	PIR-51
65	F5	9	76.2471	227829	7309.87	PIR-51
65	F5	10	78.1793	213704	13262.7	PIR-51
65	F5	11	80.0573	188797	33698.6	PIR-51
65	F5	12	81.9791	124035	37349.3	PIR-51
65	F5	13	83.9002	52283.1	7536.41	PIR-51
65	F5	14	85.7722	38175	656.626	PIR-51
65	F5	15	87.7448	36879.8	236.276	PIR-51
65	F5	16	89.7696	36401.4	293.844	PIR-51
65	F5	17	91.7608	35816.2	144.958	PIR-51
65	F5	18	93.6054	35548.9	269.21	PIR-51
65	F5	19	94.6507	35267.5	269.21	PIR-51
66	F6	1	60.0009	295222	4008.41	PIR-51
66	F6	2	61.7034	288398	3753.56	PIR-51
66	F6	3	64.1447	279234	4315.35	PIR-51
66	F6	4	66.2737	270047	5665.72	PIR-51
66	F6	5	68.3827	258098	5154.72	PIR-51
66	F6	6	70.3289	248066	6205.42	PIR-51
66	F6	7	72.3026	235818	5912.86	PIR-51
66	F6	8	74.3056	223975	6330.12	PIR-51
66	F6	9	76.2471	211685	6322.47	PIR-51
66	F6	10	78.1793	199469	9836.33	PIR-51
66	F6	11	80.0573	180996	27185.3	PIR-51
66	F6	12	81.9791	128751	41141.5	PIR-51
66	F6	13	83.9002	49714	14314.7	PIR-51
66	F6	14	85.7722	22916.9	44.1123	PIR-51
66	F6	15	87.7448	22829.9	376.237	PIR-51
66	F6	16	89.7696	22068.1	229.777	PIR-51
66	F6	17	91.7608	21610.6	283.985	PIR-51
66	F6	18	93.6054	21086.7	885.957	PIR-51
66	F6	19	94.6507	20160.6	885.961	PIR-51
67	F7	1	60.0009	289543	3975.88	PIR-5
67	F7	2	61.7034	282774	3143.15	PIR-5
67	F7	3	64.1447	275101	4351.55	PIR-5
67	F7	4	66.2737	265836	4806.7	PIR-5
67	F7	5	68.3827	255699	5341.3	PIR-5
67	F7	6	70.3289	245303	5629.59	PIR-5
67	F7	7	72.3026	234192	6183.75	PIR-5
67	F7	8	74.3056	221806	5833.95	PIR-5
67	F7	9	76.2471	210480	6732.82	PIR-5
67	F7	10	78.1793	197470	9226.71	PIR-5
67	F7	11	80.0573	180143	24232.2	PIR-5
67	F7	12	81.9791	133573	38804.2	PIR-5
67	F7	13	83.9002	59026.1	16798.6	PIR-5
67	F7	14	85.7722	27579.2	465.355	PIR-5
67	F7	15	87.7448	26661.3	383.612	PIR-5
67	F7	16	89.7696	25884.5	601.329	PIR-5
67	F7	17	91.7608	24687.2	42.1394	PIR-5
67	F7	18	93.6054	24609.4	1131.09	PIR-5
67	F7	19	94.6507	23427.1	1131.09	PIR-5
68	F8	1	60.0009	292535	3848.57	PIR-5
68	F8	2	61.7034	285983	3736.02	PIR-5
68	F8	3	64.1447	276862	4305.75	PIR-5
68	F8	4	66.2737	267695	5350.41	PIR-5
68	F8	5	68.3827	256411	5500.14	PIR-5
68	F8	6	70.3289	245706	5675.89	PIR-5
68	F8	7	72.3026	234504	6566.12	PIR-5
68	F8	8	74.3056	221352	6237.16	PIR-5
68	F8	9	76.2471	209243	6675.78	PIR-5
68	F8	10	78.1793	196344	9255.54	PIR-5
68	F8	11	80.0573	178962	26245	PIR-5
68	F8	12	81.9791	128524	40769.8	PIR-5
68	F8	13	83.9002	50200.9	14615.1	PIR-5
68	F8	14	85.7722	22841.5	381.937	PIR-5
68	F8	15	87.7448	22088.1	254.121	PIR-5
68	F8	16	89.7696	21573.6	-142.281	PIR-5
68	F8	17	91.7608	21856.9	69.6203	PIR-5
68	F8	18	93.6054	21728.4	1648.31	PIR-5
68	F8	19	94.6507	20005.5	1648.31	PIR-5
69	F9	1	60.0009	264539	4086.8	PIR-5
69	F9	2	61.7034	257581	2896.69	PIR-5
69	F9	3	64.1447	250510	4182.87	PIR-5
69	F9	4	66.2737	241604	4871.29	PIR-5
69	F9	5	68.3827	231331	4884.07	PIR-5
69	F9	6	70.3289	221825	4946.55	PIR-5
69	F9	7	72.3026	212062	6145.72	PIR-5
69	F9	8	74.3056	199753	5321.7	PIR-5
69	F9	9	76.2471	189420	5929.75	PIR-5
69	F9	10	78.1793	177963	9135.14	PIR-5
69	F9	11	80.0573	160807	24596.8	PIR-5
69	F9	12	81.9791	113537	37791	PIR-5
69	F9	13	83.9002	40936.4	10639.6	PIR-5
69	F9	14	85.7722	21019.2	-164.094	PIR-5
69	F9	15	87.7448	21342.9	102.079	PIR-5
69	F9	16	89.7696	21136.2	705.877	PIR-5
69	F9	17	91.7608	19730.7	65.62	PIR-5
69	F9	18	93.6054	19609.6	-429.817	PIR-5
69	F9	19	94.6507	20058.9	-429.813	PIR-5
70	F10	1	60.0009	264205	3170.63	PIR-5
70	F10	2	61.7034	258807	3175.64	PIR-5
70	F10	3	64.1447	251054	4431.88	PIR-5
70	F10	4	66.2737	241619	4429.81	PIR-5
70	F10	5	68.3827	232276	4813.96	PIR-5
70	F10	6	70.3289	222907	5771.33	PIR-5
70	F10	7	72.3026	211516	5728.89	PIR-5
70	F10	8	74.3056	200041	5599.33	PIR-5
70	F10	9	76.2471	189170	6291.86	PIR-5
70	F10	10	78.1793	177013	8823.62	PIR-5
70	F10	11	80.0573	160442	24441.3	PIR-5
70	F10	12	81.9791	113471	39701.1	PIR-5
70	F10	13	83.9002	37201.2	10370.6	PIR-5
70	F10	14	85.7722	17787.5	528.179	PIR-5
70	F10	15	87.7448	16745.6	5.80494	PIR-5
70	F10	16	89.7696	16733.8	307.875	PIR-5
70	F10	17	91.7608	16120.8	134.72	PIR-5
70	F10	18	93.6054	15872.3	717.063	PIR-5
70	F10	19	94.6507	15122.7	717.065	PIR-5
71	F11	1	60.0009	271501	3746.51	PIR-5
71	F11	2	61.7034	265123	3114.32	PIR-5
71	F11	3	64.1447	257520	5021.86	PIR-5
71	F11	4	66.2737	246828	4640.84	PIR-5
71	F11	5	68.3827	237041	5206.41	PIR-5
71	F11	6	70.3289	226908	5732.11	PIR-5
71	F11	7	72.3026	215594	5900.35	PIR-5
71	F11	8	74.3056	203776	6044.72	PIR-5
71	F11	9	76.2471	192040	5783.22	PIR-5
71	F11	10	78.1793	180866	8988.56	PIR-5
71	F11	11	80.0573	163985	26311.1	PIR-5
71	F11	12	81.9791	113420	39943.5	PIR-5
71	F11	13	83.9002	36684.9	9746.87	PIR-5
71	F11	14	85.7722	18438.8	425.576	PIR-5
71	F11	15	87.7448	17599.3	357.915	PIR-5
71	F11	16	89.7696	16874.6	-576.258	PIR-5
71	F11	17	91.7608	18022.1	444.893	PIR-5
71	F11	18	93.6054	17201.4	-471.76	PIR-5
71	F11	19	94.6507	17694.5	-471.76	PIR-5
72	F12	1	60.0009	246806	3951.49	PIR-5
72	F12	2	61.7034	240078	3147.32	PIR-5
72	F12	3	64.1447	232395	4135.54	PIR-5
72	F12	4	66.2737	223590	4800.83	PIR-5
72	F12	5	68.3827	213465	4990.62	PIR-5
72	F12	6	70.3289	203752	4860.07	PIR-5
72	F12	7	72.3026	194160	5174.16	PIR-5
72	F12	8	74.3056	183796	5725.19	PIR-5
72	F12	9	76.2471	172681	5601.48	PIR-5
72	F12	10	78.1793	161858	8485.51	PIR-5
72	F12	11	80.0573	145922	24833.4	PIR-5
72	F12	12	81.9791	98196.8	36010.9	PIR-5
72	F12	13	83.9002	29016.3	8214.25	PIR-5
72	F12	14	85.7722	13639.3	154.267	PIR-5
72	F12	15	87.7448	13335	291.79	PIR-5
72	F12	16	89.7696	12744.2	14.0266	PIR-5
72	F12	17	91.7608	12716.2	316.782	PIR-5
72	F12	18	93.6054	12131.9	830.732	PIR-5
72	F12	19	94.6507	11263.5	830.73	PIR-5
73	G1	1	60.0009	300357	6456.79	PIR-51
73	G1	2	61.7034	289364	3805.96	PIR-51
73	G1	3	64.1447	280072	5099.7	PIR-51
73	G1	4	66.2737	269215	4831.03	PIR-51
73	G1	5	68.3827	259026	6424.34	PIR-51
73	G1	6	70.3289	246523	5899.9	PIR-51
73	G1	7	72.3026	234879	6411.63	PIR-51
73	G1	8	74.3056	222036	6529.62	PIR-51
73	G1	9	76.2471	209359	9718.44	PIR-51
73	G1	10	78.1793	190581	28305.8	PIR-51
73	G1	11	80.0573	137423	35065.6	PIR-51
73	G1	12	81.9791	70033.1	20091.2	PIR-51
73	G1	13	83.9002	31436.1	807.812	PIR-51
73	G1	14	85.7722	29923.8	-455.38	PIR-51
73	G1	15	87.7448	30822.1	778.975	PIR-51
73	G1	16	89.7696	29244.8	-266.435	PIR-51
73	G1	17	91.7608	29775.4	730.64	PIR-51
73	G1	18	93.6054	28427.6	-216.777	PIR-51
73	G1	19	94.6507	28654.2	-216.773	PIR-51
74	G2	1	60.0009	361858	7714.28	PIR-51
74	G2	2	61.7034	348724	3582.77	PIR-51
74	G2	3	64.1447	339978	6019	PIR-51
74	G2	4	66.2737	327163	6076.73	PIR-51
74	G2	5	68.3827	314347	6833.46	PIR-51
74	G2	6	70.3289	301048	6901.87	PIR-51
74	G2	7	72.3026	287426	7052.77	PIR-51
74	G2	8	74.3056	273299	7871.92	PIR-51
74	G2	9	76.2471	258016	9588.42	PIR-51
74	G2	10	78.1793	239489	26441.8	PIR-51
74	G2	11	80.0573	189831	41776.4	PIR-51
74	G2	12	81.9791	109545	28407.9	PIR-51
74	G2	13	83.9002	54970.7	1928.74	PIR-51
74	G2	14	85.7722	51360.1	-11.2083	PIR-51
74	G2	15	87.7448	51382.3	783.835	PIR-51
74	G2	16	89.7696	49795.1	414.41	PIR-51
74	G2	17	91.7608	48970	-415.884	PIR-51
74	G2	18	93.6054	49737.1	487.934	PIR-51
74	G2	19	94.6507	49227.1	487.934	PIR-51
75	G3	1	60.0009	298139	5962.92	PIR-51
75	G3	2	61.7034	287987	3580.27	PIR-51
75	G3	3	64.1447	279247	4853.05	PIR-51
75	G3	4	66.2737	268914	5413.83	PIR-51
75	G3	5	68.3827	257497	5569.73	PIR-51
75	G3	6	70.3289	246657	5913.96	PIR-51
75	G3	7	72.3026	234984	6368.4	PIR-51
75	G3	8	74.3056	222229	6031.75	PIR-51
75	G3	9	76.2471	210518	7610.47	PIR-51
75	G3	10	78.1793	195813	20608.7	PIR-51
75	G3	11	80.0573	157110	36793.6	PIR-51
75	G3	12	81.9791	86399.3	29285.9	PIR-51
75	G3	13	83.9002	30138.2	2486.95	PIR-51
75	G3	14	85.7722	25482.7	80.5213	PIR-51
75	G3	15	87.7448	25323.8	670.529	PIR-51
75	G3	16	89.7696	23966.2	-349.486	PIR-51
75	G3	17	91.7608	24662	590.309	PIR-51
75	G3	18	93.6054	23573.2	170.842	PIR-51
75	G3	19	94.6507	23394.6	170.839	PIR-51
76	G4	1	60.0009	291099	4727.09	PIR-51
76	G4	2	61.7034	283051	3445.6	PIR-51
76	G4	3	64.1447	274639	4814.27	PIR-51
76	G4	4	66.2737	264390	5304	PIR-51
76	G4	5	68.3827	253203	5380.29	PIR-51
76	G4	6	70.3289	242732	5690.44	PIR-51
76	G4	7	72.3026	231501	6008.75	PIR-51
76	G4	8	74.3056	219465	6497.3	PIR-51
76	G4	9	76.2471	206851	6581.08	PIR-51
76	G4	10	78.1793	194135	15229.4	PIR-51
76	G4	11	80.0573	165534	34704.8	PIR-51
76	G4	12	81.9791	98838	32386.5	PIR-51
76	G4	13	83.9002	36620.3	4480.61	PIR-51
76	G4	14	85.7722	28232.6	900.161	PIR-51
76	G4	15	87.7448	26457	551.074	PIR-51
76	G4	16	89.7696	25341.1	-565.564	PIR-51
76	G4	17	91.7608	26467.3	357.762	PIR-51
76	G4	18	93.6054	25807.4	559.919	PIR-51
76	G4	19	94.6507	25222.1	559.919	PIR-51
77	G5	1	60.0009	286234	4252.46	PIR-51
77	G5	2	61.7034	278994	3694.29	PIR-51
77	G5	3	64.1447	269975	4590.83	PIR-51
77	G5	4	66.2737	260201	5240.9	PIR-51
77	G5	5	68.3827	249148	5535.41	PIR-51
77	G5	6	70.3289	238375	5743.01	PIR-51
77	G5	7	72.3026	227040	5901.58	PIR-51
77	G5	8	74.3056	215219	6648.1	PIR-51
77	G5	9	76.2471	202312	6455.92	PIR-51
77	G5	10	78.1793	189838	14544.6	PIR-51
77	G5	11	80.0573	162523	33764.1	PIR-51
77	G5	12	81.9791	97635	34939.2	PIR-51
77	G5	13	83.9002	30513.4	6227.79	PIR-51
77	G5	14	85.7722	18855	202.038	PIR-51
77	G5	15	87.7448	18456.5	368.713	PIR-51
77	G5	16	89.7696	17709.9	399.248	PIR-51
77	G5	17	91.7608	16914.9	-117.141	PIR-51
77	G5	18	93.6054	17131	529.986	PIR-51
77	G5	19	94.6507	16577	529.986	PIR-51
78	G6	1	60.0009	292303	4016.12	PIR-51
78	G6	2	61.7034	285466	3333.47	PIR-51
78	G6	3	64.1447	277328	4902.69	PIR-51
78	G6	4	66.2737	266890	4960.54	PIR-51
78	G6	5	68.3827	256428	5362.13	PIR-51
78	G6	6	70.3289	245992	5672.14	PIR-51
78	G6	7	72.3026	234797	6685.36	PIR-51
78	G6	8	74.3056	221406	6126	PIR-51
78	G6	9	76.2471	209513	6264.18	PIR-51
78	G6	10	78.1793	197409	10396.9	PIR-51
78	G6	11	80.0573	177884	29919.2	PIR-51
78	G6	12	81.9791	120385	40550.8	PIR-51
78	G6	13	83.9002	42482.5	12434.4	PIR-51
78	G6	14	85.7722	19205.4	-38.2883	PIR-51
78	G6	15	87.7448	19280.9	761.221	PIR-51
78	G6	16	89.7696	17739.6	-348.34	PIR-51
78	G6	17	91.7608	18433.2	201.504	PIR-51
78	G6	18	93.6054	18061.5	288.306	PIR-51
78	G6	19	94.6507	17760.1	288.306	PIR-51
79	G7	1	60.0009	349297	4299.67	PIR-5
79	G7	2	61.7034	341977	4116.99	PIR-5
79	G7	3	64.1447	331926	5168.39	PIR-5
79	G7	4	66.2737	320922	6054.24	PIR-5
79	G7	5	68.3827	308154	6475.62	PIR-5
79	G7	6	70.3289	295551	6360.28	PIR-5
79	G7	7	72.3026	282998	7457.95	PIR-5
79	G7	8	74.3056	268059	6679.43	PIR-5
79	G7	9	76.2471	255091	7880.11	PIR-5
79	G7	10	78.1793	239865	12130.3	PIR-5
79	G7	11	80.0573	217085	32208.2	PIR-5
79	G7	12	81.9791	155186	45400.4	PIR-5
79	G7	13	83.9002	67967.8	18969.9	PIR-5
79	G7	14	85.7722	32456.2	1006.65	PIR-5
79	G7	15	87.7448	30470.5	665.13	PIR-5
79	G7	16	89.7696	29123.7	328.668	PIR-5
79	G7	17	91.7608	28469.3	88.7851	PIR-5
79	G7	18	93.6054	28305.5	521.907	PIR-5
79	G7	19	94.6507	27760	521.903	PIR-5
80	G8	1	60.0009	349043	5226.91	PIR-5
80	G8	2	61.7034	340144	4126	PIR-5
80	G8	3	64.1447	330071	5505.06	PIR-5
80	G8	4	66.2737	318351	5373.32	PIR-5
80	G8	5	68.3827	307019	7624.2	PIR-5
80	G8	6	70.3289	292180	6862.92	PIR-5
80	G8	7	72.3026	278635	7561.14	PIR-5
80	G8	8	74.3056	263490	6927.74	PIR-5
80	G8	9	76.2471	250040	7784.43	PIR-5
80	G8	10	78.1793	234999	11687.4	PIR-5
80	G8	11	80.0573	213050	29127.5	PIR-5
80	G8	12	81.9791	157072	48120.1	PIR-5
80	G8	13	83.9002	64628.8	22103	PIR-5
80	G8	14	85.7722	23252	1745.64	PIR-5
80	G8	15	87.7448	19808.6	148.885	PIR-5
80	G8	16	89.7696	19507.1	45.8424	PIR-5
80	G8	17	91.7608	19415.8	-17.0408	PIR-5
80	G8	18	93.6054	19447.3	48.8121	PIR-5
80	G8	19	94.6507	19396.3	48.8121	PIR-5
81	G9	1	60.0009	252838	3077.37	PIR-5
81	G9	2	61.7034	247599	3242.98	PIR-5
81	G9	3	64.1447	239682	4048.3	PIR-5
81	G9	4	66.2737	231063	4257.41	PIR-5
81	G9	5	68.3827	222084	5121.37	PIR-5
81	G9	6	70.3289	212117	4626.86	PIR-5
81	G9	7	72.3026	202985	5881.61	PIR-5
81	G9	8	74.3056	191204	5254.11	PIR-5
81	G9	9	76.2471	181003	5918.51	PIR-5
81	G9	10	78.1793	169567	9267.41	PIR-5
81	G9	11	80.0573	152163	25994.6	PIR-5
81	G9	12	81.9791	102206	34448.5	PIR-5
81	G9	13	83.9002	36027.3	7108.29	PIR-5
81	G9	14	85.7722	22720.6	420.261	PIR-5
81	G9	15	87.7448	21891.6	155.369	PIR-5
81	G9	16	89.7696	21577	575.379	PIR-5
81	G9	17	91.7608	20431.3	52.5562	PIR-5
81	G9	18	93.6054	20334.4	-716.075	PIR-5
81	G9	19	94.6507	21082.9	-716.075	PIR-5
82	G10	1	60.0009	276677	3567.92	PIR-5
82	G10	2	61.7034	270603	3121.8	PIR-5
82	G10	3	64.1447	262981	4045.73	PIR-5
82	G10	4	66.2737	254368	4850.44	PIR-5
82	G10	5	68.3827	244138	5150.31	PIR-5
82	G10	6	70.3289	234115	6176.17	PIR-5
82	G10	7	72.3026	221925	5210.15	PIR-5
82	G10	8	74.3056	211489	6071.26	PIR-5
82	G10	9	76.2471	199702	6575.73	PIR-5
82	G10	10	78.1793	186996	8765.6	PIR-5
82	G10	11	80.0573	170534	26561.2	PIR-5
82	G10	12	81.9791	119488	37805.9	PIR-5
82	G10	13	83.9002	46859.7	9435.36	PIR-5
82	G10	14	85.7722	29196.7	363.445	PIR-5
82	G10	15	87.7448	28479.8	549.984	PIR-5
82	G10	16	89.7696	27366.2	436.782	PIR-5
82	G10	17	91.7608	26496.5	-817.788	PIR-5
82	G10	18	93.6054	28005	369.749	PIR-5
82	G10	19	94.6507	27618.5	369.753	PIR-5
83	G11	1	60.0009	268764	4002.2	PIR-5
83	G11	2	61.7034	261950	3632.45	PIR-5
83	G11	3	64.1447	253082	4708.02	PIR-5
83	G11	4	66.2737	243058	4542.2	PIR-5
83	G11	5	68.3827	233479	5616.93	PIR-5
83	G11	6	70.3289	222547	5605.24	PIR-5
83	G11	7	72.3026	211484	5904	PIR-5
83	G11	8	74.3056	199658	4938.57	PIR-5
83	G11	9	76.2471	190070	6721.23	PIR-5
83	G11	10	78.1793	177083	10570.5	PIR-5
83	G11	11	80.0573	157232	28993.8	PIR-5
83	G11	12	81.9791	101511	37776.6	PIR-5
83	G11	13	83.9002	28938.9	7671.61	PIR-5
83	G11	14	85.7722	14577.7	-191.68	PIR-5
83	G11	15	87.7448	14955.8	328.682	PIR-5
83	G11	16	89.7696	14290.2	431.663	PIR-5
83	G11	17	91.7608	13430.7	-255.975	PIR-5
83	G11	18	93.6054	13902.9	119.151	PIR-5
83	G11	19	94.6507	13778.3	119.151	PIR-5
84	G12	1	60.0009	239266	4278.45	PIR-5
84	G12	2	61.7034	231982	3211.75	PIR-5
84	G12	3	64.1447	224142	3637.33	PIR-5
84	G12	4	66.2737	216398	4522.87	PIR-5
84	G12	5	68.3827	206859	5072.01	PIR-5
84	G12	6	70.3289	196988	5129.18	PIR-5
84	G12	7	72.3026	186864	4812.98	PIR-5
84	G12	8	74.3056	177224	4825.88	PIR-5
84	G12	9	76.2471	167854	6035.3	PIR-5
84	G12	10	78.1793	156193	9724.06	PIR-5
84	G12	11	80.0573	137931	26671	PIR-5
84	G12	12	81.9791	86674.4	33779	PIR-5
84	G12	13	83.9002	21781.7	6052.99	PIR-5
84	G12	14	85.7722	10450.5	388.998	PIR-5
84	G12	15	87.7448	9683.2	65.2096	PIR-5
84	G12	16	89.7696	9551.17	303.718	PIR-5
84	G12	17	91.7608	8946.41	-317.202	PIR-5
84	G12	18	93.6054	9531.52	1091.52	PIR-5
84	G12	19	94.6507	8390.55	1091.52	PIR-5
85	H1	1	60.0009	273247	5071.07	PIR-51
85	H1	2	61.7034	264614	4247.44	PIR-51
85	H1	3	64.1447	254245	3949.33	PIR-51
85	H1	4	66.2737	245836	5104.93	PIR-51
85	H1	5	68.3827	235070	4850.93	PIR-51
85	H1	6	70.3289	225629	6322.76	PIR-51
85	H1	7	72.3026	213150	6198.95	PIR-51
85	H1	8	74.3056	200733	5618.33	PIR-51
85	H1	9	76.2471	189825	9718.72	PIR-51
85	H1	10	78.1793	171047	27442.1	PIR-51
85	H1	11	80.0573	119511	31982.2	PIR-51
85	H1	12	81.9791	58046.9	14779.7	PIR-51
85	H1	13	83.9002	29653.7	638.1	PIR-51
85	H1	14	85.7722	28459.2	643.497	PIR-51
85	H1	15	87.7448	27189.8	322.412	PIR-51
85	H1	16	89.7696	26537	339.738	PIR-51
85	H1	17	91.7608	25860.5	-459.408	PIR-51
85	H1	18	93.6054	26707.9	-109.866	PIR-51
85	H1	19	94.6507	26822.8	-109.866	PIR-51
86	H2	1	60.0009	305318	6864.17	PIR-51
86	H2	2	61.7034	293631	4311.05	PIR-51
86	H2	3	64.1447	283107	4013.8	PIR-51
86	H2	4	66.2737	274561	5347.98	PIR-51
86	H2	5	68.3827	263283	5463.75	PIR-51
86	H2	6	70.3289	252649	6344.62	PIR-51
86	H2	7	72.3026	240127	5808.79	PIR-51
86	H2	8	74.3056	228492	5597.58	PIR-51
86	H2	9	76.2471	217624	9502.58	PIR-51
86	H2	10	78.1793	199263	25841.3	PIR-51
86	H2	11	80.0573	150733	34689.2	PIR-51
86	H2	12	81.9791	84066.6	19970.4	PIR-51
86	H2	13	83.9002	45701.7	1039.27	PIR-51
86	H2	14	85.7722	43756.2	483.31	PIR-51
86	H2	15	87.7448	42802.8	-162.943	PIR-51
86	H2	16	89.7696	43132.7	936.914	PIR-51
86	H2	17	91.7608	41267.2	-100.42	PIR-51
86	H2	18	93.6054	41452.4	527.71	PIR-51
86	H2	19	94.6507	40900.8	527.718	PIR-51
87	H3	1	60.0009	295266	3903.38	PIR-51
87	H3	2	61.7034	288620	4138.24	PIR-51
87	H3	3	64.1447	278517	4943.46	PIR-51
87	H3	4	66.2737	267993	4947.23	PIR-51
87	H3	5	68.3827	257559	5455.95	PIR-51
87	H3	6	70.3289	246941	5336.08	PIR-51
87	H3	7	72.3026	236409	7533.51	PIR-51
87	H3	8	74.3056	221319	5129.27	PIR-51
87	H3	9	76.2471	211361	8170.62	PIR-51
87	H3	10	78.1793	195574	20636.8	PIR-51
87	H3	11	80.0573	156818	36654.4	PIR-51
87	H3	12	81.9791	86374.5	28956.6	PIR-51
87	H3	13	83.9002	30746.2	3234.29	PIR-51
87	H3	14	85.7722	24691.6	279.274	PIR-51
87	H3	15	87.7448	24140.7	139.427	PIR-51
87	H3	16	89.7696	23858.4	288.673	PIR-51
87	H3	17	91.7608	23283.6	-102.942	PIR-51
87	H3	18	93.6054	23473.5	780.328	PIR-51
87	H3	19	94.6507	22657.8	780.332	PIR-51
88	H4	1	60.0009	279277	4896.44	PIR-51
88	H4	2	61.7034	270941	3808.93	PIR-51
88	H4	3	64.1447	261642	3744.65	PIR-51
88	H4	4	66.2737	253670	6095.68	PIR-51
88	H4	5	68.3827	240814	4873.92	PIR-51
88	H4	6	70.3289	231328	5556.51	PIR-51
88	H4	7	72.3026	220362	5577.37	PIR-51
88	H4	8	74.3056	209190	5834.72	PIR-51
88	H4	9	76.2471	197862	7298.96	PIR-51
88	H4	10	78.1793	183759	17274.5	PIR-51
88	H4	11	80.0573	151317	35869.2	PIR-51
88	H4	12	81.9791	82383.6	29315.1	PIR-51
88	H4	13	83.9002	26066.5	3394.18	PIR-51
88	H4	14	85.7722	19712.6	255.341	PIR-51
88	H4	15	87.7448	19208.9	448.651	PIR-51
88	H4	16	89.7696	18300.5	-26.7741	PIR-51
88	H4	17	91.7608	18353.8	-78.4382	PIR-51
88	H4	18	93.6054	18498.5	1036.49	PIR-51
88	H4	19	94.6507	17415	1036.49	PIR-51
89	H5	1	60.0009	272925	4624.56	PIR-51
89	H5	2	61.7034	265052	4155.27	PIR-51
89	H5	3	64.1447	254907	5163.87	PIR-51
89	H5	4	66.2737	243914	3930.64	PIR-51
89	H5	5	68.3827	235624	4551.64	PIR-51
89	H5	6	70.3289	226765	6127.85	PIR-51
89	H5	7	72.3026	214671	6361.66	PIR-51
89	H5	8	74.3056	201928	5011.95	PIR-51
89	H5	9	76.2471	192198	7223.96	PIR-51
89	H5	10	78.1793	178240	20056.5	PIR-51
89	H5	11	80.0573	140573	37842.5	PIR-51
89	H5	12	81.9791	67847.1	26841.4	PIR-51
89	H5	13	83.9002	16282.2	1455.19	PIR-51
89	H5	14	85.7722	13558.1	312.139	PIR-51
89	H5	15	87.7448	12942.3	-13.9278	PIR-51
89	H5	16	89.7696	12970.5	-381.562	PIR-51
89	H5	17	91.7608	13730.3	-199.775	PIR-51
89	H5	18	93.6054	14098.8	354.674	PIR-51
89	H5	19	94.6507	13728.1	354.674	PIR-51
90	H6	1	60.0009	270170	3786.75	PIR-51
90	H6	2	61.7034	263723	3150.09	PIR-51
90	H6	3	64.1447	256033	3893.73	PIR-51
90	H6	4	66.2737	247743	5045.78	PIR-51
90	H6	5	68.3827	237102	4465.79	PIR-51
90	H6	6	70.3289	228410	5282.24	PIR-51
90	H6	7	72.3026	217985	5064.04	PIR-51
90	H6	8	74.3056	207842	5020.99	PIR-51
90	H6	9	76.2471	198093	5889.67	PIR-51
90	H6	10	78.1793	186713	14799.5	PIR-51
90	H6	11	80.0573	158920	34436.3	PIR-51
90	H6	12	81.9791	92739.5	29881.6	PIR-51
90	H6	13	83.9002	35334.1	3315.87	PIR-51
90	H6	14	85.7722	29126.9	259.426	PIR-51
90	H6	15	87.7448	28615.1	579.138	PIR-51
90	H6	16	89.7696	27442.5	118.322	PIR-51
90	H6	17	91.7608	27206.9	745.131	PIR-51
90	H6	18	93.6054	25832.4	682.439	PIR-51
90	H6	19	94.6507	25119	682.435	PIR-51
91	H7	1	60.0009	233551	3513.07	PIR-5
91	H7	2	61.7034	227570	3459.47	PIR-5
91	H7	3	64.1447	219124	2567.52	PIR-5
91	H7	4	66.2737	213658	4151.3	PIR-5
91	H7	5	68.3827	204903	4655.81	PIR-5
91	H7	6	70.3289	195842	4688.08	PIR-5
91	H7	7	72.3026	186589	5073.22	PIR-5
91	H7	8	74.3056	176427	4900.05	PIR-5
91	H7	9	76.2471	166914	5149.1	PIR-5
91	H7	10	78.1793	156965	12183.1	PIR-5
91	H7	11	80.0573	134085	29404	PIR-5
91	H7	12	81.9791	77575.7	27813.5	PIR-5
91	H7	13	83.9002	24143.2	3497.27	PIR-5
91	H7	14	85.7722	17596.3	269.107	PIR-5
91	H7	15	87.7448	17065.5	6.53996	PIR-5
91	H7	16	89.7696	17052.3	310.855	PIR-5
91	H7	17	91.7608	16433.3	-163.102	PIR-5
91	H7	18	93.6054	16734.1	1370.93	PIR-5
91	H7	19	94.6507	15301.1	1370.93	PIR-5
92	H8	1	60.0009	262667	4246.04	PIR-5
92	H8	2	61.7034	255438	3136.61	PIR-5
92	H8	3	64.1447	247781	4726.28	PIR-5
92	H8	4	66.2737	237719	4205.78	PIR-5
92	H8	5	68.3827	228849	5752.65	PIR-5
92	H8	6	70.3289	217653	4954.83	PIR-5
92	H8	7	72.3026	207874	5684.36	PIR-5
92	H8	8	74.3056	196488	6049.4	PIR-5
92	H8	9	76.2471	184743	5913.76	PIR-5
92	H8	10	78.1793	173316	10977.7	PIR-5
92	H8	11	80.0573	152700	27953.1	PIR-5
92	H8	12	81.9791	98979.6	32871.3	PIR-5
92	H8	13	83.9002	35830.6	6958.64	PIR-5
92	H8	14	85.7722	22804.1	153.456	PIR-5
92	H8	15	87.7448	22501.4	422.078	PIR-5
92	H8	16	89.7696	21646.7	414.859	PIR-5
92	H8	17	91.7608	20820.7	-407.074	PIR-5
92	H8	18	93.6054	21571.6	1265.93	PIR-5
92	H8	19	94.6507	20248.3	1265.93	PIR-5
93	H9	1	60.0009	267800	3333.22	PIR-5
93	H9	2	61.7034	262126	3877.21	PIR-5
93	H9	3	64.1447	252660	3986.76	PIR-5
93	H9	4	66.2737	244172	5286.62	PIR-5
93	H9	5	68.3827	233023	4686.43	PIR-5
93	H9	6	70.3289	223902	6065.1	PIR-5
93	H9	7	72.3026	211931	5621.1	PIR-5
93	H9	8	74.3056	200672	5465.64	PIR-5
93	H9	9	76.2471	190061	6852.59	PIR-5
93	H9	10	78.1793	176820	12465.3	PIR-5
93	H9	11	80.0573	153410	31832.8	PIR-5
93	H9	12	81.9791	92233.8	32186.6	PIR-5
93	H9	13	83.9002	30400.1	4487.27	PIR-5
93	H9	14	85.7722	22000	445.81	PIR-5
93	H9	15	87.7448	21120.6	-215.753	PIR-5
93	H9	16	89.7696	21557.4	770.37	PIR-5
93	H9	17	91.7608	20023.5	-309.414	PIR-5
93	H9	18	93.6054	20594.2	-60.1052	PIR-5
93	H9	19	94.6507	20657	-60.1052	PIR-5
94	H10	1	60.0009	255591	4298.2	PIR-5
94	H10	2	61.7034	248273	3219.98	PIR-5
94	H10	3	64.1447	240412	3918.99	PIR-5
94	H10	4	66.2737	232069	5520.37	PIR-5
94	H10	5	68.3827	220426	4277.91	PIR-5
94	H10	6	70.3289	212101	5389.99	PIR-5
94	H10	7	72.3026	201462	6208.33	PIR-5
94	H10	8	74.3056	189027	4845.36	PIR-5
94	H10	9	76.2471	179620	6378.71	PIR-5
94	H10	10	78.1793	167295	12910.8	PIR-5
94	H10	11	80.0573	143048	31549.1	PIR-5
94	H10	12	81.9791	82416.9	30071.7	PIR-5
94	H10	13	83.9002	24646.2	3661.01	PIR-5
94	H10	14	85.7722	17792.8	-93.9712	PIR-5
94	H10	15	87.7448	17978.2	688.907	PIR-5
94	H10	16	89.7696	16583.3	19.4607	PIR-5
94	H10	17	91.7608	16544.5	-467.129	PIR-5
94	H10	18	93.6054	17406.2	764.274	PIR-5
94	H10	19	94.6507	16607.3	764.274	PIR-5
95	H11	1	60.0009	281360	4547.65	PIR-5
95	H11	2	61.7034	273618	3392.97	PIR-5
95	H11	3	64.1447	265335	4796.59	PIR-5
95	H11	4	66.2737	255123	4481.89	PIR-5
95	H11	5	68.3827	245670	4930.36	PIR-5
95	H11	6	70.3289	236075	6340.49	PIR-5
95	H11	7	72.3026	223561	6562.43	PIR-5
95	H11	8	74.3056	210416	5725.36	PIR-5
95	H11	9	76.2471	199300	6406.46	PIR-5
95	H11	10	78.1793	186922	11084.1	PIR-5
95	H11	11	80.0573	166106	30765.2	PIR-5
95	H11	12	81.9791	106981	38547.1	PIR-5
95	H11	13	83.9002	32928.1	7198.94	PIR-5
95	H11	14	85.7722	19451.7	416.223	PIR-5
95	H11	15	87.7448	18630.7	265.779	PIR-5
95	H11	16	89.7696	18092.5	323.414	PIR-5
95	H11	17	91.7608	17448.6	-88.5734	PIR-5
95	H11	18	93.6054	17611.9	445.097	PIR-5
95	H11	19	94.6507	17146.7	445.097	PIR-5
96	H12	1	60.0009	225459	2720.78	PIR-5
96	H12	2	61.7034	220827	3272.94	PIR-5
96	H12	3	64.1447	212836	3358.02	PIR-5
96	H12	4	66.2737	205687	4524.68	PIR-5
96	H12	5	68.3827	196145	3932.22	PIR-5
96	H12	6	70.3289	188492	5559.04	PIR-5
96	H12	7	72.3026	177520	4677.44	PIR-5
96	H12	8	74.3056	168151	4630.2	PIR-5
96	H12	9	76.2471	159161	5887.72	PIR-5
96	H12	10	78.1793	147785	8677.31	PIR-5
96	H12	11	80.0573	131489	24404.8	PIR-5
96	H12	12	81.9791	84587.8	32919.8	PIR-5
96	H12	13	83.9002	21345.7	6722.15	PIR-5
96	H12	14	85.7722	8761.85	-137.9	PIR-5
96	H12	15	87.7448	9033.87	197.854	PIR-5
96	H12	16	89.7696	8633.26	193.31	PIR-5
96	H12	17	91.7608	8248.34	-129.302	PIR-5
96	H12	18	93.6054	8486.85	460.163	PIR-5
96	H12	19	94.6507	8005.84	460.163	PIR-5

## Sheet: Melt Curve Result
Well	Well Position	Sample	Target Name	Tm	Melt Peak Height
1	A1	A1	U6	81.9791	38079.8
2	A2	A1	U6	81.9791	39941.4
3	A3	A1	U6	81.9791	41353.6
4	A4	A2	U6	82.9397	42725.2
5	A5	A2	U6	81.9791	43867.6
6	A6	A2	U6	81.9791	39460.1
7	A7	A3	U6	82.9397	38671.4
8	A8	A3	U6	81.9791	37461.6
9	A9	A3	U6	81.9791	39484.7
13	B1	H1	U6	81.0182	34242
14	B2	H1	U6	82.9397	37289.7
15	B3	H1	U6	81.9791	36286.3
16	B4	H2	U6	81.9791	32980.3
17	B5	H2	U6	81.9791	35407.2
18	B6	H2	U6	81.9791	35101.2
19	B7	H3	U6	83.9002	41448.3
20	B8	H3	U6	83.9002	42096.4
21	B9	H3	U6	81.9791	35940
25	C1	H1	PIR-58	81.0182	16910.3
26	C2	H2	PIR-58	81.0182	20085
27	C3	H3	PIR-58	81.0182	19073.3
28	C4	A1	PIR-58	81.9791	20496.9
29	C5	A2	PIR-58	82.9397	16360.7
30	C6	A3	PIR-58	79.1183	6166.66
31	C7	H1	PIR-63	83.9002	36752.6
32	C8	H2	PIR-63	83.9002	38609
33	C9	H3	PIR-63	83.9002	36530.1
34	C10	A1	PIR-63	83.9002	37432.1
35	C11	A2	PIR-63	81.9791	36336.9
36	C12	A3	PIR-63	82.9397	30552.9
37	D1	H1	PIR-58	81.0182	17605.8
38	D2	H2	PIR-58	81.0182	19363.8
39	D3	H3	PIR-58	81.0182	19275.3
40	D4	A1	PIR-58	81.9791	19463.4
41	D5	A2	PIR-58	81.9791	19264.6
42	D6	A3	PIR-58	81.9791	20238.8
43	D7	H1	PIR-63	83.9002	37511.2
44	D8	H2	PIR-63	83.9002	38849.7
45	D9	H3	PIR-63	83.9002	37268.6
46	D10	A1	PIR-63	83.9002	39071.1
47	D11	A2	PIR-63	81.9791	32586.9
48	D12	A3	PIR-63	81.9791	12861.5
49	E1	H1	PIR-58	79.1183	12667.1
50	E2	H2	PIR-58	81.0182	19746.2
51	E3	H3	PIR-58	81.0182	21237.8
52	E4	A1	PIR-58	81.0182	17929.3
53	E5	A2	PIR-58	81.0182	18111.1
54	E6	A3	PIR-58	81.9791	20588
55	E7	H1	PIR-63	83.9002	32460.8
56	E8	H2	PIR-63	83.9002	36951.6
57	E9	H3	PIR-63	83.9002	34659.8
58	E10	A1	PIR-63	81.9791	32967.2
59	E11	A2	PIR-63	81.9791	36117.7
60	E12	A3	PIR-63	81.9791	28173.6
61	F1	H1	PIR-51	81.0182	35524
62	F2	H2	PIR-51	81.0182	34787.8
63	F3	H3	PIR-51	81.0182	34567.9
64	F4	A1	PIR-51	82.9397	36483.8
65	F5	A2	PIR-51	81.9791	37349.3
66	F6	A3	PIR-51	81.9791	41141.5
67	F7	H1	PIR-5	81.9791	38804.2
68	F8	H2	PIR-5	82.9397	40769.8
69	F9	H3	PIR-5	82.9397	37791
70	F10	A1	PIR-5	82.9397	39701.1
71	F11	A2	PIR-5	82.9397	39943.5
72	F12	A3	PIR-5	81.9791	36010.9
73	G1	H1	PIR-51	81.0182	35065.9
74	G2	H2	PIR-51	81.0182	41776.7
75	G3	H3	PIR-51	81.0182	36793.9
76	G4	A1	PIR-51	81.0182	34705.1
77	G5	A2	PIR-51	81.9791	34939.2
78	G6	A3	PIR-51	82.9397	40550.8
79	G7	H1	PIR-5	81.9791	45400.4
80	G8	H2	PIR-5	81.9791	48120.1
81	G9	H3	PIR-5	82.9397	34448.5
82	G10	A1	PIR-5	81.9791	37805.9
83	G11	A2	PIR-5	81.9791	37776.6
84	G12	A3	PIR-5	81.9791	33779
85	H1	H1	PIR-51	81.0182	31982.4
86	H2	H2	PIR-51	81.0182	34689.5
87	H3	H3	PIR-51	81.0182	36654.7
88	H4	A1	PIR-51	81.0182	35869.4
89	H5	A2	PIR-51	81.0182	37842.8
90	H6	A3	PIR-51	81.0182	34436.6
91	H7	H1	PIR-5	81.0182	29404.2
92	H8	H2	PIR-5	81.9791	32871.3
93	H9	H3	PIR-5	81.9791	32186.6
94	H10	A1	PIR-5	81.0182	31549.3
95	H11	A2	PIR-5	82.9397	38547.1
96	H12	A3	PIR-5	81.9791	32919.8
