# Supplementary material for: Porcine Ovarian piRNA Dynamics: A Comparative Study During Follicular Atresia
Source: Biology (Basel). 2025 May 26;14(6):609. doi: 10.3390/biology14060609 (PMC12189065; doi:10.3390/biology14060609)
Supplement: Supplementary file 1 [file biology-14-00609-s001.zip › PCR data for piRNAs/Table S7. PIR-64-65-70-76.xls]

## Sheet: Sample Setup
Well	Well Position	Sample Name	Sample Color	Biogroup Name	Biogroup Color	Target Name	Target Color	Task	Reporter	Quencher	Quantity	Comments
1	A1	A1	RGB(176,23,31)			U6	RGB(139,137,112)	UNKNOWN	SYBR	None
2	A2	A1	RGB(176,23,31)			U6	RGB(139,137,112)	UNKNOWN	SYBR	None
3	A3	A1	RGB(176,23,31)			U6	RGB(139,137,112)	UNKNOWN	SYBR	None
4	A4	A2	RGB(0,0,255)			U6	RGB(139,137,112)	UNKNOWN	SYBR	None
5	A5	A2	RGB(0,0,255)			U6	RGB(139,137,112)	UNKNOWN	SYBR	None
6	A6	A2	RGB(0,0,255)			U6	RGB(139,137,112)	UNKNOWN	SYBR	None
7	A7	A3	RGB(0,139,69)			U6	RGB(139,137,112)	UNKNOWN	SYBR	None
8	A8	A3	RGB(0,139,69)			U6	RGB(139,137,112)	UNKNOWN	SYBR	None
9	A9	A3	RGB(0,139,69)			U6	RGB(139,137,112)	UNKNOWN	SYBR	None
10	A10
11	A11
12	A12
13	B1	H1	RGB(255,127,0)			U6	RGB(139,137,112)	UNKNOWN	SYBR	None
14	B2	H1	RGB(255,127,0)			U6	RGB(139,137,112)	UNKNOWN	SYBR	None
15	B3	H1	RGB(255,127,0)			U6	RGB(139,137,112)	UNKNOWN	SYBR	None
16	B4	H2	RGB(139,137,112)			U6	RGB(139,137,112)	UNKNOWN	SYBR	None
17	B5	H2	RGB(139,137,112)			U6	RGB(139,137,112)	UNKNOWN	SYBR	None
18	B6	H2	RGB(139,137,112)			U6	RGB(139,137,112)	UNKNOWN	SYBR	None
19	B7	H3	RGB(238,121,66)			U6	RGB(139,137,112)	UNKNOWN	SYBR	None
20	B8	H3	RGB(238,121,66)			U6	RGB(139,137,112)	UNKNOWN	SYBR	None
21	B9	H3	RGB(238,121,66)			U6	RGB(139,137,112)	UNKNOWN	SYBR	None
22	B10
23	B11
24	B12
25	C1	H1	RGB(255,127,0)			PIR-65	RGB(0,0,255)	UNKNOWN	SYBR	None
26	C2	H2	RGB(139,137,112)			PIR-65	RGB(0,0,255)	UNKNOWN	SYBR	None
27	C3	H3	RGB(238,121,66)			PIR-65	RGB(0,0,255)	UNKNOWN	SYBR	None
28	C4	A1	RGB(176,23,31)			PIR-65	RGB(0,0,255)	UNKNOWN	SYBR	None
29	C5	A2	RGB(0,0,255)			PIR-65	RGB(0,0,255)	UNKNOWN	SYBR	None
30	C6	A3	RGB(0,139,69)			PIR-65	RGB(0,0,255)	UNKNOWN	SYBR	None
31	C7	H1	RGB(255,127,0)			PIR-76	RGB(238,238,0)	UNKNOWN	SYBR	None
32	C8	H2	RGB(139,137,112)			PIR-76	RGB(238,238,0)	UNKNOWN	SYBR	None
33	C9	H3	RGB(238,121,66)			PIR-76	RGB(238,238,0)	UNKNOWN	SYBR	None
34	C10	A1	RGB(176,23,31)			PIR-76	RGB(238,238,0)	UNKNOWN	SYBR	None
35	C11	A2	RGB(0,0,255)			PIR-76	RGB(238,238,0)	UNKNOWN	SYBR	None
36	C12	A3	RGB(0,139,69)			PIR-76	RGB(238,238,0)	UNKNOWN	SYBR	None
37	D1	H1	RGB(255,127,0)			PIR-65	RGB(0,0,255)	UNKNOWN	SYBR	None
38	D2	H2	RGB(139,137,112)			PIR-65	RGB(0,0,255)	UNKNOWN	SYBR	None
39	D3	H3	RGB(238,121,66)			PIR-65	RGB(0,0,255)	UNKNOWN	SYBR	None
40	D4	A1	RGB(176,23,31)			PIR-65	RGB(0,0,255)	UNKNOWN	SYBR	None
41	D5	A2	RGB(0,0,255)			PIR-65	RGB(0,0,255)	UNKNOWN	SYBR	None
42	D6	A3	RGB(0,139,69)			PIR-65	RGB(0,0,255)	UNKNOWN	SYBR	None
43	D7	H1	RGB(255,127,0)			PIR-76	RGB(238,238,0)	UNKNOWN	SYBR	None
44	D8	H2	RGB(139,137,112)			PIR-76	RGB(238,238,0)	UNKNOWN	SYBR	None
45	D9	H3	RGB(238,121,66)			PIR-76	RGB(238,238,0)	UNKNOWN	SYBR	None
46	D10	A1	RGB(176,23,31)			PIR-76	RGB(238,238,0)	UNKNOWN	SYBR	None
47	D11	A2	RGB(0,0,255)			PIR-76	RGB(238,238,0)	UNKNOWN	SYBR	None
48	D12	A3	RGB(0,139,69)			PIR-76	RGB(238,238,0)	UNKNOWN	SYBR	None
49	E1	H1	RGB(255,127,0)			PIR-65	RGB(0,0,255)	UNKNOWN	SYBR	None
50	E2	H2	RGB(139,137,112)			PIR-65	RGB(0,0,255)	UNKNOWN	SYBR	None
51	E3	H3	RGB(238,121,66)			PIR-65	RGB(0,0,255)	UNKNOWN	SYBR	None
52	E4	A1	RGB(176,23,31)			PIR-65	RGB(0,0,255)	UNKNOWN	SYBR	None
53	E5	A2	RGB(0,0,255)			PIR-65	RGB(0,0,255)	UNKNOWN	SYBR	None
54	E6	A3	RGB(0,139,69)			PIR-65	RGB(0,0,255)	UNKNOWN	SYBR	None
55	E7	H1	RGB(255,127,0)			PIR-76	RGB(238,238,0)	UNKNOWN	SYBR	None
56	E8	H2	RGB(139,137,112)			PIR-76	RGB(238,238,0)	UNKNOWN	SYBR	None
57	E9	H3	RGB(238,121,66)			PIR-76	RGB(238,238,0)	UNKNOWN	SYBR	None
58	E10	A1	RGB(176,23,31)			PIR-76	RGB(238,238,0)	UNKNOWN	SYBR	None
59	E11	A2	RGB(0,0,255)			PIR-76	RGB(238,238,0)	UNKNOWN	SYBR	None
60	E12	A3	RGB(0,139,69)			PIR-76	RGB(238,238,0)	UNKNOWN	SYBR	None
61	F1	H1	RGB(255,127,0)			PIR-64	RGB(176,23,31)	UNKNOWN	SYBR	None
62	F2	H2	RGB(139,137,112)			PIR-64	RGB(176,23,31)	UNKNOWN	SYBR	None
63	F3	H3	RGB(238,121,66)			PIR-64	RGB(176,23,31)	UNKNOWN	SYBR	None
64	F4	A1	RGB(176,23,31)			PIR-64	RGB(176,23,31)	UNKNOWN	SYBR	None
65	F5	A2	RGB(0,0,255)			PIR-64	RGB(176,23,31)	UNKNOWN	SYBR	None
66	F6	A3	RGB(0,139,69)			PIR-64	RGB(176,23,31)	UNKNOWN	SYBR	None
67	F7	H1	RGB(255,127,0)			PIR-70	RGB(0,139,69)	UNKNOWN	SYBR	None
68	F8	H2	RGB(139,137,112)			PIR-70	RGB(0,139,69)	UNKNOWN	SYBR	None
69	F9	H3	RGB(238,121,66)			PIR-70	RGB(0,139,69)	UNKNOWN	SYBR	None
70	F10	A1	RGB(176,23,31)			PIR-70	RGB(0,139,69)	UNKNOWN	SYBR	None
71	F11	A2	RGB(0,0,255)			PIR-70	RGB(0,139,69)	UNKNOWN	SYBR	None
72	F12	A3	RGB(0,139,69)			PIR-70	RGB(0,139,69)	UNKNOWN	SYBR	None
73	G1	H1	RGB(255,127,0)			PIR-64	RGB(176,23,31)	UNKNOWN	SYBR	None
74	G2	H2	RGB(139,137,112)			PIR-64	RGB(176,23,31)	UNKNOWN	SYBR	None
75	G3	H3	RGB(238,121,66)			PIR-64	RGB(176,23,31)	UNKNOWN	SYBR	None
76	G4	A1	RGB(176,23,31)			PIR-64	RGB(176,23,31)	UNKNOWN	SYBR	None
77	G5	A2	RGB(0,0,255)			PIR-64	RGB(176,23,31)	UNKNOWN	SYBR	None
78	G6	A3	RGB(0,139,69)			PIR-64	RGB(176,23,31)	UNKNOWN	SYBR	None
79	G7	H1	RGB(255,127,0)			PIR-70	RGB(0,139,69)	UNKNOWN	SYBR	None
80	G8	H2	RGB(139,137,112)			PIR-70	RGB(0,139,69)	UNKNOWN	SYBR	None
81	G9	H3	RGB(238,121,66)			PIR-70	RGB(0,139,69)	UNKNOWN	SYBR	None
82	G10	A1	RGB(176,23,31)			PIR-70	RGB(0,139,69)	UNKNOWN	SYBR	None
83	G11	A2	RGB(0,0,255)			PIR-70	RGB(0,139,69)	UNKNOWN	SYBR	None
84	G12	A3	RGB(0,139,69)			PIR-70	RGB(0,139,69)	UNKNOWN	SYBR	None
85	H1	H1	RGB(255,127,0)			PIR-64	RGB(176,23,31)	UNKNOWN	SYBR	None
86	H2	H2	RGB(139,137,112)			PIR-64	RGB(176,23,31)	UNKNOWN	SYBR	None
87	H3	H3	RGB(238,121,66)			PIR-64	RGB(176,23,31)	UNKNOWN	SYBR	None
88	H4	A1	RGB(176,23,31)			PIR-64	RGB(176,23,31)	UNKNOWN	SYBR	None
89	H5	A2	RGB(0,0,255)			PIR-64	RGB(176,23,31)	UNKNOWN	SYBR	None
90	H6	A3	RGB(0,139,69)			PIR-64	RGB(176,23,31)	UNKNOWN	SYBR	None
91	H7	H1	RGB(255,127,0)			PIR-70	RGB(0,139,69)	UNKNOWN	SYBR	None
92	H8	H2	RGB(139,137,112)			PIR-70	RGB(0,139,69)	UNKNOWN	SYBR	None
93	H9	H3	RGB(238,121,66)			PIR-70	RGB(0,139,69)	UNKNOWN	SYBR	None
94	H10	A1	RGB(176,23,31)			PIR-70	RGB(0,139,69)	UNKNOWN	SYBR	None
95	H11	A2	RGB(0,0,255)			PIR-70	RGB(0,139,69)	UNKNOWN	SYBR	None
96	H12	A3	RGB(0,139,69)			PIR-70	RGB(0,139,69)	UNKNOWN	SYBR	None

## Sheet: Amplification Data
Well	Well Position	Cycle	Target Name	Rn	Delta Rn
1	A1	1	U6	0.301248	-0.00438038
1	A1	2	U6	0.299551	-0.00575153
1	A1	3	U6	0.302437	-0.0025381
1	A1	4	U6	0.306828	0.00217945
1	A1	5	U6	0.303132	-0.00119042
1	A1	6	U6	0.302233	-0.00176301
1	A1	7	U6	0.30401	0.000341445
1	A1	8	U6	0.303468	0.000126001
1	A1	9	U6	0.301717	-0.0012987
1	A1	10	U6	0.302814	0.000124832
1	A1	11	U6	0.305178	0.00281589
1	A1	12	U6	0.306892	0.00485579
1	A1	13	U6	0.305432	0.00372315
1	A1	14	U6	0.300155	-0.0012277
1	A1	15	U6	0.298824	-0.00223213
1	A1	16	U6	0.298656	-0.00207359
1	A1	17	U6	0.29856	-0.00184292
1	A1	18	U6	0.30364	0.00356417
1	A1	19	U6	0.315167	0.0154177
1	A1	20	U6	0.331855	0.0324323
1	A1	21	U6	0.360126	0.0610298
1	A1	22	U6	0.406431	0.107661
1	A1	23	U6	0.474121	0.175679
1	A1	24	U6	0.585068	0.286952
1	A1	25	U6	0.731869	0.43408
1	A1	26	U6	0.921792	0.624329
1	A1	27	U6	1.13031	0.83317
1	A1	28	U6	1.32905	1.03224
1	A1	29	U6	1.52081	1.22432
1	A1	30	U6	1.67487	1.37871
1	A1	31	U6	1.79343	1.4976
1	A1	32	U6	1.89114	1.59564
1	A1	33	U6	1.96789	1.67272
1	A1	34	U6	2.00973	1.71488
1	A1	35	U6	2.04686	1.75234
1	A1	36	U6	2.08203	1.78783
1	A1	37	U6	2.10615	1.81228
1	A1	38	U6	2.12143	1.82789
1	A1	39	U6	2.13807	1.84485
1	A1	40	U6	2.15704	1.86415
1	A1	41	U6	2.17841	1.88584
1	A1	42	U6	2.19803	1.9058
1	A1	43	U6	2.20165	1.90974
1	A1	44	U6	2.19942	1.90784
1	A1	45	U6	2.20643	1.91518
2	A2	1	U6	0.390528	0.0174041
2	A2	2	U6	0.383635	0.0116536
2	A2	3	U6	0.374252	0.00341347
2	A2	4	U6	0.373218	0.00352193
2	A2	5	U6	0.376634	0.00808072
2	A2	6	U6	0.373665	0.00625475
2	A2	7	U6	0.366614	0.000345946
2	A2	8	U6	0.358726	-0.00639944
2	A2	9	U6	0.356973	-0.00700983
2	A2	10	U6	0.357229	-0.00561152
2	A2	11	U6	0.355574	-0.00612327
2	A2	12	U6	0.354986	-0.00556896
2	A2	13	U6	0.353958	-0.00545436
2	A2	14	U6	0.352913	-0.00535716
2	A2	15	U6	0.354749	-0.00237831
2	A2	16	U6	0.36182	0.00583505
2	A2	17	U6	0.362838	0.00799621
2	A2	18	U6	0.362154	0.00845479
2	A2	19	U6	0.364518	0.0119613
2	A2	20	U6	0.378199	0.0267847
2	A2	21	U6	0.394922	0.0446509
2	A2	22	U6	0.427661	0.0785319
2	A2	23	U6	0.485897	0.137911
2	A2	24	U6	0.583133	0.236289
2	A2	25	U6	0.718157	0.372456
2	A2	26	U6	0.883258	0.5387
2	A2	27	U6	1.08242	0.738999
2	A2	28	U6	1.292	0.949724
2	A2	29	U6	1.4997	1.15857
2	A2	30	U6	1.67436	1.33437
2	A2	31	U6	1.80952	1.47068
2	A2	32	U6	1.91843	1.58073
2	A2	33	U6	1.99347	1.65691
2	A2	34	U6	2.06163	1.72621
2	A2	35	U6	2.10579	1.77151
2	A2	36	U6	2.14058	1.80745
2	A2	37	U6	2.17548	1.84349
2	A2	38	U6	2.19929	1.86844
2	A2	39	U6	2.22286	1.89316
2	A2	40	U6	2.2387	1.91014
2	A2	41	U6	2.25289	1.92547
2	A2	42	U6	2.27493	1.94865
2	A2	43	U6	2.28357	1.95843
2	A2	44	U6	2.28056	1.95657
2	A2	45	U6	2.28374	1.96089
3	A3	1	U6	0.362612	0.0113954
3	A3	2	U6	0.359786	0.00931787
3	A3	3	U6	0.355513	0.00579399
3	A3	4	U6	0.349014	4.32461e-05
3	A3	5	U6	0.345381	-0.00284102
3	A3	6	U6	0.34511	-0.00236295
3	A3	7	U6	0.347399	0.000674148
3	A3	8	U6	0.347739	0.00176343
3	A3	9	U6	0.347338	0.00211102
3	A3	10	U6	0.342994	-0.00148495
3	A3	11	U6	0.341525	-0.00220485
3	A3	12	U6	0.34272	-0.000260872
3	A3	13	U6	0.341659	-0.000573016
3	A3	14	U6	0.338976	-0.00250802
3	A3	15	U6	0.333969	-0.00676631
3	A3	16	U6	0.335849	-0.00413694
3	A3	17	U6	0.343311	0.00407313
3	A3	18	U6	0.347169	0.00867998
3	A3	19	U6	0.351153	0.0134126
3	A3	20	U6	0.367297	0.0303051
3	A3	21	U6	0.400716	0.0644731
3	A3	22	U6	0.445221	0.109727
3	A3	23	U6	0.529744	0.194999
3	A3	24	U6	0.653303	0.319307
3	A3	25	U6	0.820245	0.486997
3	A3	26	U6	1.01636	0.683856
3	A3	27	U6	1.23288	0.901126
3	A3	28	U6	1.44118	1.11018
3	A3	29	U6	1.63731	1.30705
3	A3	30	U6	1.79607	1.46656
3	A3	31	U6	1.92221	1.59345
3	A3	32	U6	2.0212	1.69319
3	A3	33	U6	2.09913	1.77187
3	A3	34	U6	2.15793	1.83142
3	A3	35	U6	2.19341	1.86765
3	A3	36	U6	2.22876	1.90375
3	A3	37	U6	2.25882	1.93455
3	A3	38	U6	2.28589	1.96237
3	A3	39	U6	2.30575	1.98298
3	A3	40	U6	2.31851	1.99649
3	A3	41	U6	2.33602	2.01475
3	A3	42	U6	2.3557	2.03518
3	A3	43	U6	2.36369	2.04392
3	A3	44	U6	2.36533	2.04631
3	A3	45	U6	2.37338	2.05511
4	A4	1	U6	0.402632	0.0116847
4	A4	2	U6	0.39973	0.00964408
4	A4	3	U6	0.39427	0.0050458
4	A4	4	U6	0.389484	0.00112073
4	A4	5	U6	0.386776	-0.000726344
4	A4	6	U6	0.384539	-0.00210186
4	A4	7	U6	0.383524	-0.0022561
4	A4	8	U6	0.382524	-0.00239443
4	A4	9	U6	0.382413	-0.00164471
4	A4	10	U6	0.384903	0.00170732
4	A4	11	U6	0.382773	0.000437726
4	A4	12	U6	0.381982	0.000508043
4	A4	13	U6	0.381834	0.00122176
4	A4	14	U6	0.379603	-0.000147909
4	A4	15	U6	0.376918	-0.00197242
4	A4	16	U6	0.37475	-0.00327847
4	A4	17	U6	0.375394	-0.00177323
4	A4	18	U6	0.378371	0.00206467
4	A4	19	U6	0.379635	0.00418941
4	A4	20	U6	0.385316	0.0107319
4	A4	21	U6	0.402435	0.0287119
4	A4	22	U6	0.42797	0.0551081
4	A4	23	U6	0.472989	0.100989
4	A4	24	U6	0.543386	0.172247
4	A4	25	U6	0.653468	0.28319
4	A4	26	U6	0.799048	0.429631
4	A4	27	U6	0.99497	0.626414
4	A4	28	U6	1.21375	0.846056
4	A4	29	U6	1.43621	1.06938
4	A4	30	U6	1.641	1.27503
4	A4	31	U6	1.81599	1.45088
4	A4	32	U6	1.95091	1.58666
4	A4	33	U6	2.05544	1.69205
4	A4	34	U6	2.13764	1.77512
4	A4	35	U6	2.20392	1.84225
4	A4	36	U6	2.24965	1.88884
4	A4	37	U6	2.29864	1.9387
4	A4	38	U6	2.33121	1.97213
4	A4	39	U6	2.35677	1.99854
4	A4	40	U6	2.37831	2.02095
4	A4	41	U6	2.39357	2.03707
4	A4	42	U6	2.39381	2.03817
4	A4	43	U6	2.40622	2.05144
4	A4	44	U6	2.42598	2.07207
4	A4	45	U6	2.43663	2.08357
5	A5	1	U6	0.273737	-5.16525e-05
5	A5	2	U6	0.273664	-0.00274755
5	A5	3	U6	0.275395	-0.00363839
5	A5	4	U6	0.278312	-0.00334407
5	A5	5	U6	0.285133	0.000854708
5	A5	6	U6	0.290482	0.00358089
5	A5	7	U6	0.289145	-0.000378684
5	A5	8	U6	0.290538	-0.00160754
5	A5	9	U6	0.296694	0.00192591
5	A5	10	U6	0.299053	0.00166268
5	A5	11	U6	0.299646	-0.000366751
5	A5	12	U6	0.305346	0.00271048
5	A5	13	U6	0.307933	0.00267476
5	A5	14	U6	0.308453	0.000572136
5	A5	15	U6	0.311701	0.00119854
5	A5	16	U6	0.313782	0.000657168
5	A5	17	U6	0.315048	-0.000699535
5	A5	18	U6	0.315917	-0.00245356
5	A5	19	U6	0.317644	-0.00334875
5	A5	20	U6	0.328787	0.00517214
5	A5	21	U6	0.335896	0.0096586
5	A5	22	U6	0.353716	0.0248562
5	A5	23	U6	0.391106	0.0596236
5	A5	24	U6	0.450497	0.116392
5	A5	25	U6	0.544811	0.208084
5	A5	26	U6	0.677685	0.338335
5	A5	27	U6	0.851801	0.509829
5	A5	28	U6	1.05711	0.712519
5	A5	29	U6	1.29084	0.943626
5	A5	30	U6	1.5161	1.16626
5	A5	31	U6	1.69753	1.34507
5	A5	32	U6	1.84289	1.48781
5	A5	33	U6	1.96096	1.60325
5	A5	34	U6	2.05906	1.69873
5	A5	35	U6	2.12316	1.76021
5	A5	36	U6	2.17795	1.81238
5	A5	37	U6	2.22114	1.85294
5	A5	38	U6	2.26031	1.88949
5	A5	39	U6	2.29491	1.92147
5	A5	40	U6	2.30532	1.92926
5	A5	41	U6	2.32764	1.94896
5	A5	42	U6	2.35558	1.97427
5	A5	43	U6	2.36175	1.97782
5	A5	44	U6	2.37754	1.99099
5	A5	45	U6	2.39084	2.00166
6	A6	1	U6	0.347755	0.00397305
6	A6	2	U6	0.346362	0.00250153
6	A6	3	U6	0.344671	0.000731659
6	A6	4	U6	0.345995	0.00197817
6	A6	5	U6	0.341751	-0.00234439
6	A6	6	U6	0.340059	-0.00411497
6	A6	7	U6	0.344254	1.68442e-06
6	A6	8	U6	0.345985	0.00165431
6	A6	9	U6	0.34549	0.00108065
6	A6	10	U6	0.34521	0.000721831
6	A6	11	U6	0.34576	0.00119369
6	A6	12	U6	0.348644	0.00399949
6	A6	13	U6	0.347659	0.00293558
6	A6	14	U6	0.341385	-0.00341628
6	A6	15	U6	0.339742	-0.0051379
6	A6	16	U6	0.342114	-0.00284413
6	A6	17	U6	0.344561	-0.000476306
6	A6	18	U6	0.34649	0.00137481
6	A6	19	U6	0.347856	0.00266209
6	A6	20	U6	0.355178	0.00990522
6	A6	21	U6	0.370797	0.0254459
6	A6	22	U6	0.396338	0.0509089
6	A6	23	U6	0.437431	0.0919238
6	A6	24	U6	0.505636	0.16005
6	A6	25	U6	0.618736	0.273071
6	A6	26	U6	0.773487	0.427744
6	A6	27	U6	0.967971	0.62215
6	A6	28	U6	1.1837	0.837803
6	A6	29	U6	1.40915	1.06317
6	A6	30	U6	1.62042	1.27436
6	A6	31	U6	1.79142	1.44528
6	A6	32	U6	1.92978	1.58356
6	A6	33	U6	2.03316	1.68687
6	A6	34	U6	2.11325	1.76688
6	A6	35	U6	2.18297	1.83652
6	A6	36	U6	2.22235	1.87583
6	A6	37	U6	2.26458	1.91798
6	A6	38	U6	2.30192	1.95524
6	A6	39	U6	2.33333	1.98657
6	A6	40	U6	2.35396	2.00711
6	A6	41	U6	2.37601	2.02909
6	A6	42	U6	2.39406	2.04706
6	A6	43	U6	2.38886	2.04179
6	A6	44	U6	2.40056	2.0534
6	A6	45	U6	2.40632	2.05909
7	A7	1	U6	0.386489	0.00813014
7	A7	2	U6	0.382091	0.00342072
7	A7	3	U6	0.379043	6.12362e-05
7	A7	4	U6	0.382117	0.00282303
7	A7	5	U6	0.382465	0.00285934
7	A7	6	U6	0.38145	0.00153243
7	A7	7	U6	0.378672	-0.00155657
7	A7	8	U6	0.37818	-0.00236108
7	A7	9	U6	0.378826	-0.00202642
7	A7	10	U6	0.378794	-0.00237027
7	A7	11	U6	0.380785	-0.000691342
7	A7	12	U6	0.382059	0.000271074
7	A7	13	U6	0.382001	-9.87626e-05
7	A7	14	U6	0.380593	-0.00181817
7	A7	15	U6	0.382169	-0.000554092
7	A7	16	U6	0.382648	-0.000386713
7	A7	17	U6	0.382287	-0.00105925
7	A7	18	U6	0.38544	0.00178146
7	A7	19	U6	0.387564	0.0035941
7	A7	20	U6	0.390318	0.00603659
7	A7	21	U6	0.40195	0.0173565
7	A7	22	U6	0.425615	0.0407102
7	A7	23	U6	0.462803	0.0775856
7	A7	24	U6	0.530538	0.145009
7	A7	25	U6	0.629875	0.244034
7	A7	26	U6	0.768805	0.382653
7	A7	27	U6	0.955517	0.569053
7	A7	28	U6	1.16766	0.780888
7	A7	29	U6	1.3987	1.01162
7	A7	30	U6	1.61298	1.22558
7	A7	31	U6	1.79603	1.40831
7	A7	32	U6	1.94376	1.55574
7	A7	33	U6	2.05674	1.66841
7	A7	34	U6	2.14893	1.76029
7	A7	35	U6	2.21378	1.82482
7	A7	36	U6	2.26184	1.87257
7	A7	37	U6	2.30453	1.91495
7	A7	38	U6	2.34227	1.95238
7	A7	39	U6	2.36973	1.97953
7	A7	40	U6	2.383	1.99248
7	A7	41	U6	2.39431	2.00349
7	A7	42	U6	2.40859	2.01745
7	A7	43	U6	2.4225	2.03105
7	A7	44	U6	2.43688	2.04512
7	A7	45	U6	2.44488	2.05281
8	A8	1	U6	0.274079	0.00766206
8	A8	2	U6	0.273756	0.00694996
8	A8	3	U6	0.273064	0.00586851
8	A8	4	U6	0.270741	0.00315583
8	A8	5	U6	0.268039	6.34071e-05
8	A8	6	U6	0.265654	-0.00271037
8	A8	7	U6	0.2646	-0.00415439
8	A8	8	U6	0.26535	-0.00379379
8	A8	9	U6	0.268066	-0.00146809
8	A8	10	U6	0.268909	-0.00101478
8	A8	11	U6	0.269591	-0.000721718
8	A8	12	U6	0.272207	0.00150409
8	A8	13	U6	0.270838	-0.000254233
8	A8	14	U6	0.270308	-0.00117412
8	A8	15	U6	0.274195	0.00232299
8	A8	16	U6	0.27336	0.00109867
8	A8	17	U6	0.271998	-0.000652916
8	A8	18	U6	0.272912	-0.000129033
8	A8	19	U6	0.27549	0.00205997
8	A8	20	U6	0.279806	0.00598632
8	A8	21	U6	0.289945	0.0157351
8	A8	22	U6	0.313689	0.0390901
8	A8	23	U6	0.347109	0.0721201
8	A8	24	U6	0.409511	0.134132
8	A8	25	U6	0.50599	0.230222
8	A8	26	U6	0.654674	0.378516
8	A8	27	U6	0.838009	0.561462
8	A8	28	U6	1.05372	0.776779
8	A8	29	U6	1.28595	1.00863
8	A8	30	U6	1.49852	1.2208
8	A8	31	U6	1.67808	1.39997
8	A8	32	U6	1.82462	1.54613
8	A8	33	U6	1.93749	1.65861
8	A8	34	U6	2.02484	1.74557
8	A8	35	U6	2.09437	1.81471
8	A8	36	U6	2.15152	1.87147
8	A8	37	U6	2.1926	1.91216
8	A8	38	U6	2.22683	1.946
8	A8	39	U6	2.25857	1.97735
8	A8	40	U6	2.27244	1.99083
8	A8	41	U6	2.29794	2.01593
8	A8	42	U6	2.32093	2.03854
8	A8	43	U6	2.32285	2.04007
8	A8	44	U6	2.33277	2.0496
8	A8	45	U6	2.34938	2.06582
9	A9	1	U6	0.324029	0.00439778
9	A9	2	U6	0.323953	0.00308731
9	A9	3	U6	0.32285	0.000749675
9	A9	4	U6	0.321982	-0.0013527
9	A9	5	U6	0.324384	-0.000185048
9	A9	6	U6	0.324074	-0.00172923
9	A9	7	U6	0.326761	-0.000276663
9	A9	8	U6	0.330019	0.00174697
9	A9	9	U6	0.330994	0.00148683
9	A9	10	U6	0.331178	0.000436234
9	A9	11	U6	0.331825	-0.000151171
9	A9	12	U6	0.336212	0.00300161
9	A9	13	U6	0.336141	0.00169615
9	A9	14	U6	0.333722	-0.00195687
9	A9	15	U6	0.333733	-0.00318076
9	A9	16	U6	0.334532	-0.00361597
9	A9	17	U6	0.339738	0.000355877
9	A9	18	U6	0.341957	0.00133992
9	A9	19	U6	0.343486	0.00163514
9	A9	20	U6	0.345281	0.00219494
9	A9	21	U6	0.3598	0.01548
9	A9	22	U6	0.382007	0.0364524
9	A9	23	U6	0.413624	0.066835
9	A9	24	U6	0.471216	0.123192
9	A9	25	U6	0.563885	0.214627
9	A9	26	U6	0.694078	0.343585
9	A9	27	U6	0.863503	0.511776
9	A9	28	U6	1.06098	0.708022
9	A9	29	U6	1.27422	0.920024
9	A9	30	U6	1.47619	1.12076
9	A9	31	U6	1.65249	1.29582
9	A9	32	U6	1.78848	1.43058
9	A9	33	U6	1.88817	1.52903
9	A9	34	U6	1.97405	1.61368
9	A9	35	U6	2.04629	1.68469
9	A9	36	U6	2.09277	1.72993
9	A9	37	U6	2.14131	1.77724
9	A9	38	U6	2.17543	1.81013
9	A9	39	U6	2.2027	1.83616
9	A9	40	U6	2.22348	1.8557
9	A9	41	U6	2.24955	1.88054
9	A9	42	U6	2.26473	1.89448
9	A9	43	U6	2.27191	1.90043
9	A9	44	U6	2.28659	1.91388
9	A9	45	U6	2.29766	1.92372
10	A10	1
10	A10	2
10	A10	3
10	A10	4
10	A10	5
10	A10	6
10	A10	7
10	A10	8
10	A10	9
10	A10	10
10	A10	11
10	A10	12
10	A10	13
10	A10	14
10	A10	15
10	A10	16
10	A10	17
10	A10	18
10	A10	19
10	A10	20
10	A10	21
10	A10	22
10	A10	23
10	A10	24
10	A10	25
10	A10	26
10	A10	27
10	A10	28
10	A10	29
10	A10	30
10	A10	31
10	A10	32
10	A10	33
10	A10	34
10	A10	35
10	A10	36
10	A10	37
10	A10	38
10	A10	39
10	A10	40
10	A10	41
10	A10	42
10	A10	43
10	A10	44
10	A10	45
11	A11	1
11	A11	2
11	A11	3
11	A11	4
11	A11	5
11	A11	6
11	A11	7
11	A11	8
11	A11	9
11	A11	10
11	A11	11
11	A11	12
11	A11	13
11	A11	14
11	A11	15
11	A11	16
11	A11	17
11	A11	18
11	A11	19
11	A11	20
11	A11	21
11	A11	22
11	A11	23
11	A11	24
11	A11	25
11	A11	26
11	A11	27
11	A11	28
11	A11	29
11	A11	30
11	A11	31
11	A11	32
11	A11	33
11	A11	34
11	A11	35
11	A11	36
11	A11	37
11	A11	38
11	A11	39
11	A11	40
11	A11	41
11	A11	42
11	A11	43
11	A11	44
11	A11	45
12	A12	1
12	A12	2
12	A12	3
12	A12	4
12	A12	5
12	A12	6
12	A12	7
12	A12	8
12	A12	9
12	A12	10
12	A12	11
12	A12	12
12	A12	13
12	A12	14
12	A12	15
12	A12	16
12	A12	17
12	A12	18
12	A12	19
12	A12	20
12	A12	21
12	A12	22
12	A12	23
12	A12	24
12	A12	25
12	A12	26
12	A12	27
12	A12	28
12	A12	29
12	A12	30
12	A12	31
12	A12	32
12	A12	33
12	A12	34
12	A12	35
12	A12	36
12	A12	37
12	A12	38
12	A12	39
12	A12	40
12	A12	41
12	A12	42
12	A12	43
12	A12	44
12	A12	45
13	B1	1	U6	0.375888	0.00106735
13	B1	2	U6	0.373529	0.000627643
13	B1	3	U6	0.371654	0.000671447
13	B1	4	U6	0.369615	0.000551637
13	B1	5	U6	0.368556	0.00141167
13	B1	6	U6	0.367152	0.00192757
13	B1	7	U6	0.361919	-0.00138711
13	B1	8	U6	0.35901	-0.0023764
13	B1	9	U6	0.35533	-0.00413766
13	B1	10	U6	0.354941	-0.00260705
13	B1	11	U6	0.35718	0.00155117
13	B1	12	U6	0.356853	0.00314324
13	B1	13	U6	0.354598	0.00280781
13	B1	14	U6	0.348624	-0.00124734
13	B1	15	U6	0.347643	-0.000308987
13	B1	16	U6	0.351252	0.00521883
13	B1	17	U6	0.358393	0.0142792
13	B1	18	U6	0.370028	0.0278334
13	B1	19	U6	0.386852	0.0465772
13	B1	20	U6	0.418236	0.0798796
13	B1	21	U6	0.469731	0.133294
13	B1	22	U6	0.550959	0.216441
13	B1	23	U6	0.675653	0.343054
13	B1	24	U6	0.847007	0.516328
13	B1	25	U6	1.0513	0.722541
13	B1	26	U6	1.26866	0.941816
13	B1	27	U6	1.47285	1.14793
13	B1	28	U6	1.66026	1.33725
13	B1	29	U6	1.8039	1.48282
13	B1	30	U6	1.91481	1.59564
13	B1	31	U6	1.99458	1.67734
13	B1	32	U6	2.05144	1.73612
13	B1	33	U6	2.09881	1.7854
13	B1	34	U6	2.14054	1.82905
13	B1	35	U6	2.17565	1.86608
13	B1	36	U6	2.20002	1.89237
13	B1	37	U6	2.22123	1.9155
13	B1	38	U6	2.22429	1.92048
13	B1	39	U6	2.24655	1.94466
13	B1	40	U6	2.26801	1.96804
13	B1	41	U6	2.27279	1.97474
13	B1	42	U6	2.28155	1.98541
13	B1	43	U6	2.28486	1.99064
13	B1	44	U6	2.27882	1.98652
13	B1	45	U6	2.28039	1.99001
14	B2	1	U6	0.539997	0.0131309
14	B2	2	U6	0.535158	0.0105994
14	B2	3	U6	0.528535	0.00628309
14	B2	4	U6	0.524719	0.00477384
14	B2	5	U6	0.520743	0.00310413
14	B2	6	U6	0.517187	0.00185464
14	B2	7	U6	0.507931	-0.00509467
14	B2	8	U6	0.503589	-0.00712916
14	B2	9	U6	0.503261	-0.00515029
14	B2	10	U6	0.503412	-0.00269333
14	B2	11	U6	0.499537	-0.00426108
14	B2	12	U6	0.496583	-0.00490806
14	B2	13	U6	0.497584	-0.00160069
14	B2	14	U6	0.499033	0.00215478
14	B2	15	U6	0.49944	0.00486924
14	B2	16	U6	0.500062	0.00779755
14	B2	17	U6	0.505026	0.0150685
14	B2	18	U6	0.510518	0.0228671
14	B2	19	U6	0.523103	0.0377588
14	B2	20	U6	0.55139	0.0683523
14	B2	21	U6	0.595267	0.114537
14	B2	22	U6	0.673289	0.194865
14	B2	23	U6	0.792193	0.316075
14	B2	24	U6	0.950136	0.476325
14	B2	25	U6	1.14384	0.672339
14	B2	26	U6	1.36035	0.891152
14	B2	27	U6	1.57204	1.10515
14	B2	28	U6	1.75623	1.29165
14	B2	29	U6	1.90926	1.44698
14	B2	30	U6	2.02667	1.5667
14	B2	31	U6	2.12235	1.66469
14	B2	32	U6	2.19173	1.73637
14	B2	33	U6	2.22874	1.77569
14	B2	34	U6	2.27422	1.82348
14	B2	35	U6	2.30916	1.86072
14	B2	36	U6	2.33052	1.88439
14	B2	37	U6	2.35845	1.91463
14	B2	38	U6	2.37515	1.93363
14	B2	39	U6	2.38513	1.94593
14	B2	40	U6	2.39725	1.96035
14	B2	41	U6	2.40235	1.96776
14	B2	42	U6	2.41373	1.98144
14	B2	43	U6	2.42501	1.99503
14	B2	44	U6	2.42728	1.9996
14	B2	45	U6	2.4314	2.00603
15	B3	1	U6	0.42068	0.0145906
15	B3	2	U6	0.417407	0.0130455
15	B3	3	U6	0.404872	0.00223943
15	B3	4	U6	0.400433	-0.000471
15	B3	5	U6	0.400359	0.00118318
15	B3	6	U6	0.398533	0.00108595
15	B3	7	U6	0.393213	-0.00250511
15	B3	8	U6	0.391486	-0.00250361
15	B3	9	U6	0.390956	-0.00130514
15	B3	10	U6	0.389406	-0.00112697
15	B3	11	U6	0.388791	-1.34602e-05
15	B3	12	U6	0.388618	0.00154166
15	B3	13	U6	0.387399	0.00205176
15	B3	14	U6	0.382679	-0.000940293
15	B3	15	U6	0.382654	0.000763601
15	B3	16	U6	0.388649	0.00848649
15	B3	17	U6	0.396349	0.0179151
15	B3	18	U6	0.398477	0.0217716
15	B3	19	U6	0.412525	0.0375483
15	B3	20	U6	0.435936	0.0626879
15	B3	21	U6	0.484261	0.112741
15	B3	22	U6	0.568596	0.198805
15	B3	23	U6	0.690821	0.322758
15	B3	24	U6	0.857888	0.491553
15	B3	25	U6	1.06294	0.698338
15	B3	26	U6	1.28494	0.922063
15	B3	27	U6	1.50266	1.14151
15	B3	28	U6	1.70286	1.34344
15	B3	29	U6	1.86822	1.51053
15	B3	30	U6	1.99982	1.64386
15	B3	31	U6	2.10487	1.75064
15	B3	32	U6	2.17295	1.82044
15	B3	33	U6	2.2259	1.87512
15	B3	34	U6	2.26233	1.91328
15	B3	35	U6	2.30341	1.95609
15	B3	36	U6	2.33698	1.99138
15	B3	37	U6	2.36307	2.0192
15	B3	38	U6	2.37168	2.02954
15	B3	39	U6	2.38149	2.04109
15	B3	40	U6	2.40253	2.06386
15	B3	41	U6	2.40963	2.07268
15	B3	42	U6	2.41286	2.07764
15	B3	43	U6	2.42293	2.08943
15	B3	44	U6	2.42972	2.09795
15	B3	45	U6	2.43844	2.1084
16	B4	1	U6	0.515334	0.00638629
16	B4	2	U6	0.513612	0.0060253
16	B4	3	U6	0.509369	0.00314375
16	B4	4	U6	0.504072	-0.000791845
16	B4	5	U6	0.502204	-0.00129851
16	B4	6	U6	0.501273	-0.000868006
16	B4	7	U6	0.500405	-0.000374502
16	B4	8	U6	0.500351	0.000933618
16	B4	9	U6	0.501123	0.00306643
16	B4	10	U6	0.494162	-0.00253259
16	B4	11	U6	0.491955	-0.00337798
16	B4	12	U6	0.494939	0.000966846
16	B4	13	U6	0.495637	0.00302655
16	B4	14	U6	0.488361	-0.00288783
16	B4	15	U6	0.486917	-0.00297047
16	B4	16	U6	0.488947	0.000421463
16	B4	17	U6	0.488169	0.00100422
16	B4	18	U6	0.488342	0.00253884
16	B4	19	U6	0.491928	0.00748666
16	B4	20	U6	0.500808	0.0177278
16	B4	21	U6	0.508518	0.0267991
16	B4	22	U6	0.518603	0.0382461
16	B4	23	U6	0.539202	0.0602066
16	B4	24	U6	0.57084	0.0932054
16	B4	25	U6	0.63624	0.159968
16	B4	26	U6	0.76467	0.289759
16	B4	27	U6	0.867819	0.394269
16	B4	28	U6	0.987792	0.515604
16	B4	29	U6	1.12829	0.657462
16	B4	30	U6	1.27915	0.809684
16	B4	31	U6	1.41442	0.94632
16	B4	32	U6	1.54018	1.07344
16	B4	33	U6	1.6479	1.18252
16	B4	34	U6	1.73722	1.2732
16	B4	35	U6	1.82491	1.36225
16	B4	36	U6	1.88319	1.4219
16	B4	37	U6	1.93776	1.47782
16	B4	38	U6	1.97802	1.51945
16	B4	39	U6	2.00086	1.54365
16	B4	40	U6	2.03076	1.57491
16	B4	41	U6	2.05113	1.59664
16	B4	42	U6	2.06794	1.61482
16	B4	43	U6	2.09064	1.63887
16	B4	44	U6	2.10672	1.65632
16	B4	45	U6	2.12085	1.6718
17	B5	1	U6	0.462341	0.0135546
17	B5	2	U6	0.457235	0.010665
17	B5	3	U6	0.451022	0.00666789
17	B5	4	U6	0.445752	0.00361497
17	B5	5	U6	0.437056	-0.00286503
17	B5	6	U6	0.434562	-0.00314282
17	B5	7	U6	0.43348	-0.00200819
17	B5	8	U6	0.429883	-0.00338827
17	B5	9	U6	0.427784	-0.00327159
17	B5	10	U6	0.427704	-0.00113521
17	B5	11	U6	0.425937	-0.000685288
17	B5	12	U6	0.422732	-0.0016741
17	B5	13	U6	0.424311	0.00212111
17	B5	14	U6	0.42574	0.00576653
17	B5	15	U6	0.429491	0.0117341
17	B5	16	U6	0.43494	0.019399
17	B5	17	U6	0.437964	0.02464
17	B5	18	U6	0.450115	0.0390075
17	B5	19	U6	0.479281	0.0703894
17	B5	20	U6	0.5261	0.119425
17	B5	21	U6	0.60046	0.196002
17	B5	22	U6	0.70878	0.306538
17	B5	23	U6	0.865835	0.46581
17	B5	24	U6	1.0594	0.661588
17	B5	25	U6	1.27487	0.879276
17	B5	26	U6	1.48889	1.09551
17	B5	27	U6	1.68974	1.29858
17	B5	28	U6	1.85847	1.46952
17	B5	29	U6	1.99724	1.61051
17	B5	30	U6	2.10255	1.71804
17	B5	31	U6	2.18149	1.79919
17	B5	32	U6	2.24859	1.86851
17	B5	33	U6	2.29867	1.92081
17	B5	34	U6	2.33534	1.9597
17	B5	35	U6	2.36276	1.98933
17	B5	36	U6	2.39865	2.02743
17	B5	37	U6	2.42622	2.05723
17	B5	38	U6	2.43592	2.06914
17	B5	39	U6	2.45206	2.0875
17	B5	40	U6	2.46846	2.10612
17	B5	41	U6	2.47413	2.114
17	B5	42	U6	2.48433	2.12641
17	B5	43	U6	2.48911	2.13342
17	B5	44	U6	2.49466	2.14118
17	B5	45	U6	2.50142	2.15016
18	B6	1	U6	0.339691	0.00262375
18	B6	2	U6	0.338014	0.000809908
18	B6	3	U6	0.335862	-0.00147994
18	B6	4	U6	0.336252	-0.00122725
18	B6	5	U6	0.336385	-0.00123123
18	B6	6	U6	0.337642	-0.000112432
18	B6	7	U6	0.340737	0.00284502
18	B6	8	U6	0.341696	0.00366716
18	B6	9	U6	0.341052	0.00288591
18	B6	10	U6	0.338848	0.000544275
18	B6	11	U6	0.337009	-0.00143252
18	B6	12	U6	0.33466	-0.00391832
18	B6	13	U6	0.335218	-0.00349836
18	B6	14	U6	0.339451	0.000597782
18	B6	15	U6	0.341351	0.00235989
18	B6	16	U6	0.349339	0.0102109
18	B6	17	U6	0.360826	0.0215601
18	B6	18	U6	0.367278	0.0278743
18	B6	19	U6	0.39041	0.0508696
18	B6	20	U6	0.43839	0.0987118
18	B6	21	U6	0.518797	0.178981
18	B6	22	U6	0.633778	0.293825
18	B6	23	U6	0.789181	0.44909
18	B6	24	U6	0.988735	0.648507
18	B6	25	U6	1.21063	0.87026
18	B6	26	U6	1.44063	1.10012
18	B6	27	U6	1.64305	1.30241
18	B6	28	U6	1.82223	1.48145
18	B6	29	U6	1.96993	1.62902
18	B6	30	U6	2.0853	1.74425
18	B6	31	U6	2.1724	1.83121
18	B6	32	U6	2.23863	1.89731
18	B6	33	U6	2.28609	1.94463
18	B6	34	U6	2.31433	1.97273
18	B6	35	U6	2.35606	2.01432
18	B6	36	U6	2.39639	2.05451
18	B6	37	U6	2.4264	2.08439
18	B6	38	U6	2.43658	2.09443
18	B6	39	U6	2.45424	2.11195
18	B6	40	U6	2.46765	2.12522
18	B6	41	U6	2.46811	2.12555
18	B6	42	U6	2.48163	2.13893
18	B6	43	U6	2.4966	2.15376
18	B6	44	U6	2.50106	2.15808
18	B6	45	U6	2.51101	2.1679
19	B7	1	U6	0.282862	0.00480919
19	B7	2	U6	0.282497	0.00409369
19	B7	3	U6	0.280158	0.00140456
19	B7	4	U6	0.278853	-0.000250991
19	B7	5	U6	0.279056	-0.000398368
19	B7	6	U6	0.279847	4.15407e-05
19	B7	7	U6	0.281703	0.00154709
19	B7	8	U6	0.280089	-0.000417095
19	B7	9	U6	0.279761	-0.00109588
19	B7	10	U6	0.28157	0.000362556
19	B7	11	U6	0.280805	-0.000752889
19	B7	12	U6	0.279173	-0.00273505
19	B7	13	U6	0.280066	-0.00219205
19	B7	14	U6	0.283668	0.00105905
19	B7	15	U6	0.28575	0.00279065
19	B7	16	U6	0.283947	0.000636864
19	B7	17	U6	0.286121	0.00246106
19	B7	18	U6	0.299583	0.0155718
19	B7	19	U6	0.309656	0.025295
19	B7	20	U6	0.337383	0.0526711
19	B7	21	U6	0.38778	0.102718
19	B7	22	U6	0.461029	0.175617
19	B7	23	U6	0.573396	0.287632
19	B7	24	U6	0.72611	0.439996
19	B7	25	U6	0.925241	0.638777
19	B7	26	U6	1.15849	0.87168
19	B7	27	U6	1.38771	1.10054
19	B7	28	U6	1.59815	1.31063
19	B7	29	U6	1.78165	1.49379
19	B7	30	U6	1.91665	1.62843
19	B7	31	U6	2.02713	1.73856
19	B7	32	U6	2.12092	1.83201
19	B7	33	U6	2.18894	1.89967
19	B7	34	U6	2.23891	1.94929
19	B7	35	U6	2.27992	1.98995
19	B7	36	U6	2.3123	2.02198
19	B7	37	U6	2.34225	2.05158
19	B7	38	U6	2.36406	2.07304
19	B7	39	U6	2.38238	2.09101
19	B7	40	U6	2.40306	2.11134
19	B7	41	U6	2.40874	2.11666
19	B7	42	U6	2.42399	2.13157
19	B7	43	U6	2.42705	2.13428
19	B7	44	U6	2.43453	2.1414
19	B7	45	U6	2.44613	2.15265
20	B8	1	U6	0.447989	0.0235315
20	B8	2	U6	0.450067	0.0274449
20	B8	3	U6	0.438949	0.0181616
20	B8	4	U6	0.423543	0.00459098
20	B8	5	U6	0.416917	-0.000200045
20	B8	6	U6	0.410296	-0.00498564
20	B8	7	U6	0.406141	-0.00730608
20	B8	8	U6	0.404986	-0.00662608
20	B8	9	U6	0.400683	-0.00909332
20	B8	10	U6	0.400345	-0.00759603
20	B8	11	U6	0.404687	-0.00141902
20	B8	12	U6	0.406117	0.00184565
20	B8	13	U6	0.402351	-8.46178e-05
20	B8	14	U6	0.399288	-0.00131298
20	B8	15	U6	0.398802	3.62611e-05
20	B8	16	U6	0.402334	0.0054028
20	B8	17	U6	0.403682	0.00858655
20	B8	18	U6	0.407176	0.0139152
20	B8	19	U6	0.418742	0.0273164
20	B8	20	U6	0.442386	0.0527953
20	B8	21	U6	0.47608	0.0883245
20	B8	22	U6	0.531992	0.146072
20	B8	23	U6	0.628748	0.244663
20	B8	24	U6	0.761958	0.379708
20	B8	25	U6	0.92961	0.549196
20	B8	26	U6	1.124	0.745421
20	B8	27	U6	1.33617	0.959422
20	B8	28	U6	1.53137	1.15646
20	B8	29	U6	1.69817	1.3251
20	B8	30	U6	1.8382	1.46696
20	B8	31	U6	1.9519	1.5825
20	B8	32	U6	2.03272	1.66515
20	B8	33	U6	2.09266	1.72692
20	B8	34	U6	2.1448	1.7809
20	B8	35	U6	2.18599	1.82392
20	B8	36	U6	2.21986	1.85963
20	B8	37	U6	2.25027	1.89188
20	B8	38	U6	2.26965	1.91309
20	B8	39	U6	2.28324	1.92852
20	B8	40	U6	2.29862	1.94573
20	B8	41	U6	2.31094	1.95989
20	B8	42	U6	2.32184	1.97263
20	B8	43	U6	2.33465	1.98727
20	B8	44	U6	2.34647	2.00093
20	B8	45	U6	2.3544	2.01068
21	B9	1	U6	0.390309	0.00667864
21	B9	2	U6	0.391743	0.0090373
21	B9	3	U6	0.384806	0.00302496
21	B9	4	U6	0.380862	5.34117e-06
21	B9	5	U6	0.380465	0.0005333
21	B9	6	U6	0.379443	0.000436155
21	B9	7	U6	0.377152	-0.000930747
21	B9	8	U6	0.37691	-0.000247727
21	B9	9	U6	0.375429	-0.000804304
21	B9	10	U6	0.374312	-0.000996429
21	B9	11	U6	0.37449	0.000106626
21	B9	12	U6	0.368604	-0.00485494
21	B9	13	U6	0.368216	-0.00431804
21	B9	14	U6	0.372284	0.00067466
21	B9	15	U6	0.373527	0.00284225
21	B9	16	U6	0.374289	0.0045289
21	B9	17	U6	0.376322	0.00748581
21	B9	18	U6	0.383676	0.0157645
21	B9	19	U6	0.396738	0.0297515
21	B9	20	U6	0.419828	0.0537668
21	B9	21	U6	0.457881	0.0927438
21	B9	22	U6	0.525381	0.161169
21	B9	23	U6	0.634278	0.270991
21	B9	24	U6	0.77631	0.413947
21	B9	25	U6	0.951583	0.590145
21	B9	26	U6	1.1595	0.798985
21	B9	27	U6	1.37668	1.01709
21	B9	28	U6	1.58411	1.22545
21	B9	29	U6	1.76091	1.40317
21	B9	30	U6	1.89416	1.53735
21	B9	31	U6	2.00097	1.64508
21	B9	32	U6	2.08783	1.73287
21	B9	33	U6	2.15067	1.79662
21	B9	34	U6	2.19921	1.8461
21	B9	35	U6	2.24956	1.89737
21	B9	36	U6	2.2914	1.94014
21	B9	37	U6	2.31937	1.96902
21	B9	38	U6	2.33164	1.98223
21	B9	39	U6	2.35261	2.00412
21	B9	40	U6	2.3719	2.02434
21	B9	41	U6	2.38833	2.04169
21	B9	42	U6	2.40792	2.0622
21	B9	43	U6	2.41487	2.07008
21	B9	44	U6	2.41943	2.07556
21	B9	45	U6	2.42892	2.08597
22	B10	1
22	B10	2
22	B10	3
22	B10	4
22	B10	5
22	B10	6
22	B10	7
22	B10	8
22	B10	9
22	B10	10
22	B10	11
22	B10	12
22	B10	13
22	B10	14
22	B10	15
22	B10	16
22	B10	17
22	B10	18
22	B10	19
22	B10	20
22	B10	21
22	B10	22
22	B10	23
22	B10	24
22	B10	25
22	B10	26
22	B10	27
22	B10	28
22	B10	29
22	B10	30
22	B10	31
22	B10	32
22	B10	33
22	B10	34
22	B10	35
22	B10	36
22	B10	37
22	B10	38
22	B10	39
22	B10	40
22	B10	41
22	B10	42
22	B10	43
22	B10	44
22	B10	45
23	B11	1
23	B11	2
23	B11	3
23	B11	4
23	B11	5
23	B11	6
23	B11	7
23	B11	8
23	B11	9
23	B11	10
23	B11	11
23	B11	12
23	B11	13
23	B11	14
23	B11	15
23	B11	16
23	B11	17
23	B11	18
23	B11	19
23	B11	20
23	B11	21
23	B11	22
23	B11	23
23	B11	24
23	B11	25
23	B11	26
23	B11	27
23	B11	28
23	B11	29
23	B11	30
23	B11	31
23	B11	32
23	B11	33
23	B11	34
23	B11	35
23	B11	36
23	B11	37
23	B11	38
23	B11	39
23	B11	40
23	B11	41
23	B11	42
23	B11	43
23	B11	44
23	B11	45
24	B12	1
24	B12	2
24	B12	3
24	B12	4
24	B12	5
24	B12	6
24	B12	7
24	B12	8
24	B12	9
24	B12	10
24	B12	11
24	B12	12
24	B12	13
24	B12	14
24	B12	15
24	B12	16
24	B12	17
24	B12	18
24	B12	19
24	B12	20
24	B12	21
24	B12	22
24	B12	23
24	B12	24
24	B12	25
24	B12	26
24	B12	27
24	B12	28
24	B12	29
24	B12	30
24	B12	31
24	B12	32
24	B12	33
24	B12	34
24	B12	35
24	B12	36
24	B12	37
24	B12	38
24	B12	39
24	B12	40
24	B12	41
24	B12	42
24	B12	43
24	B12	44
24	B12	45
25	C1	1	PIR-65	0.310856	-0.00452891
25	C1	2	PIR-65	0.309482	-0.00492274
25	C1	3	PIR-65	0.310884	-0.00253979
25	C1	4	PIR-65	0.314527	0.00208351
25	C1	5	PIR-65	0.314786	0.00332243
25	C1	6	PIR-65	0.312096	0.00161325
25	C1	7	PIR-65	0.310165	0.000663077
25	C1	8	PIR-65	0.311103	0.00258084
25	C1	9	PIR-65	0.310451	0.00290996
25	C1	10	PIR-65	0.303545	-0.00301614
25	C1	11	PIR-65	0.301223	-0.00435741
25	C1	12	PIR-65	0.300741	-0.00385925
25	C1	13	PIR-65	0.300181	-0.00343864
25	C1	14	PIR-65	0.300029	-0.00260989
25	C1	15	PIR-65	0.301172	-0.000486608
25	C1	16	PIR-65	0.303519	0.00284083
25	C1	17	PIR-65	0.299111	-0.000586096
25	C1	18	PIR-65	0.297791	-0.00092607
25	C1	19	PIR-65	0.299983	0.00224679
25	C1	20	PIR-65	0.299355	0.00259945
25	C1	21	PIR-65	0.295929	0.000153403
25	C1	22	PIR-65	0.295601	0.000806353
25	C1	23	PIR-65	0.300313	0.00649816
25	C1	24	PIR-65	0.311127	0.0182928
25	C1	25	PIR-65	0.316668	0.0248146
25	C1	26	PIR-65	0.336738	0.0458644
25	C1	27	PIR-65	0.372811	0.082918
25	C1	28	PIR-65	0.442142	0.15323
25	C1	29	PIR-65	0.56196	0.274029
25	C1	30	PIR-65	0.753795	0.466844
25	C1	31	PIR-65	1.01879	0.732823
25	C1	32	PIR-65	1.31886	1.03387
25	C1	33	PIR-65	1.59437	1.31036
25	C1	34	PIR-65	1.8338	1.55077
25	C1	35	PIR-65	2.01027	1.72822
25	C1	36	PIR-65	2.11924	1.83817
25	C1	37	PIR-65	2.16838	1.88829
25	C1	38	PIR-65	2.21679	1.93768
25	C1	39	PIR-65	2.2414	1.96328
25	C1	40	PIR-65	2.25526	1.97811
25	C1	41	PIR-65	2.26316	1.987
25	C1	42	PIR-65	2.26857	1.99338
25	C1	43	PIR-65	2.25735	1.98314
25	C1	44	PIR-65	2.26163	1.9884
25	C1	45	PIR-65	2.26779	1.99554
26	C2	1	PIR-65	0.270245	0.00305802
26	C2	2	PIR-65	0.272136	0.00660239
26	C2	3	PIR-65	0.266648	0.00276774
26	C2	4	PIR-65	0.262725	0.000498514
26	C2	5	PIR-65	0.2613	0.000727468
26	C2	6	PIR-65	0.258373	-0.000547046
26	C2	7	PIR-65	0.256998	-0.000268352
26	C2	8	PIR-65	0.256731	0.00111854
26	C2	9	PIR-65	0.256025	0.00206546
26	C2	10	PIR-65	0.25465	0.00234374
26	C2	11	PIR-65	0.250092	-0.000560843
26	C2	12	PIR-65	0.248171	-0.000827607
26	C2	13	PIR-65	0.245214	-0.00213143
26	C2	14	PIR-65	0.238944	-0.00674808
26	C2	15	PIR-65	0.237997	-0.00604196
26	C2	16	PIR-65	0.239763	-0.00262234
26	C2	17	PIR-65	0.240034	-0.000697742
26	C2	18	PIR-65	0.239606	0.000527593
26	C2	19	PIR-65	0.238603	0.00117758
26	C2	20	PIR-65	0.238255	0.0024828
26	C2	21	PIR-65	0.240854	0.00673597
26	C2	22	PIR-65	0.245606	0.0131407
26	C2	23	PIR-65	0.257152	0.0263403
26	C2	24	PIR-65	0.278757	0.0495987
26	C2	25	PIR-65	0.313817	0.0863127
26	C2	26	PIR-65	0.379672	0.153821
26	C2	27	PIR-65	0.494706	0.270509
26	C2	28	PIR-65	0.671758	0.449214
26	C2	29	PIR-65	0.917711	0.69682
26	C2	30	PIR-65	1.21171	0.992472
26	C2	31	PIR-65	1.49731	1.27972
26	C2	32	PIR-65	1.7391	1.52317
26	C2	33	PIR-65	1.90944	1.69516
26	C2	34	PIR-65	2.02312	1.81049
26	C2	35	PIR-65	2.09664	1.88567
26	C2	36	PIR-65	2.14494	1.93563
26	C2	37	PIR-65	2.18435	1.97668
26	C2	38	PIR-65	2.20263	1.99662
26	C2	39	PIR-65	2.20941	2.00505
26	C2	40	PIR-65	2.20784	2.00513
26	C2	41	PIR-65	2.212	2.01095
26	C2	42	PIR-65	2.21319	2.01379
26	C2	43	PIR-65	2.20764	2.00989
26	C2	44	PIR-65	2.20716	2.01107
26	C2	45	PIR-65	2.20086	2.00642
27	C3	1	PIR-65	0.348009	0.00455327
27	C3	2	PIR-65	0.345248	0.00315927
27	C3	3	PIR-65	0.339463	-0.00125868
27	C3	4	PIR-65	0.338348	-0.00100667
27	C3	5	PIR-65	0.341377	0.00338954
27	C3	6	PIR-65	0.340114	0.0034937
27	C3	7	PIR-65	0.337677	0.00242341
27	C3	8	PIR-65	0.335647	0.00175975
27	C3	9	PIR-65	0.329374	-0.00314589
27	C3	10	PIR-65	0.326725	-0.00442804
27	C3	11	PIR-65	0.328448	-0.00133783
27	C3	12	PIR-65	0.328179	-0.000239524
27	C3	13	PIR-65	0.326716	-0.000336079
27	C3	14	PIR-65	0.325815	0.000130122
27	C3	15	PIR-65	0.324806	0.000488201
27	C3	16	PIR-65	0.323021	6.96011e-05
27	C3	17	PIR-65	0.321211	-0.000372691
27	C3	18	PIR-65	0.3192	-0.00101728
27	C3	19	PIR-65	0.316119	-0.00273121
27	C3	20	PIR-65	0.315308	-0.00217539
27	C3	21	PIR-65	0.316246	0.000130059
27	C3	22	PIR-65	0.31608	0.00133071
27	C3	23	PIR-65	0.318216	0.00483418
27	C3	24	PIR-65	0.319898	0.007883
27	C3	25	PIR-65	0.326829	0.0161811
27	C3	26	PIR-65	0.338642	0.0293607
27	C3	27	PIR-65	0.357595	0.0496808
27	C3	28	PIR-65	0.398363	0.0918161
27	C3	29	PIR-65	0.471933	0.166753
27	C3	30	PIR-65	0.594294	0.290481
27	C3	31	PIR-65	0.78856	0.486114
27	C3	32	PIR-65	1.05303	0.751955
27	C3	33	PIR-65	1.35458	1.05487
27	C3	34	PIR-65	1.64704	1.34869
27	C3	35	PIR-65	1.88213	1.58515
27	C3	36	PIR-65	2.05068	1.75507
27	C3	37	PIR-65	2.16094	1.8667
27	C3	38	PIR-65	2.22644	1.93357
27	C3	39	PIR-65	2.27028	1.97877
27	C3	40	PIR-65	2.29739	2.00724
27	C3	41	PIR-65	2.31465	2.02588
27	C3	42	PIR-65	2.3207	2.03329
27	C3	43	PIR-65	2.3172	2.03116
27	C3	44	PIR-65	2.31606	2.03139
27	C3	45	PIR-65	2.31229	2.02898
28	C4	1	PIR-65	0.273471	-0.00939839
28	C4	2	PIR-65	0.273625	-0.00990815
28	C4	3	PIR-65	0.276084	-0.00811247
28	C4	4	PIR-65	0.279882	-0.00497824
28	C4	5	PIR-65	0.286089	0.000565089
28	C4	6	PIR-65	0.288293	0.00210602
28	C4	7	PIR-65	0.29071	0.0038596
28	C4	8	PIR-65	0.293637	0.00612277
28	C4	9	PIR-65	0.294033	0.00585494
28	C4	10	PIR-65	0.292253	0.00341101
28	C4	11	PIR-65	0.289359	-0.000146042
28	C4	12	PIR-65	0.288786	-0.00138227
28	C4	13	PIR-65	0.290806	-2.65803e-05
28	C4	14	PIR-65	0.294194	0.00269775
28	C4	15	PIR-65	0.293714	0.0015546
28	C4	16	PIR-65	0.292072	-0.000751322
28	C4	17	PIR-65	0.290949	-0.00253716
28	C4	18	PIR-65	0.290893	-0.00325682
28	C4	19	PIR-65	0.292237	-0.00257622
28	C4	20	PIR-65	0.291195	-0.00428177
28	C4	21	PIR-65	0.290726	-0.00541443
28	C4	22	PIR-65	0.294351	-0.00245308
28	C4	23	PIR-65	0.297914	0.000446006
28	C4	24	PIR-65	0.301388	0.00325691
28	C4	25	PIR-65	0.304837	0.0060417
28	C4	26	PIR-65	0.314509	0.0150505
28	C4	27	PIR-65	0.331078	0.0309556
28	C4	28	PIR-65	0.366108	0.0653225
28	C4	29	PIR-65	0.430698	0.129249
28	C4	30	PIR-65	0.540348	0.238235
28	C4	31	PIR-65	0.708471	0.405695
28	C4	32	PIR-65	0.959193	0.655753
28	C4	33	PIR-65	1.26017	0.956064
28	C4	34	PIR-65	1.55959	1.25482
28	C4	35	PIR-65	1.82291	1.51748
28	C4	36	PIR-65	2.01877	1.71268
28	C4	37	PIR-65	2.14233	1.83557
28	C4	38	PIR-65	2.22544	1.91802
28	C4	39	PIR-65	2.28423	1.97614
28	C4	40	PIR-65	2.31177	2.00302
28	C4	41	PIR-65	2.33479	2.02537
28	C4	42	PIR-65	2.35357	2.04349
28	C4	43	PIR-65	2.36025	2.04952
28	C4	44	PIR-65	2.3653	2.0539
28	C4	45	PIR-65	2.36838	2.05631
29	C5	1	PIR-65	0.238467	-0.0212079
29	C5	2	PIR-65	0.238435	-0.023082
29	C5	3	PIR-65	0.246489	-0.0168694
29	C5	4	PIR-65	0.258398	-0.00680214
29	C5	5	PIR-65	0.263872	-0.0031701
29	C5	6	PIR-65	0.266135	-0.00274969
29	C5	7	PIR-65	0.275093	0.0043669
29	C5	8	PIR-65	0.279175	0.00660673
29	C5	9	PIR-65	0.283588	0.00917782
29	C5	10	PIR-65	0.286515	0.0102636
29	C5	11	PIR-65	0.28609	0.00799626
29	C5	12	PIR-65	0.286751	0.00681527
29	C5	13	PIR-65	0.284079	0.00230151
29	C5	14	PIR-65	0.282041	-0.00157842
29	C5	15	PIR-65	0.282604	-0.00285747
29	C5	16	PIR-65	0.289548	0.00224491
29	C5	17	PIR-65	0.291262	0.00211701
29	C5	18	PIR-65	0.289588	-0.00139912
29	C5	19	PIR-65	0.2894	-0.00342934
29	C5	20	PIR-65	0.290502	-0.00416908
29	C5	21	PIR-65	0.29228	-0.00423237
29	C5	22	PIR-65	0.294298	-0.00405677
29	C5	23	PIR-65	0.29962	-0.000576115
29	C5	24	PIR-65	0.3063	0.00426212
29	C5	25	PIR-65	0.320263	0.0163826
29	C5	26	PIR-65	0.331774	0.0260515
29	C5	27	PIR-65	0.35786	0.0502957
29	C5	28	PIR-65	0.414078	0.104672
29	C5	29	PIR-65	0.509781	0.198533
29	C5	30	PIR-65	0.663093	0.350003
29	C5	31	PIR-65	0.880104	0.565173
29	C5	32	PIR-65	1.16568	0.848908
29	C5	33	PIR-65	1.46444	1.14582
29	C5	34	PIR-65	1.7288	1.40834
29	C5	35	PIR-65	1.9273	1.605
29	C5	36	PIR-65	2.06656	1.74242
29	C5	37	PIR-65	2.15501	1.82903
29	C5	38	PIR-65	2.2125	1.88467
29	C5	39	PIR-65	2.24867	1.91901
29	C5	40	PIR-65	2.27541	1.9439
29	C5	41	PIR-65	2.29183	1.95848
29	C5	42	PIR-65	2.30135	1.96616
29	C5	43	PIR-65	2.29906	1.96202
29	C5	44	PIR-65	2.3036	1.96472
29	C5	45	PIR-65	2.30813	1.96742
30	C6	1	PIR-65	0.17094	0.00673582
30	C6	2	PIR-65	0.16937	0.0051775
30	C6	3	PIR-65	0.166395	0.00221434
30	C6	4	PIR-65	0.165593	0.00142435
30	C6	5	PIR-65	0.166455	0.00229861
30	C6	6	PIR-65	0.166417	0.00227273
30	C6	7	PIR-65	0.162609	-0.00152334
30	C6	8	PIR-65	0.162413	-0.00170808
30	C6	9	PIR-65	0.164777	0.000668586
30	C6	10	PIR-65	0.160145	-0.00395163
30	C6	11	PIR-65	0.159547	-0.00453742
30	C6	12	PIR-65	0.162298	-0.00177465
30	C6	13	PIR-65	0.163651	-0.000409524
30	C6	14	PIR-65	0.1644	0.000351364
30	C6	15	PIR-65	0.164888	0.000851228
30	C6	16	PIR-65	0.163012	-0.0010129
30	C6	17	PIR-65	0.162563	-0.00144976
30	C6	18	PIR-65	0.164827	0.000825657
30	C6	19	PIR-65	0.167511	0.00352161
30	C6	20	PIR-65	0.166337	0.00235973
30	C6	21	PIR-65	0.163619	-0.000345889
30	C6	22	PIR-65	0.163878	-7.49956e-05
30	C6	23	PIR-65	0.170702	0.00676077
30	C6	24	PIR-65	0.178718	0.0147887
30	C6	25	PIR-65	0.197785	0.0338677
30	C6	26	PIR-65	0.223554	0.0596493
30	C6	27	PIR-65	0.269633	0.10574
30	C6	28	PIR-65	0.35938	0.195498
30	C6	29	PIR-65	0.505933	0.342063
30	C6	30	PIR-65	0.732764	0.568907
30	C6	31	PIR-65	1.01805	0.854203
30	C6	32	PIR-65	1.33639	1.17256
30	C6	33	PIR-65	1.63048	1.46666
30	C6	34	PIR-65	1.86847	1.70466
30	C6	35	PIR-65	2.03547	1.87168
30	C6	36	PIR-65	2.14421	1.98042
30	C6	37	PIR-65	2.2161	2.05232
30	C6	38	PIR-65	2.25744	2.09368
30	C6	39	PIR-65	2.2792	2.11545
30	C6	40	PIR-65	2.29151	2.12777
30	C6	41	PIR-65	2.30637	2.14264
30	C6	42	PIR-65	2.31984	2.15613
30	C6	43	PIR-65	2.31638	2.15267
30	C6	44	PIR-65	2.31561	2.15192
30	C6	45	PIR-65	2.31084	2.14716
31	C7	1	PIR-76	0.214503	-0.00150538
31	C7	2	PIR-76	0.215835	-0.000562924
31	C7	3	PIR-76	0.216259	-0.000528997
31	C7	4	PIR-76	0.21616	-0.00101809
31	C7	5	PIR-76	0.217794	0.000226979
31	C7	6	PIR-76	0.219487	0.00153004
31	C7	7	PIR-76	0.219053	0.000706046
31	C7	8	PIR-76	0.218175	-0.000561867
31	C7	9	PIR-76	0.217884	-0.00124218
31	C7	10	PIR-76	0.219996	0.000479674
31	C7	11	PIR-76	0.220444	0.000538308
31	C7	12	PIR-76	0.221678	0.00138265
31	C7	13	PIR-76	0.220743	5.75763e-05
31	C7	14	PIR-76	0.219505	-0.00157014
31	C7	15	PIR-76	0.221007	-0.000456921
31	C7	16	PIR-76	0.231366	0.009512
31	C7	17	PIR-76	0.241834	0.01959
31	C7	18	PIR-76	0.258854	0.0362202
31	C7	19	PIR-76	0.292465	0.0694415
31	C7	20	PIR-76	0.350785	0.127372
31	C7	21	PIR-76	0.448345	0.224543
31	C7	22	PIR-76	0.608103	0.383911
31	C7	23	PIR-76	0.841004	0.616422
31	C7	24	PIR-76	1.12085	0.895876
31	C7	25	PIR-76	1.40975	1.18439
31	C7	26	PIR-76	1.67055	1.4448
31	C7	27	PIR-76	1.87078	1.64464
31	C7	28	PIR-76	2.00959	1.78306
31	C7	29	PIR-76	2.12131	1.89439
31	C7	30	PIR-76	2.1899	1.96259
31	C7	31	PIR-76	2.22757	1.99987
31	C7	32	PIR-76	2.26038	2.03229
31	C7	33	PIR-76	2.27539	2.04691
31	C7	34	PIR-76	2.28232	2.05345
31	C7	35	PIR-76	2.29373	2.06447
31	C7	36	PIR-76	2.29694	2.06729
31	C7	37	PIR-76	2.29306	2.06302
31	C7	38	PIR-76	2.29218	2.06175
31	C7	39	PIR-76	2.29093	2.06012
31	C7	40	PIR-76	2.29555	2.06434
31	C7	41	PIR-76	2.29889	2.06729
31	C7	42	PIR-76	2.29856	2.06658
31	C7	43	PIR-76	2.30348	2.07111
31	C7	44	PIR-76	2.29427	2.06151
31	C7	45	PIR-76	2.2904	2.05725
32	C8	1	PIR-76	0.291145	-0.0104223
32	C8	2	PIR-76	0.291213	-0.0103
32	C8	3	PIR-76	0.294902	-0.00655663
32	C8	4	PIR-76	0.299464	-0.00194036
32	C8	5	PIR-76	0.304041	0.00269087
32	C8	6	PIR-76	0.304104	0.0028083
32	C8	7	PIR-76	0.304005	0.0027637
32	C8	8	PIR-76	0.30621	0.00502278
32	C8	9	PIR-76	0.303602	0.00246951
32	C8	10	PIR-76	0.299936	-0.00114201
32	C8	11	PIR-76	0.298867	-0.00215692
32	C8	12	PIR-76	0.29898	-0.00198969
32	C8	13	PIR-76	0.298946	-0.00196953
32	C8	14	PIR-76	0.300771	-9.01889e-05
32	C8	15	PIR-76	0.316094	0.0152873
32	C8	16	PIR-76	0.335456	0.0347037
32	C8	17	PIR-76	0.371432	0.0707339
32	C8	18	PIR-76	0.436975	0.136331
32	C8	19	PIR-76	0.545623	0.245034
32	C8	20	PIR-76	0.716612	0.416077
32	C8	21	PIR-76	0.949638	0.649157
32	C8	22	PIR-76	1.22768	0.927252
32	C8	23	PIR-76	1.51441	1.21404
32	C8	24	PIR-76	1.76046	1.46015
32	C8	25	PIR-76	1.95698	1.65672
32	C8	26	PIR-76	2.10412	1.80391
32	C8	27	PIR-76	2.2013	1.90114
32	C8	28	PIR-76	2.26523	1.96513
32	C8	29	PIR-76	2.31836	2.01831
32	C8	30	PIR-76	2.3496	2.04961
32	C8	31	PIR-76	2.3673	2.06736
32	C8	32	PIR-76	2.3822	2.08232
32	C8	33	PIR-76	2.39358	2.09375
32	C8	34	PIR-76	2.39235	2.09257
32	C8	35	PIR-76	2.38795	2.08823
32	C8	36	PIR-76	2.39595	2.09628
32	C8	37	PIR-76	2.40563	2.10602
32	C8	38	PIR-76	2.40322	2.10366
32	C8	39	PIR-76	2.39577	2.09626
32	C8	40	PIR-76	2.3952	2.09575
32	C8	41	PIR-76	2.39349	2.0941
32	C8	42	PIR-76	2.38745	2.08811
32	C8	43	PIR-76	2.37861	2.07933
32	C8	44	PIR-76	2.37467	2.07544
32	C8	45	PIR-76	2.36594	2.06676
33	C9	1	PIR-76	0.286317	0.00304118
33	C9	2	PIR-76	0.28776	0.00433488
33	C9	3	PIR-76	0.283823	0.000247025
33	C9	4	PIR-76	0.283329	-0.000396812
33	C9	5	PIR-76	0.286359	0.00248312
33	C9	6	PIR-76	0.286042	0.00201684
33	C9	7	PIR-76	0.286241	0.00206615
33	C9	8	PIR-76	0.282701	-0.00162456
33	C9	9	PIR-76	0.282099	-0.00237664
33	C9	10	PIR-76	0.28426	-0.00036536
33	C9	11	PIR-76	0.282428	-0.00234735
33	C9	12	PIR-76	0.281864	-0.00306105
33	C9	13	PIR-76	0.282643	-0.00243235
33	C9	14	PIR-76	0.283592	-0.00163307
33	C9	15	PIR-76	0.287217	0.00184168
33	C9	16	PIR-76	0.291107	0.00558239
33	C9	17	PIR-76	0.296384	0.0107087
33	C9	18	PIR-76	0.303509	0.0176838
33	C9	19	PIR-76	0.322049	0.0360739
33	C9	20	PIR-76	0.360477	0.0743522
33	C9	21	PIR-76	0.430846	0.144572
33	C9	22	PIR-76	0.545792	0.259367
33	C9	23	PIR-76	0.723899	0.437324
33	C9	24	PIR-76	0.965209	0.678485
33	C9	25	PIR-76	1.24399	0.957115
33	C9	26	PIR-76	1.52569	1.23866
33	C9	27	PIR-76	1.7655	1.47832
33	C9	28	PIR-76	1.94211	1.65478
33	C9	29	PIR-76	2.05812	1.77065
33	C9	30	PIR-76	2.14604	1.85842
33	C9	31	PIR-76	2.20469	1.91692
33	C9	32	PIR-76	2.24327	1.95535
33	C9	33	PIR-76	2.27619	1.98811
33	C9	34	PIR-76	2.28893	2.0007
33	C9	35	PIR-76	2.2991	2.01073
33	C9	36	PIR-76	2.30357	2.01504
33	C9	37	PIR-76	2.30449	2.01582
33	C9	38	PIR-76	2.30507	2.01624
33	C9	39	PIR-76	2.30215	2.01317
33	C9	40	PIR-76	2.30835	2.01922
33	C9	41	PIR-76	2.30779	2.01852
33	C9	42	PIR-76	2.30311	2.01369
33	C9	43	PIR-76	2.30267	2.0131
33	C9	44	PIR-76	2.29912	2.00939
33	C9	45	PIR-76	2.29896	2.00909
34	C10	1	PIR-76	0.224455	-0.00189441
34	C10	2	PIR-76	0.223466	-0.00327746
34	C10	3	PIR-76	0.226602	-0.000535361
34	C10	4	PIR-76	0.22595	-0.00158102
34	C10	5	PIR-76	0.225637	-0.00228846
34	C10	6	PIR-76	0.229315	0.000995955
34	C10	7	PIR-76	0.231131	0.00241844
34	C10	8	PIR-76	0.231653	0.00254568
34	C10	9	PIR-76	0.232395	0.00289396
34	C10	10	PIR-76	0.231136	0.00124098
34	C10	11	PIR-76	0.229142	-0.0011466
34	C10	12	PIR-76	0.227021	-0.00366211
34	C10	13	PIR-76	0.226378	-0.00469863
34	C10	14	PIR-76	0.233442	0.00197051
34	C10	15	PIR-76	0.233712	0.00184664
34	C10	16	PIR-76	0.236126	0.00386738
34	C10	17	PIR-76	0.24993	0.0172771
34	C10	18	PIR-76	0.263188	0.030141
34	C10	19	PIR-76	0.285996	0.0525545
34	C10	20	PIR-76	0.333857	0.100022
34	C10	21	PIR-76	0.420624	0.186395
34	C10	22	PIR-76	0.560886	0.326263
34	C10	23	PIR-76	0.776216	0.5412
34	C10	24	PIR-76	1.04474	0.809324
34	C10	25	PIR-76	1.33988	1.10408
34	C10	26	PIR-76	1.60871	1.37251
34	C10	27	PIR-76	1.82715	1.59056
34	C10	28	PIR-76	1.98556	1.74857
34	C10	29	PIR-76	2.09266	1.85528
34	C10	30	PIR-76	2.16976	1.93198
34	C10	31	PIR-76	2.22459	1.98642
34	C10	32	PIR-76	2.25713	2.01857
34	C10	33	PIR-76	2.27144	2.03249
34	C10	34	PIR-76	2.28494	2.04559
34	C10	35	PIR-76	2.29335	2.05361
34	C10	36	PIR-76	2.29851	2.05837
34	C10	37	PIR-76	2.3041	2.06357
34	C10	38	PIR-76	2.30283	2.0619
34	C10	39	PIR-76	2.3042	2.06288
34	C10	40	PIR-76	2.30802	2.06631
34	C10	41	PIR-76	2.30186	2.05975
34	C10	42	PIR-76	2.29965	2.05714
34	C10	43	PIR-76	2.29752	2.05463
34	C10	44	PIR-76	2.29667	2.05338
34	C10	45	PIR-76	2.30013	2.05644
35	C11	1	PIR-76	0.209024	-0.00244288
35	C11	2	PIR-76	0.210009	-0.000955389
35	C11	3	PIR-76	0.210186	-0.00027526
35	C11	4	PIR-76	0.210742	0.000782674
35	C11	5	PIR-76	0.209064	-0.000392912
35	C11	6	PIR-76	0.209658	0.000704211
35	C11	7	PIR-76	0.209954	0.00150202
35	C11	8	PIR-76	0.20726	-0.000688906
35	C11	9	PIR-76	0.205607	-0.00183935
35	C11	10	PIR-76	0.205734	-0.00120964
35	C11	11	PIR-76	0.20595	-0.000491583
35	C11	12	PIR-76	0.206263	0.000324282
35	C11	13	PIR-76	0.207021	0.00158447
35	C11	14	PIR-76	0.212603	0.00766888
35	C11	15	PIR-76	0.217795	0.0133637
35	C11	16	PIR-76	0.227951	0.0240216
35	C11	17	PIR-76	0.247814	0.0443876
35	C11	18	PIR-76	0.280694	0.0777701
35	C11	19	PIR-76	0.341462	0.13904
35	C11	20	PIR-76	0.444142	0.242223
35	C11	21	PIR-76	0.605821	0.404404
35	C11	22	PIR-76	0.829134	0.628219
35	C11	23	PIR-76	1.10552	0.905105
35	C11	24	PIR-76	1.38617	1.18626
35	C11	25	PIR-76	1.63275	1.43334
35	C11	26	PIR-76	1.81415	1.61525
35	C11	27	PIR-76	1.94115	1.74275
35	C11	28	PIR-76	2.03046	1.83256
35	C11	29	PIR-76	2.09985	1.90245
35	C11	30	PIR-76	2.14785	1.95096
35	C11	31	PIR-76	2.17688	1.98049
35	C11	32	PIR-76	2.19657	2.00068
35	C11	33	PIR-76	2.215	2.01961
35	C11	34	PIR-76	2.22379	2.02891
35	C11	35	PIR-76	2.21628	2.0219
35	C11	36	PIR-76	2.22039	2.02652
35	C11	37	PIR-76	2.2262	2.03282
35	C11	38	PIR-76	2.22305	2.03018
35	C11	39	PIR-76	2.21337	2.02099
35	C11	40	PIR-76	2.21526	2.02339
35	C11	41	PIR-76	2.22195	2.03058
35	C11	42	PIR-76	2.21863	2.02777
35	C11	43	PIR-76	2.2062	2.01584
35	C11	44	PIR-76	2.19807	2.00821
35	C11	45	PIR-76	2.19105	2.00169
36	C12	1	PIR-76	0.20467	0.00863594
36	C12	2	PIR-76	0.200132	0.00433092
36	C12	3	PIR-76	0.196717	0.00114969
36	C12	4	PIR-76	0.19631	0.000976924
36	C12	5	PIR-76	0.19482	-0.000279468
36	C12	6	PIR-76	0.194655	-0.000210267
36	C12	7	PIR-76	0.196823	0.0021912
36	C12	8	PIR-76	0.1949	0.00050168
36	C12	9	PIR-76	0.191041	-0.0031231
36	C12	10	PIR-76	0.190294	-0.00363628
36	C12	11	PIR-76	0.191407	-0.0022894
36	C12	12	PIR-76	0.192778	-0.000684602
36	C12	13	PIR-76	0.19506	0.00183109
36	C12	14	PIR-76	0.196568	0.00357254
36	C12	15	PIR-76	0.199773	0.00701164
36	C12	16	PIR-76	0.216607	0.0240788
36	C12	17	PIR-76	0.242927	0.0506325
36	C12	18	PIR-76	0.282109	0.0900488
36	C12	19	PIR-76	0.356221	0.164394
36	C12	20	PIR-76	0.476393	0.2848
36	C12	21	PIR-76	0.664142	0.472783
36	C12	22	PIR-76	0.907263	0.716138
36	C12	23	PIR-76	1.18657	0.995674
36	C12	24	PIR-76	1.4625	1.27184
36	C12	25	PIR-76	1.68364	1.49322
36	C12	26	PIR-76	1.85765	1.66746
36	C12	27	PIR-76	1.97511	1.78515
36	C12	28	PIR-76	2.04921	1.85948
36	C12	29	PIR-76	2.0976	1.90812
36	C12	30	PIR-76	2.13054	1.94128
36	C12	31	PIR-76	2.1465	1.95748
36	C12	32	PIR-76	2.15639	1.9676
36	C12	33	PIR-76	2.1614	1.97285
36	C12	34	PIR-76	2.17125	1.98293
36	C12	35	PIR-76	2.17864	1.99055
36	C12	36	PIR-76	2.18306	1.99521
36	C12	37	PIR-76	2.17819	1.99057
36	C12	38	PIR-76	2.1736	1.98621
36	C12	39	PIR-76	2.16846	1.98131
36	C12	40	PIR-76	2.16839	1.98147
36	C12	41	PIR-76	2.17033	1.98364
36	C12	42	PIR-76	2.16652	1.98007
36	C12	43	PIR-76	2.17144	1.98523
36	C12	44	PIR-76	2.17467	1.98869
36	C12	45	PIR-76	2.16293	1.97718
37	D1	1	PIR-65	0.199208	0.00516318
37	D1	2	PIR-65	0.196474	0.00202648
37	D1	3	PIR-65	0.195059	0.000209691
37	D1	4	PIR-65	0.198361	0.00310941
37	D1	5	PIR-65	0.199863	0.00420903
37	D1	6	PIR-65	0.198444	0.00238792
37	D1	7	PIR-65	0.193339	-0.00312006
37	D1	8	PIR-65	0.193899	-0.00296154
37	D1	9	PIR-65	0.202083	0.00482
37	D1	10	PIR-65	0.200079	0.00241306
37	D1	11	PIR-65	0.196312	-0.00175627
37	D1	12	PIR-65	0.195131	-0.00333891
37	D1	13	PIR-65	0.193858	-0.00501493
37	D1	14	PIR-65	0.194904	-0.00437047
37	D1	15	PIR-65	0.201953	0.00227546
37	D1	16	PIR-65	0.198541	-0.00153835
37	D1	17	PIR-65	0.197159	-0.00332268
37	D1	18	PIR-65	0.198168	-0.00271636
37	D1	19	PIR-65	0.197719	-0.00356756
37	D1	20	PIR-65	0.198741	-0.00294812
37	D1	21	PIR-65	0.205839	0.00374799
37	D1	22	PIR-65	0.207346	0.00485263
37	D1	23	PIR-65	0.209526	0.00663007
37	D1	24	PIR-65	0.218917	0.0156196
37	D1	25	PIR-65	0.226644	0.022944
37	D1	26	PIR-65	0.250271	0.0461687
37	D1	27	PIR-65	0.284843	0.0803379
37	D1	28	PIR-65	0.356461	0.151554
37	D1	29	PIR-65	0.473369	0.26806
37	D1	30	PIR-65	0.649821	0.444109
37	D1	31	PIR-65	0.898995	0.692881
37	D1	32	PIR-65	1.19973	0.993215
37	D1	33	PIR-65	1.49344	1.28652
37	D1	34	PIR-65	1.73299	1.52567
37	D1	35	PIR-65	1.90006	1.69234
37	D1	36	PIR-65	2.01769	1.80956
37	D1	37	PIR-65	2.08197	1.87344
37	D1	38	PIR-65	2.12487	1.91594
37	D1	39	PIR-65	2.15008	1.94075
37	D1	40	PIR-65	2.15639	1.94665
37	D1	41	PIR-65	2.16744	1.9573
37	D1	42	PIR-65	2.18331	1.97277
37	D1	43	PIR-65	2.187	1.97605
37	D1	44	PIR-65	2.17686	1.96552
37	D1	45	PIR-65	2.17485	1.9631
38	D2	1	PIR-65	0.291598	0.0110281
38	D2	2	PIR-65	0.290779	0.0106063
38	D2	3	PIR-65	0.283453	0.003678
38	D2	4	PIR-65	0.281269	0.0018909
38	D2	5	PIR-65	0.283989	0.00500783
38	D2	6	PIR-65	0.281687	0.00310307
38	D2	7	PIR-65	0.274791	-0.00339545
38	D2	8	PIR-65	0.273594	-0.00419573
38	D2	9	PIR-65	0.274796	-0.00259604
38	D2	10	PIR-65	0.273095	-0.00390049
38	D2	11	PIR-65	0.27326	-0.00333756
38	D2	12	PIR-65	0.275211	-0.000990179
38	D2	13	PIR-65	0.274116	-0.00168791
38	D2	14	PIR-65	0.273543	-0.0018639
38	D2	15	PIR-65	0.276244	0.00123467
38	D2	16	PIR-65	0.27627	0.00165753
38	D2	17	PIR-65	0.273909	-0.000305639
38	D2	18	PIR-65	0.273084	-0.000734349
38	D2	19	PIR-65	0.274671	0.00125024
38	D2	20	PIR-65	0.278209	0.00518498
38	D2	21	PIR-65	0.28212	0.00949323
38	D2	22	PIR-65	0.290733	0.0185037
38	D2	23	PIR-65	0.304807	0.0329743
38	D2	24	PIR-65	0.333174	0.0617385
38	D2	25	PIR-65	0.382129	0.111091
38	D2	26	PIR-65	0.467097	0.196456
38	D2	27	PIR-65	0.607294	0.33705
38	D2	28	PIR-65	0.813243	0.543397
38	D2	29	PIR-65	1.08646	0.817012
38	D2	30	PIR-65	1.38048	1.11143
38	D2	31	PIR-65	1.65399	1.38534
38	D2	32	PIR-65	1.86367	1.59541
38	D2	33	PIR-65	2.01453	1.74667
38	D2	34	PIR-65	2.11799	1.85053
38	D2	35	PIR-65	2.18579	1.91872
38	D2	36	PIR-65	2.22777	1.9611
38	D2	37	PIR-65	2.24735	1.98108
38	D2	38	PIR-65	2.26409	1.99821
38	D2	39	PIR-65	2.26291	1.99743
38	D2	40	PIR-65	2.26155	1.99647
38	D2	41	PIR-65	2.25862	1.99393
38	D2	42	PIR-65	2.25972	1.99543
38	D2	43	PIR-65	2.26037	1.99648
38	D2	44	PIR-65	2.26762	2.00413
38	D2	45	PIR-65	2.26883	2.00574
39	D3	1	PIR-65	0.678071	0.0104014
39	D3	2	PIR-65	0.67446	0.00779021
39	D3	3	PIR-65	0.671561	0.00589003
39	D3	4	PIR-65	0.669613	0.00494221
39	D3	5	PIR-65	0.666994	0.00332288
39	D3	6	PIR-65	0.663621	0.000949612
39	D3	7	PIR-65	0.65793	-0.00374168
39	D3	8	PIR-65	0.655914	-0.0047587
39	D3	9	PIR-65	0.658133	-0.00153938
39	D3	10	PIR-65	0.658624	-4.9494e-05
39	D3	11	PIR-65	0.657598	-7.58275e-05
39	D3	12	PIR-65	0.657268	0.000593902
39	D3	13	PIR-65	0.656546	0.000871612
39	D3	14	PIR-65	0.653143	-0.00153164
39	D3	15	PIR-65	0.649809	-0.00386598
39	D3	16	PIR-65	0.649134	-0.00354136
39	D3	17	PIR-65	0.647472	-0.00420356
39	D3	18	PIR-65	0.644574	-0.00610189
39	D3	19	PIR-65	0.645047	-0.00462953
39	D3	20	PIR-65	0.649034	0.000356948
39	D3	21	PIR-65	0.64887	0.00119274
39	D3	22	PIR-65	0.648355	0.00167745
39	D3	23	PIR-65	0.649982	0.00430436
39	D3	24	PIR-65	0.654615	0.00993731
39	D3	25	PIR-65	0.658119	0.014441
39	D3	26	PIR-65	0.670559	0.0278804
39	D3	27	PIR-65	0.692237	0.0505583
39	D3	28	PIR-65	0.736445	0.0957655
39	D3	29	PIR-65	0.814224	0.174544
39	D3	30	PIR-65	0.93593	0.297249
39	D3	31	PIR-65	1.12333	0.48565
39	D3	32	PIR-65	1.37535	0.738672
39	D3	33	PIR-65	1.65489	1.01921
39	D3	34	PIR-65	1.91382	1.27914
39	D3	35	PIR-65	2.12098	1.4873
39	D3	36	PIR-65	2.27048	1.63779
39	D3	37	PIR-65	2.36	1.72831
39	D3	38	PIR-65	2.41449	1.78381
39	D3	39	PIR-65	2.45386	1.82418
39	D3	40	PIR-65	2.47121	1.84253
39	D3	41	PIR-65	2.48774	1.86005
39	D3	42	PIR-65	2.49408	1.8674
39	D3	43	PIR-65	2.49314	1.86745
39	D3	44	PIR-65	2.49488	1.8702
39	D3	45	PIR-65	2.49491	1.87122
40	D4	1	PIR-65	0.299039	0.00220794
40	D4	2	PIR-65	0.298241	0.00107186
40	D4	3	PIR-65	0.298783	0.00127696
40	D4	4	PIR-65	0.297789	-5.51935e-05
40	D4	5	PIR-65	0.297605	-0.00057625
40	D4	6	PIR-65	0.298427	-9.22242e-05
40	D4	7	PIR-65	0.298872	1.52796e-05
40	D4	8	PIR-65	0.30028	0.00108501
40	D4	9	PIR-65	0.301312	0.0017795
40	D4	10	PIR-65	0.300634	0.000763547
40	D4	11	PIR-65	0.300627	0.000419188
40	D4	12	PIR-65	0.300618	7.27725e-05
40	D4	13	PIR-65	0.300044	-0.000839112
40	D4	14	PIR-65	0.300674	-0.000546536
40	D4	15	PIR-65	0.303747	0.00218894
40	D4	16	PIR-65	0.302939	0.00104307
40	D4	17	PIR-65	0.297851	-0.00438267
40	D4	18	PIR-65	0.296982	-0.0055893
40	D4	19	PIR-65	0.299183	-0.00372632
40	D4	20	PIR-65	0.300063	-0.00318379
40	D4	21	PIR-65	0.303614	2.98289e-05
40	D4	22	PIR-65	0.305793	0.00187055
40	D4	23	PIR-65	0.308233	0.00397287
40	D4	24	PIR-65	0.309072	0.00447388
40	D4	25	PIR-65	0.314784	0.00984871
40	D4	26	PIR-65	0.322208	0.0169354
40	D4	27	PIR-65	0.339675	0.0340643
40	D4	28	PIR-65	0.376892	0.0709432
40	D4	29	PIR-65	0.440223	0.133936
40	D4	30	PIR-65	0.546769	0.240145
40	D4	31	PIR-65	0.717997	0.411036
40	D4	32	PIR-65	0.957487	0.650188
40	D4	33	PIR-65	1.25215	0.94451
40	D4	34	PIR-65	1.55932	1.25134
40	D4	35	PIR-65	1.82795	1.51964
40	D4	36	PIR-65	2.01784	1.70919
40	D4	37	PIR-65	2.15267	1.84369
40	D4	38	PIR-65	2.23734	1.92801
40	D4	39	PIR-65	2.29131	1.98165
40	D4	40	PIR-65	2.3256	2.0156
40	D4	41	PIR-65	2.34401	2.03367
40	D4	42	PIR-65	2.35663	2.04596
40	D4	43	PIR-65	2.36485	2.05384
40	D4	44	PIR-65	2.376	2.06464
40	D4	45	PIR-65	2.38466	2.07297
41	D5	1	PIR-65	0.248561	-0.00336367
41	D5	2	PIR-65	0.247618	-0.00606867
41	D5	3	PIR-65	0.246941	-0.00850672
41	D5	4	PIR-65	0.250481	-0.00672859
41	D5	5	PIR-65	0.258756	-0.000215917
41	D5	6	PIR-65	0.264516	0.00378287
41	D5	7	PIR-65	0.264759	0.00226382
41	D5	8	PIR-65	0.26713	0.00287307
41	D5	9	PIR-65	0.269916	0.0038975
41	D5	10	PIR-65	0.268825	0.00104533
41	D5	11	PIR-65	0.269267	-0.000274618
41	D5	12	PIR-65	0.278142	0.00683819
41	D5	13	PIR-65	0.277758	0.00469233
41	D5	14	PIR-65	0.276551	0.00172366
41	D5	15	PIR-65	0.279153	0.00256379
41	D5	16	PIR-65	0.280401	0.00205021
41	D5	17	PIR-65	0.279713	-0.000399241
41	D5	18	PIR-65	0.278029	-0.00384483
41	D5	19	PIR-65	0.276987	-0.00664864
41	D5	20	PIR-65	0.279779	-0.00561804
41	D5	21	PIR-65	0.28315	-0.00400898
41	D5	22	PIR-65	0.287453	-0.00146827
41	D5	23	PIR-65	0.292082	0.00139886
41	D5	24	PIR-65	0.297029	0.00458423
41	D5	25	PIR-65	0.304712	0.0105059
41	D5	26	PIR-65	0.320395	0.0244268
41	D5	27	PIR-65	0.348914	0.0511844
41	D5	28	PIR-65	0.401159	0.101668
41	D5	29	PIR-65	0.49368	0.192427
41	D5	30	PIR-65	0.640643	0.337628
41	D5	31	PIR-65	0.856756	0.55198
41	D5	32	PIR-65	1.13491	0.828368
41	D5	33	PIR-65	1.43681	1.12851
41	D5	34	PIR-65	1.70658	1.39651
41	D5	35	PIR-65	1.91779	1.60596
41	D5	36	PIR-65	2.06175	1.74817
41	D5	37	PIR-65	2.14903	1.83368
41	D5	38	PIR-65	2.21697	1.89987
41	D5	39	PIR-65	2.26737	1.9485
41	D5	40	PIR-65	2.29519	1.97455
41	D5	41	PIR-65	2.29648	1.97409
41	D5	42	PIR-65	2.30502	1.98086
41	D5	43	PIR-65	2.3096	1.98369
41	D5	44	PIR-65	2.31489	1.98721
41	D5	45	PIR-65	2.31787	1.98843
42	D6	1	PIR-65	0.128465	-0.00413179
42	D6	2	PIR-65	0.12854	-0.00442851
42	D6	3	PIR-65	0.131894	-0.00144662
42	D6	4	PIR-65	0.133644	-6.82425e-05
42	D6	5	PIR-65	0.133548	-0.00053655
42	D6	6	PIR-65	0.1342	-0.000256446
42	D6	7	PIR-65	0.13839	0.00356122
42	D6	8	PIR-65	0.135947	0.000746876
42	D6	9	PIR-65	0.134619	-0.000953712
42	D6	10	PIR-65	0.135983	3.9084e-05
42	D6	11	PIR-65	0.136501	0.000185271
42	D6	12	PIR-65	0.138547	0.00185857
42	D6	13	PIR-65	0.137187	0.000126647
42	D6	14	PIR-65	0.134988	-0.00244372
42	D6	15	PIR-65	0.13482	-0.00298345
42	D6	16	PIR-65	0.138868	0.000692121
42	D6	17	PIR-65	0.140699	0.0021518
42	D6	18	PIR-65	0.139362	0.000443016
42	D6	19	PIR-65	0.137776	-0.00151575
42	D6	20	PIR-65	0.137673	-0.00199023
42	D6	21	PIR-65	0.140543	0.000507602
42	D6	22	PIR-65	0.14229	0.00188251
42	D6	23	PIR-65	0.146435	0.00565595
42	D6	24	PIR-65	0.156725	0.0155742
42	D6	25	PIR-65	0.174104	0.0325816
42	D6	26	PIR-65	0.203875	0.0619803
42	D6	27	PIR-65	0.259699	0.117432
42	D6	28	PIR-65	0.35865	0.216011
42	D6	29	PIR-65	0.516296	0.373285
42	D6	30	PIR-65	0.742765	0.599382
42	D6	31	PIR-65	1.03487	0.891114
42	D6	32	PIR-65	1.34928	1.20515
42	D6	33	PIR-65	1.63177	1.48727
42	D6	34	PIR-65	1.85088	1.70601
42	D6	35	PIR-65	2.0053	1.86006
42	D6	36	PIR-65	2.10187	1.95626
42	D6	37	PIR-65	2.16923	2.02324
42	D6	38	PIR-65	2.21128	2.06492
42	D6	39	PIR-65	2.23107	2.08434
42	D6	40	PIR-65	2.24562	2.09852
42	D6	41	PIR-65	2.25604	2.10857
42	D6	42	PIR-65	2.26099	2.11315
42	D6	43	PIR-65	2.2637	2.11548
42	D6	44	PIR-65	2.2673	2.11871
42	D6	45	PIR-65	2.27024	2.12128
43	D7	1	PIR-76	0.73072	0.012434
43	D7	2	PIR-76	0.728828	0.00717209
43	D7	3	PIR-76	0.725816	0.000790913
43	D7	4	PIR-76	0.723264	-0.00512964
43	D7	5	PIR-76	0.72968	-0.00208304
43	D7	6	PIR-76	0.737005	0.00187266
43	D7	7	PIR-76	0.73949	0.000988096
43	D7	8	PIR-76	0.741496	-0.000375149
43	D7	9	PIR-76	0.749751	0.00451157
43	D7	10	PIR-76	0.752595	0.00398595
43	D7	11	PIR-76	0.752564	0.000585715
43	D7	12	PIR-76	0.756892	0.00154437
43	D7	13	PIR-76	0.757525	-0.00119205
43	D7	14	PIR-76	0.757078	-0.00500767
43	D7	15	PIR-76	0.764013	-0.0014422
43	D7	16	PIR-76	0.769775	0.00095048
43	D7	17	PIR-76	0.778745	0.00655168
43	D7	18	PIR-76	0.795219	0.0196563
43	D7	19	PIR-76	0.829289	0.0503569
43	D7	20	PIR-76	0.889917	0.107616
43	D7	21	PIR-76	0.993353	0.207683
43	D7	22	PIR-76	1.15903	0.369992
43	D7	23	PIR-76	1.38387	0.591463
43	D7	24	PIR-76	1.64833	0.852554
43	D7	25	PIR-76	1.91718	1.11803
43	D7	26	PIR-76	2.13978	1.33726
43	D7	27	PIR-76	2.31883	1.51295
43	D7	28	PIR-76	2.44305	1.63379
43	D7	29	PIR-76	2.51981	1.70719
43	D7	30	PIR-76	2.57527	1.75928
43	D7	31	PIR-76	2.61505	1.79569
43	D7	32	PIR-76	2.64071	1.81798
43	D7	33	PIR-76	2.65506	1.82896
43	D7	34	PIR-76	2.67317	1.8437
43	D7	35	PIR-76	2.68725	1.85441
43	D7	36	PIR-76	2.69444	1.85823
43	D7	37	PIR-76	2.68487	1.84529
43	D7	38	PIR-76	2.68456	1.84161
43	D7	39	PIR-76	2.68139	1.83508
43	D7	40	PIR-76	2.68048	1.8308
43	D7	41	PIR-76	2.68387	1.83081
43	D7	42	PIR-76	2.68219	1.82576
43	D7	43	PIR-76	2.68161	1.82182
43	D7	44	PIR-76	2.68556	1.8224
43	D7	45	PIR-76	2.67121	1.80468
44	D8	1	PIR-76	0.370787	0.00294656
44	D8	2	PIR-76	0.370562	-0.000307144
44	D8	3	PIR-76	0.373939	4.10324e-05
44	D8	4	PIR-76	0.377113	0.000186106
44	D8	5	PIR-76	0.377393	-0.00256257
44	D8	6	PIR-76	0.382471	-0.000513185
44	D8	7	PIR-76	0.389652	0.0036383
44	D8	8	PIR-76	0.389712	0.000669899
44	D8	9	PIR-76	0.391132	-0.000939371
44	D8	10	PIR-76	0.394894	-0.000205731
44	D8	11	PIR-76	0.398659	0.000529756
44	D8	12	PIR-76	0.401301	0.000143394
44	D8	13	PIR-76	0.403199	-0.000987638
44	D8	14	PIR-76	0.407059	-0.000156992
44	D8	15	PIR-76	0.421155	0.0109106
44	D8	16	PIR-76	0.44731	0.0340366
44	D8	17	PIR-76	0.48763	0.0713276
44	D8	18	PIR-76	0.556027	0.136695
44	D8	19	PIR-76	0.664153	0.241793
44	D8	20	PIR-76	0.833849	0.40846
44	D8	21	PIR-76	1.06151	0.633096
44	D8	22	PIR-76	1.32543	0.893984
44	D8	23	PIR-76	1.58061	1.14613
44	D8	24	PIR-76	1.79762	1.36012
44	D8	25	PIR-76	1.96971	1.52918
44	D8	26	PIR-76	2.09109	1.64753
44	D8	27	PIR-76	2.17517	1.72858
44	D8	28	PIR-76	2.23456	1.78494
44	D8	29	PIR-76	2.28118	1.82853
44	D8	30	PIR-76	2.30406	1.84839
44	D8	31	PIR-76	2.3203	1.8616
44	D8	32	PIR-76	2.33579	1.87406
44	D8	33	PIR-76	2.34584	1.88107
44	D8	34	PIR-76	2.35652	1.88873
44	D8	35	PIR-76	2.36126	1.89043
44	D8	36	PIR-76	2.35628	1.88243
44	D8	37	PIR-76	2.35014	1.87326
44	D8	38	PIR-76	2.35399	1.87409
44	D8	39	PIR-76	2.35308	1.87015
44	D8	40	PIR-76	2.34192	1.85595
44	D8	41	PIR-76	2.33866	1.84966
44	D8	42	PIR-76	2.33983	1.8478
44	D8	43	PIR-76	2.33797	1.84292
44	D8	44	PIR-76	2.33733	1.83924
44	D8	45	PIR-76	2.33875	1.83764
45	D9	1	PIR-76	0.271248	-0.00377299
45	D9	2	PIR-76	0.272691	-0.0026838
45	D9	3	PIR-76	0.276547	0.000818259
45	D9	4	PIR-76	0.274342	-0.00174157
45	D9	5	PIR-76	0.274828	-0.00160971
45	D9	6	PIR-76	0.28022	0.00342782
45	D9	7	PIR-76	0.2791	0.00195375
45	D9	8	PIR-76	0.277129	-0.000371537
45	D9	9	PIR-76	0.276213	-0.00164149
45	D9	10	PIR-76	0.276883	-0.00132677
45	D9	11	PIR-76	0.279508	0.000944124
45	D9	12	PIR-76	0.27992	0.00100177
45	D9	13	PIR-76	0.277669	-0.00160285
45	D9	14	PIR-76	0.276908	-0.00271866
45	D9	15	PIR-76	0.280029	4.78696e-05
45	D9	16	PIR-76	0.283154	0.00281899
45	D9	17	PIR-76	0.28904	0.00835097
45	D9	18	PIR-76	0.299005	0.0179609
45	D9	19	PIR-76	0.323855	0.0424573
[truncated: 2,321 more rows]

## Sheet: Results
Well	Well Position	Omit	Sample Name	Target Name	Task	Reporter	Quencher	Quantity	Quantity Mean	Quantity SD	RQ	RQ Min	RQ Max	CT	Ct Mean	Ct SD	Delta Ct	Delta Ct Mean	Delta Ct SD	Delta Ct SE	Delta Delta Ct	Automatic Ct Threshold	Ct Threshold	Automatic Baseline	Baseline Start	Baseline End	Amp Status	Comments	Cq Conf	HIGHSD	Tm1	Tm2	Tm3	Tm4
64	F4	FALSE	A1	PIR-64	UNKNOWN	SYBR	None							22.9485	22.6234	0.363601						TRUE	0.235679	TRUE	3	16	Amp			N	82.0195
76	G4	FALSE	A1	PIR-64	UNKNOWN	SYBR	None							22.6909	22.6234	0.363601						TRUE	0.235679	TRUE	3	15	Amp			N	82.957
88	H4	FALSE	A1	PIR-64	UNKNOWN	SYBR	None							22.2307	22.6234	0.363601						TRUE	0.235679	TRUE	3	15	Amp			N	81.059
65	F5	FALSE	A2	PIR-64	UNKNOWN	SYBR	None							23.6429	23.8122	0.578025						TRUE	0.235679	TRUE	3	15	Amp			Y	82.957
77	G5	FALSE	A2	PIR-64	UNKNOWN	SYBR	None							23.3377	23.8122	0.578025						TRUE	0.235679	TRUE	3	15	Amp			Y	82.0195
89	H5	FALSE	A2	PIR-64	UNKNOWN	SYBR	None							24.456	23.8122	0.578025						TRUE	0.235679	TRUE	3	16	Amp			Y	81.059
66	F6	FALSE	A3	PIR-64	UNKNOWN	SYBR	None							24.2285	23.9132	0.342229						TRUE	0.235679	TRUE	3	15	Amp			N	82.0195
78	G6	FALSE	A3	PIR-64	UNKNOWN	SYBR	None							23.5493	23.9132	0.342229						TRUE	0.235679	TRUE	3	14	Amp			N	82.0195
90	H6	FALSE	A3	PIR-64	UNKNOWN	SYBR	None							23.9619	23.9132	0.342229						TRUE	0.235679	TRUE	3	13	Amp			N	82.0195
61	F1	FALSE	H1	PIR-64	UNKNOWN	SYBR	None							19.4082	19.4473	0.15938						TRUE	0.235679	TRUE	3	14	Amp			N	81.059
73	G1	FALSE	H1	PIR-64	UNKNOWN	SYBR	None							19.3112	19.4473	0.15938						TRUE	0.235679	TRUE	3	15	Amp			N	81.059
85	H1	FALSE	H1	PIR-64	UNKNOWN	SYBR	None							19.6226	19.4473	0.15938						TRUE	0.235679	TRUE	3	14	Amp			N	81.059
62	F2	FALSE	H2	PIR-64	UNKNOWN	SYBR	None							20.6736	20.5163	0.175629						TRUE	0.235679	TRUE	3	11	Amp			N	81.059
74	G2	FALSE	H2	PIR-64	UNKNOWN	SYBR	None							20.5485	20.5163	0.175629						TRUE	0.235679	TRUE	3	11	Amp			N	81.059
86	H2	FALSE	H2	PIR-64	UNKNOWN	SYBR	None							20.3268	20.5163	0.175629						TRUE	0.235679	TRUE	3	12	Amp			N	81.059
63	F3	FALSE	H3	PIR-64	UNKNOWN	SYBR	None							20.3861	20.2595	0.128067						TRUE	0.235679	TRUE	3	16	Amp			N	81.059
75	G3	FALSE	H3	PIR-64	UNKNOWN	SYBR	None							20.13	20.2595	0.128067						TRUE	0.235679	TRUE	3	16	Amp			N	81.059
87	H3	FALSE	H3	PIR-64	UNKNOWN	SYBR	None							20.2624	20.2595	0.128067						TRUE	0.235679	TRUE	3	15	Amp			N	81.059
28	C4	FALSE	A1	PIR-65	UNKNOWN	SYBR	None				1	0.666707	1.49991	29.0505	29.0506	0.0303671		8.42722	0.364867	0.210656	0	TRUE	0.248391	TRUE	3	25	Amp			N	82.957
40	D4	FALSE	A1	PIR-65	UNKNOWN	SYBR	None				1	0.666707	1.49991	29.0203	29.0506	0.0303671		8.42722	0.364867	0.210656	0	TRUE	0.248391	TRUE	3	24	Amp			N	82.0195
52	E4	FALSE	A1	PIR-65	UNKNOWN	SYBR	None				1	0.666707	1.49991	29.081	29.0506	0.0303671		8.42722	0.364867	0.210656	0	TRUE	0.248391	TRUE	3	23	Amp			N	81.059
29	C5	FALSE	A2	PIR-65	UNKNOWN	SYBR	None				0.985925	0.494158	1.96708	29.3633	29.2599	0.228793		8.44767	0.621658	0.358914	0.02045	TRUE	0.248391	TRUE	3	23	Amp			N	82.0195
41	D5	FALSE	A2	PIR-65	UNKNOWN	SYBR	None				0.985925	0.494158	1.96708	29.4188	29.2599	0.228793		8.44767	0.621658	0.358914	0.02045	TRUE	0.248391	TRUE	3	24	Amp			N	82.0195
53	E5	FALSE	A2	PIR-65	UNKNOWN	SYBR	None				0.985925	0.494158	1.96708	28.9977	29.2599	0.228793		8.44767	0.621658	0.358914	0.02045	TRUE	0.248391	TRUE	3	22	Amp			N	81.059
30	C6	FALSE	A3	PIR-65	UNKNOWN	SYBR	None				1.06502	0.709951	1.59766	30.3876	30.2496	0.126897		8.33635	0.364998	0.210732	-0.0908763	TRUE	0.248391	TRUE	3	22	Amp			N	82.0195
42	D6	FALSE	A3	PIR-65	UNKNOWN	SYBR	None				1.06502	0.709951	1.59766	30.2232	30.2496	0.126897		8.33635	0.364998	0.210732	-0.0908763	TRUE	0.248391	TRUE	3	22	Amp			N	82.0195
54	E6	FALSE	A3	PIR-65	UNKNOWN	SYBR	None				1.06502	0.709951	1.59766	30.138	30.2496	0.126897		8.33635	0.364998	0.210732	-0.0908763	TRUE	0.248391	TRUE	3	22	Amp			N	82.957
25	C1	FALSE	H1	PIR-65	UNKNOWN	SYBR	None				1.1099	0.838522	1.46912	25.8112	25.7241	0.195651		8.27679	0.252351	0.145695	-0.150434	TRUE	0.248391	TRUE	3	22	Amp			N	81.059
37	D1	FALSE	H1	PIR-65	UNKNOWN	SYBR	None				1.1099	0.838522	1.46912	25.8611	25.7241	0.195651		8.27679	0.252351	0.145695	-0.150434	TRUE	0.248391	TRUE	3	23	Amp			N	81.059
49	E1	FALSE	H1	PIR-65	UNKNOWN	SYBR	None				1.1099	0.838522	1.46912	25.5001	25.7241	0.195651		8.27679	0.252351	0.145695	-0.150434	TRUE	0.248391	TRUE	3	23	Amp			N	79.1585
26	C2	FALSE	H2	PIR-65	UNKNOWN	SYBR	None				1.29838	0.9374	1.79837	25.8359	25.5668	0.234765		8.05051	0.29319	0.169273	-0.376714	TRUE	0.248391	TRUE	3	21	Amp			N	81.059
38	D2	FALSE	H2	PIR-65	UNKNOWN	SYBR	None				1.29838	0.9374	1.79837	25.4041	25.5668	0.234765		8.05051	0.29319	0.169273	-0.376714	TRUE	0.248391	TRUE	3	20	Amp			N	81.059
50	E2	FALSE	H2	PIR-65	UNKNOWN	SYBR	None				1.29838	0.9374	1.79837	25.4603	25.5668	0.234765		8.05051	0.29319	0.169273	-0.376714	TRUE	0.248391	TRUE	3	20	Amp			N	81.059
27	C3	FALSE	H3	PIR-65	UNKNOWN	SYBR	None				1.07226	0.864683	1.32968	26.6951	26.5861	0.145255		8.32656	0.19365	0.111804	-0.10066	TRUE	0.248391	TRUE	3	23	Amp			N	81.059
39	D3	FALSE	H3	PIR-65	UNKNOWN	SYBR	None				1.07226	0.864683	1.32968	26.6419	26.5861	0.145255		8.32656	0.19365	0.111804	-0.10066	TRUE	0.248391	TRUE	3	24	Amp			N	81.059
51	E3	FALSE	H3	PIR-65	UNKNOWN	SYBR	None				1.07226	0.864683	1.32968	26.4212	26.5861	0.145255		8.32656	0.19365	0.111804	-0.10066	TRUE	0.248391	TRUE	3	23	Amp			N	81.059
70	F10	FALSE	A1	PIR-70	UNKNOWN	SYBR	None				1	0.562363	1.77821	22.7871	22.912	0.369013		1.28866	0.518051	0.299097	0	TRUE	0.229549	TRUE	3	17	Amp			N	82.0195
82	G10	FALSE	A1	PIR-70	UNKNOWN	SYBR	None				1	0.562363	1.77821	22.6217	22.912	0.369013		1.28866	0.518051	0.299097	0	TRUE	0.229549	TRUE	3	16	Amp			N	82.0195
94	H10	FALSE	A1	PIR-70	UNKNOWN	SYBR	None				1	0.562363	1.77821	23.3273	22.912	0.369013		1.28866	0.518051	0.299097	0	TRUE	0.229549	TRUE	3	18	Amp			N	82.957
71	F11	FALSE	A2	PIR-70	UNKNOWN	SYBR	None				0.732667	0.35788	1.49995	23.8012	23.5497	0.285867		1.73743	0.644851	0.372305	0.44877	TRUE	0.229549	TRUE	3	17	Amp			N	82.957
83	G11	FALSE	A2	PIR-70	UNKNOWN	SYBR	None				0.732667	0.35788	1.49995	23.609	23.5497	0.285867		1.73743	0.644851	0.372305	0.44877	TRUE	0.229549	TRUE	3	16	Amp			N	82.0195
95	H11	FALSE	A2	PIR-70	UNKNOWN	SYBR	None				0.732667	0.35788	1.49995	24.2388	23.5497	0.285867		1.73743	0.644851	0.372305	0.44877	TRUE	0.229549	TRUE	3	17	Amp			N	82.957
72	F12	FALSE	A3	PIR-70	UNKNOWN	SYBR	None				0.711699	0.48415	1.04619	23.6709	23.6925	0.0557324		1.77932	0.346737	0.200189	0.490662	TRUE	0.229549	TRUE	3	15	Amp			N	82.0195
84	G12	FALSE	A3	PIR-70	UNKNOWN	SYBR	None				0.711699	0.48415	1.04619	23.6509	23.6925	0.0557324		1.77932	0.346737	0.200189	0.490662	TRUE	0.229549	TRUE	3	15	Amp			N	82.0195
96	H12	FALSE	A3	PIR-70	UNKNOWN	SYBR	None				0.711699	0.48415	1.04619	23.7559	23.6925	0.0557324		1.77932	0.346737	0.200189	0.490662	TRUE	0.229549	TRUE	3	15	Amp			N	82.0195
67	F7	FALSE	H1	PIR-70	UNKNOWN	SYBR	None				0.415539	0.316172	0.546134	22.2141	22.0029	0.187338		2.55561	0.245963	0.142007	1.26695	TRUE	0.229549	TRUE	3	18	Amp			N	82.957
79	G7	FALSE	H1	PIR-70	UNKNOWN	SYBR	None				0.415539	0.316172	0.546134	21.8566	22.0029	0.187338		2.55561	0.245963	0.142007	1.26695	TRUE	0.229549	TRUE	3	16	Amp			N	82.957
91	H7	FALSE	H1	PIR-70	UNKNOWN	SYBR	None				0.415539	0.316172	0.546134	21.9381	22.0029	0.187338		2.55561	0.245963	0.142007	1.26695	TRUE	0.229549	TRUE	3	18	Amp			N	81.059
68	F8	FALSE	H2	PIR-70	UNKNOWN	SYBR	None				0.461948	0.322917	0.660838	21.0588	20.9191	0.270189		2.40286	0.322254	0.186054	1.1142	TRUE	0.229549	TRUE	3	15	Amp			N	82.0195
80	G8	FALSE	H2	PIR-70	UNKNOWN	SYBR	None				0.461948	0.322917	0.660838	20.6077	20.9191	0.270189		2.40286	0.322254	0.186054	1.1142	TRUE	0.229549	TRUE	3	13	Amp			N	82.0195
92	H8	FALSE	H2	PIR-70	UNKNOWN	SYBR	None				0.461948	0.322917	0.660838	21.0909	20.9191	0.270189		2.40286	0.322254	0.186054	1.1142	TRUE	0.229549	TRUE	3	15	Amp			N	82.957
69	F9	FALSE	H3	PIR-70	UNKNOWN	SYBR	None				0.653954	0.458094	0.933556	22.496	22.1609	0.293659		1.9014	0.32037	0.184966	0.612738	TRUE	0.229549	TRUE	3	18	Amp			N	82.957
81	G9	FALSE	H3	PIR-70	UNKNOWN	SYBR	None				0.653954	0.458094	0.933556	22.0382	22.1609	0.293659		1.9014	0.32037	0.184966	0.612738	TRUE	0.229549	TRUE	3	17	Amp			N	82.0195
93	H9	FALSE	H3	PIR-70	UNKNOWN	SYBR	None				0.653954	0.458094	0.933556	21.9485	22.1609	0.293659		1.9014	0.32037	0.184966	0.612738	TRUE	0.229549	TRUE	3	17	Amp			N	81.059
34	C10	FALSE	A1	PIR-76	UNKNOWN	SYBR	None				1	0.591214	1.69144	20.152	19.8823	0.302565		-0.741023	0.473024	0.273101	0	TRUE	0.206726	TRUE	3	15	Amp			N	82.0195
46	D10	FALSE	A1	PIR-76	UNKNOWN	SYBR	None				1	0.591214	1.69144	19.5551	19.8823	0.302565		-0.741023	0.473024	0.273101	0	TRUE	0.206726	TRUE	3	14	Amp			N	82.957
58	E10	FALSE	A1	PIR-76	UNKNOWN	SYBR	None				1	0.591214	1.69144	19.9399	19.8823	0.302565		-0.741023	0.473024	0.273101	0	TRUE	0.206726	TRUE	3	15	Amp			N	82.0195
35	C11	FALSE	A2	PIR-76	UNKNOWN	SYBR	None				1.04728	0.498789	2.19892	19.6951	20.0045	0.334027		-0.807671	0.667598	0.385438	-0.0666478	TRUE	0.206726	TRUE	3	13	Amp			N	82.0195
47	D11	FALSE	A2	PIR-76	UNKNOWN	SYBR	None				1.04728	0.498789	2.19892	20.3586	20.0045	0.334027		-0.807671	0.667598	0.385438	-0.0666478	TRUE	0.206726	TRUE	3	14	Amp			N	82.0195
59	E11	FALSE	A2	PIR-76	UNKNOWN	SYBR	None				1.04728	0.498789	2.19892	19.9599	20.0045	0.334027		-0.807671	0.667598	0.385438	-0.0666478	TRUE	0.206726	TRUE	3	13	Amp			N	82.0195
36	C12	FALSE	A3	PIR-76	UNKNOWN	SYBR	None				0.93917	0.620931	1.42051	20.3836	20.2627	0.146843		-0.650481	0.372402	0.215006	0.0905425	TRUE	0.206726	TRUE	3	14	Amp			N	82.957
48	D12	FALSE	A3	PIR-76	UNKNOWN	SYBR	None				0.93917	0.620931	1.42051	20.0993	20.2627	0.146843		-0.650481	0.372402	0.215006	0.0905425	TRUE	0.206726	TRUE	3	14	Amp			N	82.0195
60	E12	FALSE	A3	PIR-76	UNKNOWN	SYBR	None				0.93917	0.620931	1.42051	20.3053	20.2627	0.146843		-0.650481	0.372402	0.215006	0.0905425	TRUE	0.206726	TRUE	3	13	Amp			N	82.0195
31	C7	FALSE	H1	PIR-76	UNKNOWN	SYBR	None				0.49962	0.32433	0.769647	20.8433	20.7074	0.354719		0.260074	0.38888	0.22452	1.0011	TRUE	0.206726	TRUE	3	14	Amp			N	82.957
43	D7	FALSE	H1	PIR-76	UNKNOWN	SYBR	None				0.49962	0.32433	0.769647	20.9741	20.7074	0.354719		0.260074	0.38888	0.22452	1.0011	TRUE	0.206726	TRUE	3	16	Amp			N	82.0195
55	E7	FALSE	H1	PIR-76	UNKNOWN	SYBR	None				0.49962	0.32433	0.769647	20.3048	20.7074	0.354719		0.260074	0.38888	0.22452	1.0011	TRUE	0.206726	TRUE	3	14	Amp			N	82.957
32	C8	FALSE	H2	PIR-76	UNKNOWN	SYBR	None				0.573942	0.42691	0.771612	20.685	20.5763	0.200256		0.0600007	0.26636	0.153783	0.801024	TRUE	0.206726	TRUE	3	13	Amp			N	82.0195
44	D8	FALSE	H2	PIR-76	UNKNOWN	SYBR	None				0.573942	0.42691	0.771612	20.6986	20.5763	0.200256		0.0600007	0.26636	0.153783	0.801024	TRUE	0.206726	TRUE	3	13	Amp			N	82.0195
56	E8	FALSE	H2	PIR-76	UNKNOWN	SYBR	None				0.573942	0.42691	0.771612	20.3452	20.5763	0.200256		0.0600007	0.26636	0.153783	0.801024	TRUE	0.206726	TRUE	3	12	Amp			N	82.0195
33	C9	FALSE	H3	PIR-76	UNKNOWN	SYBR	None				0.562236	0.408201	0.774397	21.5861	21.3492	0.258125		0.0897287	0.288149	0.166363	0.830752	TRUE	0.206726	TRUE	3	16	Amp			N	82.957
45	D9	FALSE	H3	PIR-76	UNKNOWN	SYBR	None				0.562236	0.408201	0.774397	21.3875	21.3492	0.258125		0.0897287	0.288149	0.166363	0.830752	TRUE	0.206726	TRUE	3	16	Amp			N	82.0195
57	E9	FALSE	H3	PIR-76	UNKNOWN	SYBR	None				0.562236	0.408201	0.774397	21.0741	21.3492	0.258125		0.0897287	0.288149	0.166363	0.830752	TRUE	0.206726	TRUE	3	15	Amp			N	82.0195
1	A1	FALSE	A1	U6	UNKNOWN	SYBR	None				1	0.578711	1.72798	22.3237	22.4474	0.331836		0.823996	0.492261	0.284207	0	TRUE	0.126377	TRUE	3	17	Amp			N	82.957
2	A2	FALSE	A1	U6	UNKNOWN	SYBR	None				1	0.578711	1.72798	22.8233	22.4474	0.331836		0.823996	0.492261	0.284207	0	TRUE	0.126377	TRUE	3	18	Amp			N	82.957
3	A3	FALSE	A1	U6	UNKNOWN	SYBR	None				1	0.578711	1.72798	22.1951	22.4474	0.331836		0.823996	0.492261	0.284207	0	TRUE	0.126377	TRUE	3	18	Amp			N	82.0195
4	A4	FALSE	A2	U6	UNKNOWN	SYBR	None				0.241401	0.112026	0.520185	23.3958	23.6867	0.378564		2.87449	0.690958	0.398925	2.0505	TRUE	0.126377	TRUE	3	19	Amp			N	82.0195
5	A5	FALSE	A2	U6	UNKNOWN	SYBR	None				0.241401	0.112026	0.520185	24.1147	23.6867	0.378564		2.87449	0.690958	0.398925	2.0505	TRUE	0.126377	TRUE	3	19	Amp			N	82.0195
6	A6	FALSE	A2	U6	UNKNOWN	SYBR	None				0.241401	0.112026	0.520185	23.5496	23.6867	0.378564		2.87449	0.690958	0.398925	2.0505	TRUE	0.126377	TRUE	3	19	Amp			N	82.0195
7	A7	FALSE	A3	U6	UNKNOWN	SYBR	None				0.112169	0.0748146	0.168175	23.7616	23.8935	0.125456		3.98025	0.364499	0.210444	3.15625	TRUE	0.126377	TRUE	3	19	Amp			N	82.957
8	A8	FALSE	A3	U6	UNKNOWN	SYBR	None				0.112169	0.0748146	0.168175	23.9076	23.8935	0.125456		3.98025	0.364499	0.210444	3.15625	TRUE	0.126377	TRUE	3	19	Amp			N	82.0195
9	A9	FALSE	A3	U6	UNKNOWN	SYBR	None				0.112169	0.0748146	0.168175	24.0113	23.8935	0.125456		3.98025	0.364499	0.210444	3.15625	TRUE	0.126377	TRUE	3	19	Amp			N	82.0195
13	B1	FALSE	H1	U6	UNKNOWN	SYBR	None				1.14658	0.900337	1.46017	20.9032	21.074	0.148142		0.626658	0.217596	0.125629	-0.197338	TRUE	0.126377	TRUE	3	15	Amp			N	82.0195
14	B2	FALSE	H1	U6	UNKNOWN	SYBR	None				1.14658	0.900337	1.46017	21.1518	21.074	0.148142		0.626658	0.217596	0.125629	-0.197338	TRUE	0.126377	TRUE	3	16	Amp			N	82.0195
15	B3	FALSE	H1	U6	UNKNOWN	SYBR	None				1.14658	0.900337	1.46017	21.1671	21.074	0.148142		0.626658	0.217596	0.125629	-0.197338	TRUE	0.126377	TRUE	3	15	Amp			N	82.0195
16	B4	FALSE	H2	U6	UNKNOWN	SYBR	None				0.203214	0.0140109	2.94742	24.4069	21.6392	2.40059		3.12292	2.407	1.38968	2.29893	TRUE	0.126377	TRUE	3	18	Amp			Y	82.957
17	B5	FALSE	H2	U6	UNKNOWN	SYBR	None				0.203214	0.0140109	2.94742	20.1233	21.6392	2.40059		3.12292	2.407	1.38968	2.29893	TRUE	0.126377	TRUE	3	14	Amp			Y	82.0195
18	B6	FALSE	H2	U6	UNKNOWN	SYBR	None				0.203214	0.0140109	2.94742	20.3873	21.6392	2.40059		3.12292	2.407	1.38968	2.29893	TRUE	0.126377	TRUE	3	15	Amp			Y	82.957
19	B7	FALSE	H3	U6	UNKNOWN	SYBR	None				1.46679	1.17647	1.82875	21.3845	21.5308	0.151663		0.271332	0.198502	0.114605	-0.552664	TRUE	0.126377	TRUE	3	16	Amp			N	82.0195
20	B8	FALSE	H3	U6	UNKNOWN	SYBR	None				1.46679	1.17647	1.82875	21.6873	21.5308	0.151663		0.271332	0.198502	0.114605	-0.552664	TRUE	0.126377	TRUE	3	17	Amp			N	83.8945
21	B9	FALSE	H3	U6	UNKNOWN	SYBR	None				1.46679	1.17647	1.82875	21.5206	21.5308	0.151663		0.271332	0.198502	0.114605	-0.552664	TRUE	0.126377	TRUE	3	16	Amp			N	82.957
Analysis Type	Singleplex
Endogenous Control	PIR-64
RQ Min/Max Confidence Level	95.0
Reference Sample	A1

## Sheet: Melt Curve Raw Data
Well	Well Position	Reading	Temperature	Fluorescence	Derivative	Target Name
1	A1	1	60.0007	332813	6893.49	U6
1	A1	2	61.8367	320156	5101.31	U6
1	A1	3	64.2977	307602	6018.49	U6
1	A1	4	66.4215	294820	7734.65	U6
1	A1	5	68.422	279346	6562.87	U6
1	A1	6	70.3662	266587	7392.66	U6
1	A1	7	72.3903	251623	7828.63	U6
1	A1	8	74.3437	236331	7665.17	U6
1	A1	9	76.2371	221818	6496.06	U6
1	A1	10	78.2185	208946	15258.2	U6
1	A1	11	80.0985	180261	34564	U6
1	A1	12	82.0195	113863	35340.7	U6
1	A1	13	83.8945	47599.5	9748.68	U6
1	A1	14	85.8646	28393.7	-1204.9	U6
1	A1	15	87.7889	30712.3	541.6	U6
1	A1	16	89.7221	29665.3	37.7831	U6
1	A1	17	91.667	29591.8	-1067.18	U6
1	A1	18	93.5374	31587.9	978.35	U6
1	A1	19	94.6153	30533.3	978.367	U6
2	A2	1	60.0007	396248	7405.17	U6
2	A2	2	61.8367	382652	5021.74	U6
2	A2	3	64.2977	370294	7188.23	U6
2	A2	4	66.4215	355028	7415.48	U6
2	A2	5	68.422	340193	8348.68	U6
2	A2	6	70.3662	323961	8417.41	U6
2	A2	7	72.3903	306924	8785.36	U6
2	A2	8	74.3437	289762	8243.96	U6
2	A2	9	76.2371	274153	9187.45	U6
2	A2	10	78.2185	255949	10715.2	U6
2	A2	11	80.0985	235804	30207.6	U6
2	A2	12	82.0195	177776	47087	U6
2	A2	13	83.8945	89487.5	29096.8	U6
2	A2	14	85.8646	32164	998.69	U6
2	A2	15	87.7889	30242.2	948.112	U6
2	A2	16	89.7221	28409.3	251.873	U6
2	A2	17	91.667	27919.5	116.529	U6
2	A2	18	93.5374	27701.5	623.022	U6
2	A2	19	94.6153	27030	623.027	U6
3	A3	1	60.0007	388109	6868.4	U6
3	A3	2	61.8367	375498	5056.2	U6
3	A3	3	64.2977	363055	7220.43	U6
3	A3	4	66.4215	347720	7356.59	U6
3	A3	5	68.422	333003	8108.9	U6
3	A3	6	70.3662	317238	8341.67	U6
3	A3	7	72.3903	300354	8533.9	U6
3	A3	8	74.3437	283684	8681.43	U6
3	A3	9	76.2371	267246	8621.02	U6
3	A3	10	78.2185	250165	11397.3	U6
3	A3	11	80.0985	228738	27663.3	U6
3	A3	12	82.0195	175596	49161.8	U6
3	A3	13	83.8945	83417.9	28458.4	U6
3	A3	14	85.8646	27352.3	2214.9	U6
3	A3	15	87.7889	23090.1	702.073	U6
3	A3	16	89.7221	21732.9	386.803	U6
3	A3	17	91.667	20980.6	-326.04	U6
3	A3	18	93.5374	21590.4	-6.39982	U6
3	A3	19	94.6153	21597.3	-6.40353	U6
4	A4	1	60.0007	385285	6078.37	U6
4	A4	2	61.8367	374125	5168.76	U6
4	A4	3	64.2977	361405	6040.82	U6
4	A4	4	66.4215	348575	7774.89	U6
4	A4	5	68.422	333022	8315.25	U6
4	A4	6	70.3662	316855	7702.61	U6
4	A4	7	72.3903	301264	7667.56	U6
4	A4	8	74.3437	286286	9688.91	U6
4	A4	9	76.2371	267941	7705.76	U6
4	A4	10	78.2185	252673	9445.29	U6
4	A4	11	80.0985	234916	22089.2	U6
4	A4	12	82.0195	192483	49670.1	U6
4	A4	13	83.8945	99351.1	33206.9	U6
4	A4	14	85.8646	33930.4	2050.27	U6
4	A4	15	87.7889	29985.1	716.171	U6
4	A4	16	89.7221	28600.6	-997.271	U6
4	A4	17	91.667	30540.2	1146.07	U6
4	A4	18	93.5374	28396.5	978.948	U6
4	A4	19	94.6153	27341.3	978.965	U6
5	A5	1	60.0007	362540	5219.33	U6
5	A5	2	61.8367	352958	3769.66	U6
5	A5	3	64.2977	343681	5919.82	U6
5	A5	4	66.4215	331108	6263.61	U6
5	A5	5	68.422	318578	6904.17	U6
5	A5	6	70.3662	305154	6019.61	U6
5	A5	7	72.3903	292970	6617.79	U6
5	A5	8	74.3437	280043	6927.97	U6
5	A5	9	76.2371	266926	8115.67	U6
5	A5	10	78.2185	250845	8780.35	U6
5	A5	11	80.0985	234338	23528.1	U6
5	A5	12	82.0195	189140	48498.8	U6
5	A5	13	83.8945	98205.2	27903.7	U6
5	A5	14	85.8646	43232.4	1899.69	U6
5	A5	15	87.7889	39576.8	272.508	U6
5	A5	16	89.7221	39050	795.538	U6
5	A5	17	91.667	37502.8	451.201	U6
5	A5	18	93.5374	36658.8	2057.01	U6
5	A5	19	94.6153	34441.6	2057.04	U6
6	A6	1	60.0007	359967	5573.13	U6
6	A6	2	61.8367	349734	4464.45	U6
6	A6	3	64.2977	338747	6797.07	U6
6	A6	4	66.4215	324312	6870.65	U6
6	A6	5	68.422	310567	7258.24	U6
6	A6	6	70.3662	296455	7622.76	U6
6	A6	7	72.3903	281026	7797.14	U6
6	A6	8	74.3437	265795	6269.83	U6
6	A6	9	76.2371	253924	7439.47	U6
6	A6	10	78.2185	239183	8383.61	U6
6	A6	11	80.0985	223422	21740.2	U6
6	A6	12	82.0195	181659	43453.5	U6
6	A6	13	83.8945	100184	29752.3	U6
6	A6	14	85.8646	41569.1	1294.7	U6
6	A6	15	87.7889	39077.7	-334.958	U6
6	A6	16	89.7221	39725.2	-699.289	U6
6	A6	17	91.667	41085.3	-761.052	U6
6	A6	18	93.5374	42508.8	-335.661	U6
6	A6	19	94.6153	42870.6	-335.665	U6
7	A7	1	60.0007	366605	5475.9	U6
7	A7	2	61.8367	356551	3617.51	U6
7	A7	3	64.2977	347649	6540.22	U6
7	A7	4	66.4215	333759	5941.38	U6
7	A7	5	68.422	321873	7327.8	U6
7	A7	6	70.3662	307626	6519.74	U6
7	A7	7	72.3903	294429	7005.8	U6
7	A7	8	74.3437	280744	6728.4	U6
7	A7	9	76.2371	268005	6734.18	U6
7	A7	10	78.2185	254662	8444.59	U6
7	A7	11	80.0985	238786	17781.5	U6
7	A7	12	82.0195	204627	45643.3	U6
7	A7	13	83.8945	119046	32578.7	U6
7	A7	14	85.8646	54863.1	1449.82	U6
7	A7	15	87.7889	52073.2	-299.767	U6
7	A7	16	89.7221	52652.7	380.86	U6
7	A7	17	91.667	51911.9	623.849	U6
7	A7	18	93.5374	50745.1	102.339	U6
7	A7	19	94.6153	50634.8	102.333	U6
8	A8	1	60.0007	342905	5493.94	U6
8	A8	2	61.8367	332819	4812.91	U6
8	A8	3	64.2977	320974	5076.99	U6
8	A8	4	66.4215	310191	5918.38	U6
8	A8	5	68.422	298352	6975.31	U6
8	A8	6	70.3662	284790	6883.24	U6
8	A8	7	72.3903	270858	6935.7	U6
8	A8	8	74.3437	257310	6682.23	U6
8	A8	9	76.2371	244657	7156.6	U6
8	A8	10	78.2185	230477	7815.97	U6
8	A8	11	80.0985	215783	17334.1	U6
8	A8	12	82.0195	182484	43277.1	U6
8	A8	13	83.8945	101340	33354.9	U6
8	A8	14	85.8646	35627.6	920.16	U6
8	A8	15	87.7889	33856.9	-344.98	U6
8	A8	16	89.7221	34523.8	-742.563	U6
8	A8	17	91.667	35968	-527.475	U6
8	A8	18	93.5374	36954.6	1001.35	U6
8	A8	19	94.6153	35875.3	1001.36	U6
9	A9	1	60.0007	379638	4291.33	U6
9	A9	2	61.8367	371759	4548.13	U6
9	A9	3	64.2977	360566	6192.97	U6
9	A9	4	66.4215	347414	6775.17	U6
9	A9	5	68.422	333860	7941.96	U6
9	A9	6	70.3662	318419	7473.04	U6
9	A9	7	72.3903	303293	7891.66	U6
9	A9	8	74.3437	287877	9051.93	U6
9	A9	9	76.2371	270738	8163.8	U6
9	A9	10	78.2185	254562	9306.72	U6
9	A9	11	80.0985	237066	17777.5	U6
9	A9	12	82.0195	202915	46627.4	U6
9	A9	13	83.8945	115489	40797.3	U6
9	A9	14	85.8646	35114.4	2824.7	U6
9	A9	15	87.7889	29678.8	144.519	U6
9	A9	16	89.7221	29399.4	794.508	U6
9	A9	17	91.667	27854.2	575.485	U6
9	A9	18	93.5374	26777.8	927.782	U6
9	A9	19	94.6153	25777.7	927.798	U6
13	B1	1	60.0007	349989	5233.09	U6
13	B1	2	61.8367	340381	5865	U6
13	B1	3	64.2977	325947	5717.29	U6
13	B1	4	66.4215	313804	7777.73	U6
13	B1	5	68.422	298245	6733.92	U6
13	B1	6	70.3662	285153	7783.79	U6
13	B1	7	72.3903	269398	7732.51	U6
13	B1	8	74.3437	254293	8170.89	U6
13	B1	9	76.2371	238822	8581.17	U6
13	B1	10	78.2185	221819	13710.6	U6
13	B1	11	80.0985	196044	36023	U6
13	B1	12	82.0195	126843	40279.9	U6
13	B1	13	83.8945	51318.4	13434.2	U6
13	B1	14	85.8646	24851.8	669.545	U6
13	B1	15	87.7889	23563.4	385.572	U6
13	B1	16	89.7221	22818	320.608	U6
13	B1	17	91.667	22194.5	346.438	U6
13	B1	18	93.5374	21546.5	-266.024	U6
13	B1	19	94.6153	21833.3	-266.031	U6
14	B2	1	60.0007	341107	6582.73	U6
14	B2	2	61.8367	329021	4771.11	U6
14	B2	3	64.2977	317280	6092.88	U6
14	B2	4	66.4215	304340	6509.7	U6
14	B2	5	68.422	291317	5929.68	U6
14	B2	6	70.3662	279788	7116.55	U6
14	B2	7	72.3903	265384	7088.79	U6
14	B2	8	74.3437	251537	7462.59	U6
14	B2	9	76.2371	237407	7339.82	U6
14	B2	10	78.2185	222864	11002.7	U6
14	B2	11	80.0985	202179	29585.4	U6
14	B2	12	82.0195	145345	41936.6	U6
14	B2	13	83.8945	66714	14247	U6
14	B2	14	85.8646	38646.1	425.341	U6
14	B2	15	87.7889	37827.6	704.823	U6
14	B2	16	89.7221	36465	236.922	U6
14	B2	17	91.667	36004.2	271.732	U6
14	B2	18	93.5374	35496	1088.42	U6
14	B2	19	94.6153	34322.8	1088.43	U6
15	B3	1	60.0007	368706	5998.51	U6
15	B3	2	61.8367	357693	5577.46	U6
15	B3	3	64.2977	343967	5740.24	U6
15	B3	4	66.4215	331776	7326.84	U6
15	B3	5	68.422	317119	8175.48	U6
15	B3	6	70.3662	301224	7517.28	U6
15	B3	7	72.3903	286008	7995.16	U6
15	B3	8	74.3437	270390	8263.17	U6
15	B3	9	76.2371	254745	8253.46	U6
15	B3	10	78.2185	238392	10474.1	U6
15	B3	11	80.0985	218700	27630.5	U6
15	B3	12	82.0195	165622	47245.9	U6
15	B3	13	83.8945	77035.7	25081.4	U6
15	B3	14	85.8646	27623	1300.32	U6
15	B3	15	87.7889	25120.8	152.94	U6
15	B3	16	89.7221	24825.2	736.234	U6
15	B3	17	91.667	23393.2	-98.32	U6
15	B3	18	93.5374	23577.1	454.786	U6
15	B3	19	94.6153	23086.9	454.792	U6
16	B4	1	60.0007	293268	4443.84	U6
16	B4	2	61.8367	285110	3955.2	U6
16	B4	3	64.2977	275376	4642.95	U6
16	B4	4	66.4215	265515	5357.35	U6
16	B4	5	68.422	254798	5490.43	U6
16	B4	6	70.3662	244123	6173.3	U6
16	B4	7	72.3903	231628	5443.03	U6
16	B4	8	74.3437	220995	5324.91	U6
16	B4	9	76.2371	210913	5877.24	U6
16	B4	10	78.2185	199268	6669.18	U6
16	B4	11	80.0985	186730	20841.1	U6
16	B4	12	82.0195	146694	35619.2	U6
16	B4	13	83.8945	79908	14872.4	U6
16	B4	14	85.8646	50608	378.928	U6
16	B4	15	87.7889	49878.8	75.4741	U6
16	B4	16	89.7221	49732.9	286.498	U6
16	B4	17	91.667	49175.7	792.454	U6
16	B4	18	93.5374	47693.5	641.076	U6
16	B4	19	94.6153	47002.5	641.078	U6
17	B5	1	60.0007	342436	4617.31	U6
17	B5	2	61.8367	333959	4086.37	U6
17	B5	3	64.2977	323902	6265.57	U6
17	B5	4	66.4215	310595	6242.96	U6
17	B5	5	68.422	298106	7343.46	U6
17	B5	6	70.3662	283829	6937.3	U6
17	B5	7	72.3903	269787	6809.15	U6
17	B5	8	74.3437	256486	7886.81	U6
17	B5	9	76.2371	241553	7558.56	U6
17	B5	10	78.2185	226577	8486.28	U6
17	B5	11	80.0985	210623	17420.5	U6
17	B5	12	82.0195	177158	43806.4	U6
17	B5	13	83.8945	95021	31784.6	U6
17	B5	14	85.8646	32402.3	1604.35	U6
17	B5	15	87.7889	29315	173.785	U6
17	B5	16	89.7221	28979	767.456	U6
17	B5	17	91.667	27486.4	181.574	U6
17	B5	18	93.5374	27146.8	-16.699	U6
17	B5	19	94.6153	27164.8	-16.6992	U6
18	B6	1	60.0007	357529	5476.41	U6
18	B6	2	61.8367	347474	5094.17	U6
18	B6	3	64.2977	334938	6014.54	U6
18	B6	4	66.4215	322164	7025.45	U6
18	B6	5	68.422	308110	6829.43	U6
18	B6	6	70.3662	294832	7955.91	U6
18	B6	7	72.3903	278728	7944.77	U6
18	B6	8	74.3437	263209	7728.58	U6
18	B6	9	76.2371	248576	7406.1	U6
18	B6	10	78.2185	233901	8691.12	U6
18	B6	11	80.0985	217562	23055.3	U6
18	B6	12	82.0195	173272	47108.6	U6
18	B6	13	83.8945	84943.8	27434.3	U6
18	B6	14	85.8646	30895.6	531.946	U6
18	B6	15	87.7889	29871.9	560.214	U6
18	B6	16	89.7221	28788.9	-654.693	U6
18	B6	17	91.667	30062.3	-497.02	U6
18	B6	18	93.5374	30991.9	-836.912	U6
18	B6	19	94.6153	31894	-836.928	U6
19	B7	1	60.0007	359818	5539.32	U6
19	B7	2	61.8367	349648	4648.32	U6
19	B7	3	64.2977	338209	6365.68	U6
19	B7	4	66.4215	324689	7927.91	U6
19	B7	5	68.422	308830	7466.84	U6
19	B7	6	70.3662	294312	7813.22	U6
19	B7	7	72.3903	278498	8677.02	U6
19	B7	8	74.3437	261548	7563.44	U6
19	B7	9	76.2371	247227	7984.37	U6
19	B7	10	78.2185	231407	8404.95	U6
19	B7	11	80.0985	215606	23069.8	U6
19	B7	12	82.0195	171289	45871.1	U6
19	B7	13	83.8945	85280.2	31153	U6
19	B7	14	85.8646	23906	1226.71	U6
19	B7	15	87.7889	21545.4	0.909277	U6
19	B7	16	89.7221	21543.7	-721.217	U6
19	B7	17	91.667	22946.4	-93.8194	U6
19	B7	18	93.5374	23121.9	-131.098	U6
19	B7	19	94.6153	23263.2	-131.097	U6
20	B8	1	60.0007	335257	4008.34	U6
20	B8	2	61.8367	327898	4256.96	U6
20	B8	3	64.2977	317421	6033.03	U6
20	B8	4	66.4215	304608	5695.6	U6
20	B8	5	68.422	293214	6610.99	U6
20	B8	6	70.3662	280361	7068.19	U6
20	B8	7	72.3903	266054	6547.67	U6
20	B8	8	74.3437	253264	7509.86	U6
20	B8	9	76.2371	239045	7089.31	U6
20	B8	10	78.2185	224998	7502.79	U6
20	B8	11	80.0985	210893	13349.9	U6
20	B8	12	82.0195	185248	39214.8	U6
20	B8	13	83.8945	111720	39378.6	U6
20	B8	14	85.8646	34140.7	2516.79	U6
20	B8	15	87.7889	29297.6	759.608	U6
20	B8	16	89.7221	27829.2	617.275	U6
20	B8	17	91.667	26628.6	-31.0887	U6
20	B8	18	93.5374	26686.8	957.896	U6
20	B8	19	94.6153	25654.2	957.906	U6
21	B9	1	60.0007	346896	4694.38	U6
21	B9	2	61.8367	338277	4642.6	U6
21	B9	3	64.2977	326851	5119.69	U6
21	B9	4	66.4215	315978	6693.81	U6
21	B9	5	68.422	302587	6684.19	U6
21	B9	6	70.3662	289592	7750.97	U6
21	B9	7	72.3903	273903	6847.58	U6
21	B9	8	74.3437	260527	7922.05	U6
21	B9	9	76.2371	245527	7138.33	U6
21	B9	10	78.2185	231384	8629.22	U6
21	B9	11	80.0985	215161	14081.3	U6
21	B9	12	82.0195	188110	40898.7	U6
21	B9	13	83.8945	111425	40372.8	U6
21	B9	14	85.8646	31887.1	3199.34	U6
21	B9	15	87.7889	25730.6	677.927	U6
21	B9	16	89.7221	24420	295.942	U6
21	B9	17	91.667	23844.4	64.5811	U6
21	B9	18	93.5374	23723.6	634.024	U6
21	B9	19	94.6153	23040.2	634.037	U6
25	C1	1	60.0007	350323	7867.01	PIR-65
25	C1	2	61.8367	335879	4227.73	PIR-65
25	C1	3	64.2977	325475	6633.66	PIR-65
25	C1	4	66.4215	311386	6791.01	PIR-65
25	C1	5	68.422	297801	7614.71	PIR-65
25	C1	6	70.3662	282996	8174.03	PIR-65
25	C1	7	72.3903	266451	7142.6	PIR-65
25	C1	8	74.3437	252499	9650.22	PIR-65
25	C1	9	76.2371	234227	15156.3	PIR-65
25	C1	10	78.2185	204196	30181.5	PIR-65
25	C1	11	80.0985	147455	34188.4	PIR-65
25	C1	12	82.0195	81779	19706.1	PIR-65
25	C1	13	83.8945	44830.1	3996.76	PIR-65
25	C1	14	85.8646	36956.1	2984.74	PIR-65
25	C1	15	87.7889	31212.5	712.403	PIR-65
25	C1	16	89.7221	29835.3	499.875	PIR-65
25	C1	17	91.667	28863.1	-632.886	PIR-65
25	C1	18	93.5374	30046.9	914.902	PIR-65
25	C1	19	94.6153	29060.7	914.915	PIR-65
26	C2	1	60.0007	378688	6586.13	PIR-65
26	C2	2	61.8367	366596	4598.64	PIR-65
26	C2	3	64.2977	355278	7272.51	PIR-65
26	C2	4	66.4215	339833	7507.05	PIR-65
26	C2	5	68.422	324815	7703.15	PIR-65
26	C2	6	70.3662	309839	7725.31	PIR-65
26	C2	7	72.3903	294202	8587.85	PIR-65
26	C2	8	74.3437	277426	9344.16	PIR-65
26	C2	9	76.2371	259734	11513.2	PIR-65
26	C2	10	78.2185	236922	26376.3	PIR-65
26	C2	11	80.0985	187334	44772.6	PIR-65
26	C2	12	82.0195	101326	33711	PIR-65
26	C2	13	83.8945	38117.6	4417.8	PIR-65
26	C2	14	85.8646	29414.1	723.146	PIR-65
26	C2	15	87.7889	28022.5	516.385	PIR-65
26	C2	16	89.7221	27024.3	1003.09	PIR-65
26	C2	17	91.667	25073.3	-474.763	PIR-65
26	C2	18	93.5374	25961.3	862.222	PIR-65
26	C2	19	94.6153	25031.9	862.234	PIR-65
27	C3	1	60.0007	395899	6559.78	PIR-65
27	C3	2	61.8367	383856	5129.8	PIR-65
27	C3	3	64.2977	371231	6197.5	PIR-65
27	C3	4	66.4215	358069	8415.91	PIR-65
27	C3	5	68.422	341233	7820.13	PIR-65
27	C3	6	70.3662	326029	8774.92	PIR-65
27	C3	7	72.3903	308268	8283.79	PIR-65
27	C3	8	74.3437	292086	10003.4	PIR-65
27	C3	9	76.2371	273145	11940.2	PIR-65
27	C3	10	78.2185	249487	23668.6	PIR-65
27	C3	11	80.0985	204990	42508.7	PIR-65
27	C3	12	82.0195	123330	36417.6	PIR-65
27	C3	13	83.8945	55047.5	6742.3	PIR-65
27	C3	14	85.8646	41764.5	2641.07	PIR-65
27	C3	15	87.7889	36682.3	1539.22	PIR-65
27	C3	16	89.7221	33706.7	619.501	PIR-65
27	C3	17	91.667	32501.8	-326.416	PIR-65
27	C3	18	93.5374	33112.4	29.2812	PIR-65
27	C3	19	94.6153	33080.8	29.2816	PIR-65
28	C4	1	60.0007	412061	6902.72	PIR-65
28	C4	2	61.8367	399388	4814.38	PIR-65
28	C4	3	64.2977	387539	6836.09	PIR-65
28	C4	4	66.4215	373021	8457.4	PIR-65
28	C4	5	68.422	356102	8089.71	PIR-65
28	C4	6	70.3662	340374	8622.25	PIR-65
28	C4	7	72.3903	322921	8757.42	PIR-65
28	C4	8	74.3437	305815	9635	PIR-65
28	C4	9	76.2371	287572	11604.1	PIR-65
28	C4	10	78.2185	264579	22079.1	PIR-65
28	C4	11	80.0985	223070	45243.1	PIR-65
28	C4	12	82.0195	136158	45758.7	PIR-65
28	C4	13	83.8945	50360.8	9284.29	PIR-65
28	C4	14	85.8646	32069.9	549.751	PIR-65
28	C4	15	87.7889	31012	786.776	PIR-65
28	C4	16	89.7221	29491	525.061	PIR-65
28	C4	17	91.667	28469.8	33.4444	PIR-65
28	C4	18	93.5374	28407.3	1155.59	PIR-65
28	C4	19	94.6153	27161.6	1155.61	PIR-65
29	C5	1	60.0007	363540	4740.85	PIR-65
29	C5	2	61.8367	354835	4229.99	PIR-65
29	C5	3	64.2977	344425	5681.24	PIR-65
29	C5	4	66.4215	332359	6623.55	PIR-65
29	C5	5	68.422	319109	7247.53	PIR-65
29	C5	6	70.3662	305018	7409.4	PIR-65
29	C5	7	72.3903	290021	7493.22	PIR-65
29	C5	8	74.3437	275384	8835.62	PIR-65
29	C5	9	76.2371	258654	9111.96	PIR-65
29	C5	10	78.2185	240600	18051.3	PIR-65
29	C5	11	80.0985	206663	38974.2	PIR-65
29	C5	12	82.0195	131794	41701.2	PIR-65
29	C5	13	83.8945	53603.8	9849.42	PIR-65
29	C5	14	85.8646	34199.5	980.965	PIR-65
29	C5	15	87.7889	32311.8	994.661	PIR-65
29	C5	16	89.7221	30389	-134.227	PIR-65
29	C5	17	91.667	30650	766.484	PIR-65
29	C5	18	93.5374	29216.4	942.129	PIR-65
29	C5	19	94.6153	28200.8	942.146	PIR-65
30	C6	1	60.0007	362282	4960.31	PIR-65
30	C6	2	61.8367	353175	4835.71	PIR-65
30	C6	3	64.2977	341274	5528.77	PIR-65
30	C6	4	66.4215	329532	7139.89	PIR-65
30	C6	5	68.422	315248	7209.05	PIR-65
30	C6	6	70.3662	301233	7162.84	PIR-65
30	C6	7	72.3903	286734	7432.01	PIR-65
30	C6	8	74.3437	272217	8311.49	PIR-65
30	C6	9	76.2371	256480	9388.93	PIR-65
30	C6	10	78.2185	237876	15753.3	PIR-65
30	C6	11	80.0985	208260	36826.2	PIR-65
30	C6	12	82.0195	137517	44542.4	PIR-65
30	C6	13	83.8945	53999.8	12526.7	PIR-65
30	C6	14	85.8646	29321.1	832.26	PIR-65
30	C6	15	87.7889	27719.6	177.212	PIR-65
30	C6	16	89.7221	27377	-198.719	PIR-65
30	C6	17	91.667	27763.5	-385.864	PIR-65
30	C6	18	93.5374	28485.2	-2308.84	PIR-65
30	C6	19	94.6153	30973.9	-2308.87	PIR-65
31	C7	1	60.0007	330411	4955.68	PIR-76
31	C7	2	61.8367	321313	4442.73	PIR-76
31	C7	3	64.2977	310379	4980.91	PIR-76
31	C7	4	66.4215	299801	5872.24	PIR-76
31	C7	5	68.422	288053	6207.71	PIR-76
31	C7	6	70.3662	275984	6191.54	PIR-76
31	C7	7	72.3903	263452	7202.73	PIR-76
31	C7	8	74.3437	249382	7027.15	PIR-76
31	C7	9	76.2371	236077	8327.73	PIR-76
31	C7	10	78.2185	219576	10508.1	PIR-76
31	C7	11	80.0985	199821	23613.5	PIR-76
31	C7	12	82.0195	154459	38851.8	PIR-76
31	C7	13	83.8945	81612.1	21719.8	PIR-76
31	C7	14	85.8646	38822.1	3282.24	PIR-76
31	C7	15	87.7889	32506.1	1378.53	PIR-76
31	C7	16	89.7221	29841.1	328.541	PIR-76
31	C7	17	91.667	29202.1	-570.942	PIR-76
31	C7	18	93.5374	30270	-694.804	PIR-76
31	C7	19	94.6153	31019	-694.811	PIR-76
32	C8	1	60.0007	356587	4908.98	PIR-76
32	C8	2	61.8367	347574	3847.5	PIR-76
32	C8	3	64.2977	338106	5828.18	PIR-76
32	C8	4	66.4215	325728	6395.89	PIR-76
32	C8	5	68.422	312933	7268.43	PIR-76
32	C8	6	70.3662	298801	6679.01	PIR-76
32	C8	7	72.3903	285282	7363.64	PIR-76
32	C8	8	74.3437	270898	8293.01	PIR-76
32	C8	9	76.2371	255196	8755.98	PIR-76
32	C8	10	78.2185	237847	10298.4	PIR-76
32	C8	11	80.0985	218486	20237.5	PIR-76
32	C8	12	82.0195	179610	42382.4	PIR-76
32	C8	13	83.8945	100143	33938.5	PIR-76
32	C8	14	85.8646	33280.6	4692.35	PIR-76
32	C8	15	87.7889	24251.1	809.237	PIR-76
32	C8	16	89.7221	22686.7	767.976	PIR-76
32	C8	17	91.667	21193	-275.151	PIR-76
32	C8	18	93.5374	21707.7	-135.896	PIR-76
32	C8	19	94.6153	21854.2	-135.902	PIR-76
33	C9	1	60.0007	334624	4072.31	PIR-76
33	C9	2	61.8367	327147	4070.88	PIR-76
33	C9	3	64.2977	317128	5380.96	PIR-76
33	C9	4	66.4215	305700	5767.17	PIR-76
33	C9	5	68.422	294163	6624.05	PIR-76
33	C9	6	70.3662	281285	6749.97	PIR-76
33	C9	7	72.3903	267622	7235.62	PIR-76
33	C9	8	74.3437	253488	7706.63	PIR-76
33	C9	9	76.2371	238896	8584.45	PIR-76
33	C9	10	78.2185	221887	10656.2	PIR-76
33	C9	11	80.0985	201853	20985.2	PIR-76
33	C9	12	82.0195	161540	41877.1	PIR-76
33	C9	13	83.8945	83020.9	26065.8	PIR-76
33	C9	14	85.8646	31668.9	3063.95	PIR-76
33	C9	15	87.7889	25772.9	955.137	PIR-76
33	C9	16	89.7221	23926.4	962.595	PIR-76
33	C9	17	91.667	22054.3	338.302	PIR-76
33	C9	18	93.5374	21421.5	164.775	PIR-76
33	C9	19	94.6153	21243.9	164.778	PIR-76
34	C10	1	60.0007	365891	4606.66	PIR-76
34	C10	2	61.8367	357433	4309.96	PIR-76
34	C10	3	64.2977	346826	5138.79	PIR-76
34	C10	4	66.4215	335913	7252.49	PIR-76
34	C10	5	68.422	321404	7098.02	PIR-76
34	C10	6	70.3662	307604	7528.09	PIR-76
34	C10	7	72.3903	292366	7133.3	PIR-76
34	C10	8	74.3437	278432	8966.27	PIR-76
34	C10	9	76.2371	261455	8694.34	PIR-76
34	C10	10	78.2185	244228	11449.1	PIR-76
34	C10	11	80.0985	222704	22977	PIR-76
34	C10	12	82.0195	178565	46780.1	PIR-76
34	C10	13	83.8945	90852.4	31819.3	PIR-76
34	C10	14	85.8646	28165.4	2805.95	PIR-76
34	C10	15	87.7889	22765.9	318.748	PIR-76
34	C10	16	89.7221	22149.7	408.526	PIR-76
34	C10	17	91.667	21355.1	439.669	PIR-76
34	C10	18	93.5374	20532.8	355.27	PIR-76
34	C10	19	94.6153	20149.8	355.275	PIR-76
35	C11	1	60.0007	327049	4641.72	PIR-76
35	C11	2	61.8367	318527	4219.83	PIR-76
35	C11	3	64.2977	308142	5334.63	PIR-76
35	C11	4	66.4215	296812	6233.87	PIR-76
35	C11	5	68.422	284341	6086.04	PIR-76
35	C11	6	70.3662	272509	6677.8	PIR-76
35	C11	7	72.3903	258992	6406.73	PIR-76
35	C11	8	74.3437	246477	7854.55	PIR-76
35	C11	9	76.2371	231606	8228.35	PIR-76
35	C11	10	78.2185	215302	10819.2	PIR-76
35	C11	11	80.0985	194962	22800.4	PIR-76
35	C11	12	82.0195	151162	44366.6	PIR-76
35	C11	13	83.8945	67974.7	23929	PIR-76
35	C11	14	85.8646	20832.3	779.396	PIR-76
35	C11	15	87.7889	19332.5	742.393	PIR-76
35	C11	16	89.7221	17897.3	225.329	PIR-76
35	C11	17	91.667	17459.1	-423.888	PIR-76
35	C11	18	93.5374	18251.9	1225.98	PIR-76
35	C11	19	94.6153	16930.4	1226	PIR-76
36	C12	1	60.0007	308220	4257.12	PIR-76
36	C12	2	61.8367	300404	4072.84	PIR-76
36	C12	3	64.2977	290381	5079.17	PIR-76
36	C12	4	66.4215	279594	5776.98	PIR-76
36	C12	5	68.422	268037	6318.32	PIR-76
36	C12	6	70.3662	255752	6085.78	PIR-76
36	C12	7	72.3903	243434	6871.87	PIR-76
36	C12	8	74.3437	230011	7133.97	PIR-76
36	C12	9	76.2371	216503	7322.1	PIR-76
36	C12	10	78.2185	201995	10342.6	PIR-76
36	C12	11	80.0985	182551	22192.8	PIR-76
36	C12	12	82.0195	139919	39981.8	PIR-76
36	C12	13	83.8945	64953	22729.4	PIR-76
36	C12	14	85.8646	20173.9	1401.29	PIR-76
36	C12	15	87.7889	17477.4	288.449	PIR-76
36	C12	16	89.7221	16919.8	949.569	PIR-76
36	C12	17	91.667	15072.9	-686.921	PIR-76
36	C12	18	93.5374	16357.8	-283.167	PIR-76
36	C12	19	94.6153	16663	-283.169	PIR-76
37	D1	1	60.0007	341748	5147.03	PIR-65
37	D1	2	61.8367	332298	4451.04	PIR-65
37	D1	3	64.2977	321344	6071.49	PIR-65
37	D1	4	66.4215	308449	5969.68	PIR-65
37	D1	5	68.422	296507	8028.21	PIR-65
37	D1	6	70.3662	280898	6617.56	PIR-65
37	D1	7	72.3903	267504	8327.42	PIR-65
37	D1	8	74.3437	251237	10365.1	PIR-65
37	D1	9	76.2371	231611	15811.4	PIR-65
37	D1	10	78.2185	200283	33005.7	PIR-65
37	D1	11	80.0985	138232	34186	PIR-65
37	D1	12	82.0195	72560.2	16811.8	PIR-65
37	D1	13	83.8945	41038.1	4042.51	PIR-65
37	D1	14	85.8646	33074	2749.24	PIR-65
37	D1	15	87.7889	27783.6	480.961	PIR-65
37	D1	16	89.7221	26853.8	200.633	PIR-65
37	D1	17	91.667	26463.6	307.969	PIR-65
37	D1	18	93.5374	25887.6	316.005	PIR-65
37	D1	19	94.6153	25547	316.005	PIR-65
38	D2	1	60.0007	384272	5957.15	PIR-65
38	D2	2	61.8367	373335	5466.02	PIR-65
38	D2	3	64.2977	359883	6166.34	PIR-65
38	D2	4	66.4215	346787	8251.95	PIR-65
38	D2	5	68.422	330279	8573.77	PIR-65
38	D2	6	70.3662	313609	7782.37	PIR-65
38	D2	7	72.3903	297857	8797.39	PIR-65
38	D2	8	74.3437	280672	9614.77	PIR-65
38	D2	9	76.2371	262468	11938	PIR-65
38	D2	10	78.2185	238814	28646	PIR-65
38	D2	11	80.0985	184959	45207.7	PIR-65
38	D2	12	82.0195	98114.9	32099.6	PIR-65
38	D2	13	83.8945	37928.3	3451.15	PIR-65
38	D2	14	85.8646	31129.2	752.359	PIR-65
38	D2	15	87.7889	29681.4	69.1314	PIR-65
38	D2	16	89.7221	29547.8	831.644	PIR-65
38	D2	17	91.667	27930.3	-188.508	PIR-65
38	D2	18	93.5374	28282.9	-262.059	PIR-65
38	D2	19	94.6153	28565.4	-262.063	PIR-65
39	D3	1	60.0007	438851	6360.57	PIR-65
39	D3	2	61.8367	427173	5935.8	PIR-65
39	D3	3	64.2977	412565	7121.81	PIR-65
39	D3	4	66.4215	397440	7523.04	PIR-65
39	D3	5	68.422	382390	8731.29	PIR-65
39	D3	6	70.3662	365415	8189	PIR-65
39	D3	7	72.3903	348839	9558.46	PIR-65
39	D3	8	74.3437	330168	9409.32	PIR-65
39	D3	9	76.2371	312352	12736.7	PIR-65
39	D3	10	78.2185	287116	26400.4	PIR-65
39	D3	11	80.0985	237483	42192.4	PIR-65
39	D3	12	82.0195	156431	32202.3	PIR-65
39	D3	13	83.8945	96051.6	6668.29	PIR-65
39	D3	14	85.8646	82914.5	2543.09	PIR-65
39	D3	15	87.7889	78020.8	927.124	PIR-65
39	D3	16	89.7221	76228.5	1029.45	PIR-65
39	D3	17	91.667	74226.3	383.631	PIR-65
39	D3	18	93.5374	73508.8	166.584	PIR-65
39	D3	19	94.6153	73329.2	166.572	PIR-65
40	D4	1	60.0007	390552	4520.56	PIR-65
40	D4	2	61.8367	382252	5326.22	PIR-65
40	D4	3	64.2977	369144	6582.98	PIR-65
40	D4	4	66.4215	355163	6917.04	PIR-65
40	D4	5	68.422	341326	8776.07	PIR-65
40	D4	6	70.3662	324263	7527.1	PIR-65
40	D4	7	72.3903	309028	9185.97	PIR-65
40	D4	8	74.3437	291084	9448.4	PIR-65
40	D4	9	76.2371	273194	10296.6	PIR-65
40	D4	10	78.2185	252792	19337.2	PIR-65
40	D4	11	80.0985	216438	41499.1	PIR-65
40	D4	12	82.0195	136718	45380.6	PIR-65
40	D4	13	83.8945	51629.6	9481.14	PIR-65
40	D4	14	85.8646	32950.9	612.349	PIR-65
40	D4	15	87.7889	31772.5	431.868	PIR-65
40	D4	16	89.7221	30937.7	988.149	PIR-65
40	D4	17	91.667	29015.8	195.418	PIR-65
40	D4	18	93.5374	28650.3	-167.54	PIR-65
40	D4	19	94.6153	28830.9	-167.539	PIR-65
41	D5	1	60.0007	359428	4477.6	PIR-65
41	D5	2	61.8367	351207	4213.58	PIR-65
41	D5	3	64.2977	340838	5676.06	PIR-65
41	D5	4	66.4215	328783	6240.9	PIR-65
41	D5	5	68.422	316298	7743.49	PIR-65
41	D5	6	70.3662	301243	6514.92	PIR-65
41	D5	7	72.3903	288056	8161.12	PIR-65
41	D5	8	74.3437	272114	7795.29	PIR-65
41	D5	9	76.2371	257354	9347.53	PIR-65
41	D5	10	78.2185	238833	17383.7	PIR-65
41	D5	11	80.0985	206152	39113.7	PIR-65
41	D5	12	82.0195	131014	42394.7	PIR-65
41	D5	13	83.8945	51524.1	8551.71	PIR-65
41	D5	14	85.8646	34676.4	679.114	PIR-65
41	D5	15	87.7889	33369.6	716.357	PIR-65
41	D5	16	89.7221	31984.7	822.634	PIR-65
41	D5	17	91.667	30384.8	474.433	PIR-65
41	D5	18	93.5374	29497.4	47.1072	PIR-65
41	D5	19	94.6153	29446.6	47.1078	PIR-65
42	D6	1	60.0007	350743	5168.95	PIR-65
42	D6	2	61.8367	341252	4063.16	PIR-65
42	D6	3	64.2977	331253	5856.93	PIR-65
42	D6	4	66.4215	318814	6403.76	PIR-65
42	D6	5	68.422	306003	7692.34	PIR-65
42	D6	6	70.3662	291048	6639.21	PIR-65
42	D6	7	72.3903	277609	7519.93	PIR-65
42	D6	8	74.3437	262920	8064.25	PIR-65
42	D6	9	76.2371	247651	8785.63	PIR-65
42	D6	10	78.2185	230243	16494.8	PIR-65
42	D6	11	80.0985	199233	38163.7	PIR-65
42	D6	12	82.0195	125920	43387.8	PIR-65
42	D6	13	83.8945	44568	8706.46	PIR-65
42	D6	14	85.8646	27415.5	597.151	PIR-65
42	D6	15	87.7889	26266.4	-88.9617	PIR-65
42	D6	16	89.7221	26438.4	-566.578	PIR-65
42	D6	17	91.667	27540.3	-403.033	PIR-65
42	D6	18	93.5374	28294.2	-1231.77	PIR-65
42	D6	19	94.6153	29621.9	-1231.79	PIR-65
43	D7	1	60.0007	422229	4638.59	PIR-76
43	D7	2	61.8367	413713	4688.7	PIR-76
43	D7	3	64.2977	402174	5801.25	PIR-76
43	D7	4	66.4215	389853	6659.35	PIR-76
43	D7	5	68.422	376531	7796.72	PIR-76
43	D7	6	70.3662	361373	6986.06	PIR-76
43	D7	7	72.3903	347232	8328.43	PIR-76
43	D7	8	74.3437	330964	8818.65	PIR-76
43	D7	9	76.2371	314266	8994.94	PIR-76
43	D7	10	78.2185	296444	11535.9	PIR-76
43	D7	11	80.0985	274756	21777.3	PIR-76
43	D7	12	82.0195	232922	41209.1	PIR-76
43	D7	13	83.8945	155655	28910.7	PIR-76
43	D7	14	85.8646	98698.2	6013.6	PIR-76
43	D7	15	87.7889	87126.2	2464.53	PIR-76
43	D7	16	89.7221	82361.8	2192.5	PIR-76
43	D7	17	91.667	78097.6	51.7351	PIR-76
43	D7	18	93.5374	78000.8	1740.69	PIR-76
43	D7	19	94.6153	76124.5	1740.7	PIR-76
44	D8	1	60.0007	362953	3613.29	PIR-76
44	D8	2	61.8367	356319	4228.54	PIR-76
44	D8	3	64.2977	345913	4265.42	PIR-76
44	D8	4	66.4215	336854	5935.6	PIR-76
44	D8	5	68.422	324980	6809.89	PIR-76
44	D8	6	70.3662	311740	6017.11	PIR-76
44	D8	7	72.3903	299561	6995.43	PIR-76
44	D8	8	74.3437	285896	7989.69	PIR-76
44	D8	9	76.2371	270768	7029.06	PIR-76
44	D8	10	78.2185	256841	9832.04	PIR-76
44	D8	11	80.0985	238356	18427.1	PIR-76
44	D8	12	82.0195	202958	40536.7	PIR-76
44	D8	13	83.8945	126952	34010.3	PIR-76
44	D8	14	85.8646	59948.3	5008.67	PIR-76
44	D8	15	87.7889	50310.1	743.251	PIR-76
44	D8	16	89.7221	48873.3	642.469	PIR-76
44	D8	17	91.667	47623.7	425.968	PIR-76
44	D8	18	93.5374	46827	-400.166	PIR-76
44	D8	19	94.6153	47258.3	-400.172	PIR-76
45	D9	1	60.0007	333578	2801.95	PIR-76
45	D9	2	61.8367	328434	4150.09	PIR-76
45	D9	3	64.2977	318221	4945.15	PIR-76
45	D9	4	66.4215	307718	5994.27	PIR-76
45	D9	5	68.422	295727	6623.89	PIR-76
45	D9	6	70.3662	282848	6458.2	PIR-76
45	D9	7	72.3903	269776	7565.24	PIR-76
45	D9	8	74.3437	254998	7819.49	PIR-76
45	D9	9	76.2371	240193	7701.72	PIR-76
45	D9	10	78.2185	224933	10312.3	PIR-76
45	D9	11	80.0985	205546	20534.6	PIR-76
45	D9	12	82.0195	166099	41018.3	PIR-76
45	D9	13	83.8945	89189.2	27424.3	PIR-76
45	D9	14	85.8646	35160.9	3272.33	PIR-76
45	D9	15	87.7889	28863.9	1610.03	PIR-76
45	D9	16	89.7221	25751.4	685.452	PIR-76
45	D9	17	91.667	24418.3	-76.1344	PIR-76
45	D9	18	93.5374	24560.7	1360.96	PIR-76
45	D9	19	94.6153	23093.7	1360.98	PIR-76
46	D10	1	60.0007	295440	3277.2	PIR-76
46	D10	2	61.8367	289423	3915.97	PIR-76
46	D10	3	64.2977	279786	4273.51	PIR-76
46	D10	4	66.4215	270710	5389.99	PIR-76
46	D10	5	68.422	259927	5873.29	PIR-76
46	D10	6	70.3662	248508	6401.01	PIR-76
46	D10	7	72.3903	235552	5857.27	PIR-76
46	D10	8	74.3437	224110	7156.07	PIR-76
46	D10	9	76.2371	210561	7009.75	PIR-76
46	D10	10	78.2185	196672	9489.19	PIR-76
46	D10	11	80.0985	178832	21411.2	PIR-76
46	D10	12	82.0195	137701	40912.8	PIR-76
46	D10	13	83.8945	60989.8	19251	PIR-76
46	D10	14	85.8646	23063.5	922.078	PIR-76
46	D10	15	87.7889	21289.2	-425.604	PIR-76
46	D10	16	89.7221	22111.9	801.469	PIR-76
46	D10	17	91.667	20553.2	-91.2986	PIR-76
46	D10	18	93.5374	20723.9	877.167	PIR-76
46	D10	19	94.6153	19778.4	877.179	PIR-76
47	D11	1	60.0007	377737	3691.42	PIR-76
47	D11	2	61.8367	370959	4210.97	PIR-76
47	D11	3	64.2977	360596	4619.15	PIR-76
47	D11	4	66.4215	350786	5050.04	PIR-76
47	D11	5	68.422	340683	6685.54	PIR-76
47	D11	6	70.3662	327685	5256.7	PIR-76
47	D11	7	72.3903	317045	6840.64	PIR-76
47	D11	8	74.3437	303683	6718.3	PIR-76
47	D11	9	76.2371	290962	6833.24	PIR-76
47	D11	10	78.2185	277423	10285	PIR-76
47	D11	11	80.0985	258087	20344.4	PIR-76
47	D11	12	82.0195	219005	39422.2	PIR-76
47	D11	13	83.8945	145089	19709.8	PIR-76
47	D11	14	85.8646	106258	1023.46	PIR-76
47	D11	15	87.7889	104289	648.165	PIR-76
47	D11	16	89.7221	103036	986.249	PIR-76
47	D11	17	91.667	101118	152.966	PIR-76
47	D11	18	93.5374	100832	360.187	PIR-76
47	D11	19	94.6153	100443	360.192	PIR-76
48	D12	1	60.0007	290967	4188.15	PIR-76
48	D12	2	61.8367	283277	3440.63	PIR-76
48	D12	3	64.2977	274810	4625.03	PIR-76
48	D12	4	66.4215	264987	5611.34	PIR-76
48	D12	5	68.422	253762	6796.46	PIR-76
48	D12	6	70.3662	240548	6733.32	PIR-76
48	D12	7	72.3903	226919	6228.84	PIR-76
48	D12	8	74.3437	214752	6981.98	PIR-76
48	D12	9	76.2371	201532	6969.68	PIR-76
48	D12	10	78.2185	187722	10660.6	PIR-76
48	D12	11	80.0985	167680	23802.3	PIR-76
48	D12	12	82.0195	121956	39885.3	PIR-76
48	D12	13	83.8945	47170.8	17567.1	PIR-76
48	D12	14	85.8646	12561.9	1268.82	PIR-76
48	D12	15	87.7889	10120.3	337.431	PIR-76
48	D12	16	89.7221	9468.01	374.361	PIR-76
48	D12	17	91.667	8739.92	-136.509	PIR-76
48	D12	18	93.5374	8995.24	-248.792	PIR-76
48	D12	19	94.6153	9263.42	-248.796	PIR-76
49	E1	1	60.0007	327791	6711.47	PIR-65
49	E1	2	61.8367	315469	5307.7	PIR-65
49	E1	3	64.2977	302407	5647.19	PIR-65
49	E1	4	66.4215	290413	6866.83	PIR-65
49	E1	5	68.422	276676	6829.17	PIR-65
49	E1	6	70.3662	263399	7355.24	PIR-65
49	E1	7	72.3903	248511	7699.53	PIR-65
49	E1	8	74.3437	233471	10076.6	PIR-65
49	E1	9	76.2371	214392	16307.6	PIR-65
49	E1	10	78.2185	182080	32379.1	PIR-65
49	E1	11	80.0985	121207	32316.9	PIR-65
49	E1	12	82.0195	59126	13601.6	PIR-65
49	E1	13	83.8945	33623.1	3509.3	PIR-65
49	E1	14	85.8646	26709.5	2484	PIR-65
49	E1	15	87.7889	21929.5	702.663	PIR-65
49	E1	16	89.7221	20571.1	-421.178	PIR-65
49	E1	17	91.667	21390.3	38.605	PIR-65
49	E1	18	93.5374	21318.1	1660.46	PIR-65
49	E1	19	94.6153	19528.2	1660.49	PIR-65
50	E2	1	60.0007	376205	6200.88	PIR-65
50	E2	2	61.8367	364820	5615.96	PIR-65
50	E2	3	64.2977	350999	6379.13	PIR-65
50	E2	4	66.4215	337451	7132.55	PIR-65
50	E2	5	68.422	323182	8372.54	PIR-65
50	E2	6	70.3662	306904	8322.8	PIR-65
50	E2	7	72.3903	290058	8011	PIR-65
50	E2	8	74.3437	274410	9875.48	PIR-65
50	E2	9	76.2371	255711	12469	PIR-65
50	E2	10	78.2185	231005	31587.9	PIR-65
50	E2	11	80.0985	171620	45165	PIR-65
50	E2	12	82.0195	84857.8	25340	PIR-65
50	E2	13	83.8945	37345.2	1775.63	PIR-65
50	E2	14	85.8646	33847	990.632	PIR-65
50	E2	15	87.7889	31940.8	734.937	PIR-65
50	E2	16	89.7221	30520	236.038	PIR-65
50	E2	17	91.667	30060.9	99.7736	PIR-65
50	E2	18	93.5374	29874.3	1088.3	PIR-65
50	E2	19	94.6153	28701.2	1088.32	PIR-65
51	E3	1	60.0007	403872	6230.5	PIR-65
51	E3	2	61.8367	392432	5482.91	PIR-65
51	E3	3	64.2977	378939	6813.46	PIR-65
51	E3	4	66.4215	364468	7632.02	PIR-65
51	E3	5	68.422	349200	8769.55	PIR-65
51	E3	6	70.3662	332151	8599.74	PIR-65
51	E3	7	72.3903	314744	8933.46	PIR-65
51	E3	8	74.3437	297293	10073.5	PIR-65
51	E3	9	76.2371	278220	12169.9	PIR-65
51	E3	10	78.2185	254107	27697.1	PIR-65
51	E3	11	80.0985	202036	45031.7	PIR-65
51	E3	12	82.0195	115530	33887.9	PIR-65
51	E3	13	83.8945	51989.9	5436.8	PIR-65
51	E3	14	85.8646	41278.9	2859.56	PIR-65
51	E3	15	87.7889	35776.2	1022.59	PIR-65
51	E3	16	89.7221	33799.4	437.615	PIR-65
51	E3	17	91.667	32948.2	195.537	PIR-65
51	E3	18	93.5374	32582.5	434.952	PIR-65
51	E3	19	94.6153	32113.7	434.958	PIR-65
52	E4	1	60.0007	379464	5645.5	PIR-65
52	E4	2	61.8367	369099	4907.99	PIR-65
52	E4	3	64.2977	357020	6106.42	PIR-65
52	E4	4	66.4215	344052	7207.06	PIR-65
52	E4	5	68.422	329634	8510.51	PIR-65
52	E4	6	70.3662	313088	7148.2	PIR-65
52	E4	7	72.3903	298619	8186.59	PIR-65
52	E4	8	74.3437	282627	9546.28	PIR-65
52	E4	9	76.2371	264552	10444.5	PIR-65
52	E4	10	78.2185	243858	20713	PIR-65
52	E4	11	80.0985	204917	42126.9	PIR-65
52	E4	12	82.0195	123991	39638.7	PIR-65
52	E4	13	83.8945	49668.7	7010.83	PIR-65
52	E4	14	85.8646	35856.7	805.508	PIR-65
52	E4	15	87.7889	34306.7	1232.65	PIR-65
52	E4	16	89.7221	31923.7	-20.655	PIR-65
52	E4	17	91.667	31963.9	242.649	PIR-65
52	E4	18	93.5374	31510	1289.03	PIR-65
52	E4	19	94.6153	30120.6	1289.05	PIR-65
53	E5	1	60.0007	354806	5380.42	PIR-65
53	E5	2	61.8367	344927	4136.84	PIR-65
53	E5	3	64.2977	334747	5453.35	PIR-65
53	E5	4	66.4215	323165	6718.12	PIR-65
53	E5	5	68.422	309725	7385.92	PIR-65
53	E5	6	70.3662	295365	7219.84	PIR-65
53	E5	7	72.3903	280752	7991.93	PIR-65
53	E5	8	74.3437	265140	8622.01	PIR-65
53	E5	9	76.2371	248815	9376.19	PIR-65
53	E5	10	78.2185	230237	18292.7	PIR-65
53	E5	11	80.0985	195847	40373.1	PIR-65
53	E5	12	82.0195	118290	40288.9	PIR-65
53	E5	13	83.8945	42748.3	8234.24	PIR-65
53	E5	14	85.8646	26526.1	460.039	PIR-65
53	E5	15	87.7889	25640.8	753.761	PIR-65
53	E5	16	89.7221	24183.6	490.841	PIR-65
53	E5	17	91.667	23229	602.779	PIR-65
53	E5	18	93.5374	22101.6	553.421	PIR-65
53	E5	19	94.6153	21505	553.425	PIR-65
54	E6	1	60.0007	370135	4755.25	PIR-65
54	E6	2	61.8367	361405	4920.03	PIR-65
54	E6	3	64.2977	349297	5799.92	PIR-65
54	E6	4	66.4215	336979	7008.55	PIR-65
54	E6	5	68.422	322958	7902.52	PIR-65
54	E6	6	70.3662	307594	7989.81	PIR-65
54	E6	7	72.3903	291422	7914.38	PIR-65
54	E6	8	74.3437	275962	9249.55	PIR-65
54	E6	9	76.2371	258449	8806.54	PIR-65
54	E6	10	78.2185	240999	15858.3	PIR-65
54	E6	11	80.0985	211186	35888.4	PIR-65
54	E6	12	82.0195	142244	47051.1	PIR-65
54	E6	13	83.8945	54023.1	11717	PIR-65
54	E6	14	85.8646	30939.5	1760.01	PIR-65
54	E6	15	87.7889	27552.7	608.022	PIR-65
54	E6	16	89.7221	26377.3	157.981	PIR-65
54	E6	17	91.667	26070.1	96.4926	PIR-65
54	E6	18	93.5374	25889.6	1777.04	PIR-65
54	E6	19	94.6153	23974.1	1777.06	PIR-65
55	E7	1	60.0007	311748	3971.68	PIR-76
55	E7	2	61.8367	304456	4454.09	PIR-76
55	E7	3	64.2977	293495	5476.27	PIR-76
55	E7	4	66.4215	281864	5255.86	PIR-76
55	E7	5	68.422	271350	6697.18	PIR-76
55	E7	6	70.3662	258329	6382.12	PIR-76
55	E7	7	72.3903	245411	6206.65	PIR-76
55	E7	8	74.3437	233287	7768.65	PIR-76
55	E7	9	76.2371	218578	7807.36	PIR-76
55	E7	10	78.2185	203108	12155.3	PIR-76
55	E7	11	80.0985	180256	24760.3	PIR-76
55	E7	12	82.0195	132692	37965.6	PIR-76
55	E7	13	83.8945	61506.2	16989.3	PIR-76
55	E7	14	85.8646	28035.6	2682.28	PIR-76
55	E7	15	87.7889	22874.1	834.048	PIR-76
55	E7	16	89.7221	21261.7	470.164	PIR-76
55	E7	17	91.667	20347.3	-285.971	PIR-76
55	E7	18	93.5374	20882.2	-1053.19	PIR-76
55	E7	19	94.6153	22017.5	-1053.21	PIR-76
56	E8	1	60.0007	273335	3727.57	PIR-76
56	E8	2	61.8367	266491	3144.81	PIR-76
56	E8	3	64.2977	258751	4162.7	PIR-76
56	E8	4	66.4215	249911	5003.76	PIR-76
56	E8	5	68.422	239901	5705.2	PIR-76
56	E8	6	70.3662	228808	4676.74	PIR-76
56	E8	7	72.3903	219342	5660.13	PIR-76
56	E8	8	74.3437	208286	6462.16	PIR-76
56	E8	9	76.2371	196050	6369.77	PIR-76
56	E8	10	78.2185	183429	8579.9	PIR-76
56	E8	11	80.0985	167299	16215.4	PIR-76
56	E8	12	82.0195	136149	34878.4	PIR-76
56	E8	13	83.8945	70752.2	21016.3	PIR-76
56	E8	14	85.8646	29348.3	1400.82	PIR-76
56	E8	15	87.7889	26652.7	-88.8627	PIR-76
56	E8	16	89.7221	26824.5	103.446	PIR-76
56	E8	17	91.667	26623.3	1128.19	PIR-76
56	E8	18	93.5374	24513.1	-332.783	PIR-76
56	E8	19	94.6153	24871.8	-332.792	PIR-76
57	E9	1	60.0007	305084	3761.51	PIR-76
57	E9	2	61.8367	298178	3630.84	PIR-76
57	E9	3	64.2977	289243	4825.85	PIR-76
57	E9	4	66.4215	278993	5352.84	PIR-76
57	E9	5	68.422	268285	6158.98	PIR-76
57	E9	6	70.3662	256311	6158.11	PIR-76
57	E9	7	72.3903	243846	6447.38	PIR-76
57	E9	8	74.3437	231252	6893.71	PIR-76
57	E9	9	76.2371	218199	7850.97	PIR-76
57	E9	10	78.2185	202643	10029	PIR-76
57	E9	11	80.0985	183789	20140.3	PIR-76
57	E9	12	82.0195	145099	39960.3	PIR-76
57	E9	13	83.8945	70173.5	22397.6	PIR-76
57	E9	14	85.8646	26048.1	2420.1	PIR-76
57	E9	15	87.7889	21391.1	966.186	PIR-76
57	E9	16	89.7221	19523.3	776.681	PIR-76
57	E9	17	91.667	18012.7	71.592	PIR-76
57	E9	18	93.5374	17878.8	838.851	PIR-76
57	E9	19	94.6153	16974.6	838.867	PIR-76
58	E10	1	60.0007	308183	3502.86	PIR-76
58	E10	2	61.8367	301751	3892.2	PIR-76
58	E10	3	64.2977	292173	4150.5	PIR-76
58	E10	4	66.4215	283358	6108.49	PIR-76
58	E10	5	68.422	271138	5587.51	PIR-76
58	E10	6	70.3662	260274	6964.75	PIR-76
58	E10	7	72.3903	246177	5392.86	PIR-76
58	E10	8	74.3437	235643	7599.02	PIR-76
58	E10	9	76.2371	221255	7435.72	PIR-76
58	E10	10	78.2185	206522	10069.3	PIR-76
58	E10	11	80.0985	187591	20932.5	PIR-76
58	E10	12	82.0195	147380	43098.8	PIR-76
58	E10	13	83.8945	66569.5	20732.7	PIR-76
58	E10	14	85.8646	25724.1	959.63	PIR-76
58	E10	15	87.7889	23877.5	601.495	PIR-76
58	E10	16	89.7221	22714.7	355.465	PIR-76
58	E10	17	91.667	22023.3	544.417	PIR-76
58	E10	18	93.5374	21005.1	524.426	PIR-76
58	E10	19	94.6153	20439.8	524.437	PIR-76
59	E11	1	60.0007	328394	4670.28	PIR-76
59	E11	2	61.8367	319819	4306.28	PIR-76
59	E11	3	64.2977	309221	5340.46	PIR-76
59	E11	4	66.4215	297879	5401.08	PIR-76
59	E11	5	68.422	287074	7085.67	PIR-76
59	E11	6	70.3662	273298	6414.32	PIR-76
59	E11	7	72.3903	260315	6795.56	PIR-76
59	E11	8	74.3437	247041	6926.93	PIR-76
59	E11	9	76.2371	233925	8605.17	PIR-76
59	E11	10	78.2185	216875	10677.4	PIR-76
59	E11	11	80.0985	196801	23106.6	PIR-76
59	E11	12	82.0195	152413	43584.4	PIR-76
59	E11	13	83.8945	70692.5	23578.7	PIR-76
59	E11	14	85.8646	24240.2	1408.76	PIR-76
59	E11	15	87.7889	21529.3	-24.4313	PIR-76
59	E11	16	89.7221	21576.6	189.03	PIR-76
59	E11	17	91.667	21208.9	184.84	PIR-76
59	E11	18	93.5374	20863.2	402.96	PIR-76
59	E11	19	94.6153	20428.8	402.966	PIR-76
60	E12	1	60.0007	275975	4165.92	PIR-76
60	E12	2	61.8367	268326	3211.12	PIR-76
60	E12	3	64.2977	260424	4673.49	PIR-76
60	E12	4	66.4215	250498	5162.04	PIR-76
60	E12	5	68.422	240171	6103.38	PIR-76
60	E12	6	70.3662	228305	6019.5	PIR-76
60	E12	7	72.3903	216121	4949.32	PIR-76
60	E12	8	74.3437	206453	7359.44	PIR-76
60	E12	9	76.2371	192519	6247.46	PIR-76
60	E12	10	78.2185	180140	9866.66	PIR-76
60	E12	11	80.0985	161591	21669.1	PIR-76
60	E12	12	82.0195	119964	37128.4	PIR-76
60	E12	13	83.8945	50348.2	16145.3	PIR-76
60	E12	14	85.8646	18540.4	914.307	PIR-76
60	E12	15	87.7889	16781	380.947	PIR-76
60	E12	16	89.7221	16044.6	429.5	PIR-76
60	E12	17	91.667	15209.3	279.796	PIR-76
60	E12	18	93.5374	14685.9	596.297	PIR-76
60	E12	19	94.6153	14043.2	596.308	PIR-76
61	F1	1	60.0007	372445	7149.89	PIR-64
61	F1	2	61.8367	359317	6927.73	PIR-64
61	F1	3	64.2977	342268	6165.51	PIR-64
61	F1	4	66.4215	329174	8019.39	PIR-64
61	F1	5	68.422	313131	8351.58	PIR-64
61	F1	6	70.3662	296894	8643.34	PIR-64
61	F1	7	72.3903	279399	8964.88	PIR-64
61	F1	8	74.3437	261887	9744.63	PIR-64
61	F1	9	76.2371	243436	14060.5	PIR-64
61	F1	10	78.2185	215577	30250.3	PIR-64
61	F1	11	80.0985	158706	38630.8	PIR-64
61	F1	12	82.0195	84496.3	24932.9	PIR-64
61	F1	13	83.8945	37747.1	4620.99	PIR-64
61	F1	14	85.8646	28643.3	2261.57	PIR-64
61	F1	15	87.7889	24291.4	1152.86	PIR-64
61	F1	16	89.7221	22062.7	-486.44	PIR-64
61	F1	17	91.667	23008.8	507.813	PIR-64
61	F1	18	93.5374	22058.9	475.091	PIR-64
61	F1	19	94.6153	21546.8	475.101	PIR-64
62	F2	1	60.0007	411150	8167.29	PIR-64
62	F2	2	61.8367	396155	5973.46	PIR-64
62	F2	3	64.2977	381454	7563.56	PIR-64
62	F2	4	66.4215	365391	8247.77	PIR-64
62	F2	5	68.422	348891	9322.08	PIR-64
62	F2	6	70.3662	330767	9321.89	PIR-64
62	F2	7	72.3903	311899	9777.47	PIR-64
62	F2	8	74.3437	292799	10273.6	PIR-64
62	F2	9	76.2371	273347	11072.9	PIR-64
62	F2	10	78.2185	251407	25619	PIR-64
62	F2	11	80.0985	203244	46185	PIR-64
62	F2	12	82.0195	114522	38100.4	PIR-64
62	F2	13	83.8945	43083.6	7846.29	PIR-64
62	F2	14	85.8646	27625.7	600.91	PIR-64
62	F2	15	87.7889	26469.3	322.727	PIR-64
62	F2	16	89.7221	25845.4	402.232	PIR-64
62	F2	17	91.667	25063.1	-53.2972	PIR-64
62	F2	18	93.5374	25162.8	1091.93	PIR-64
62	F2	19	94.6153	23985.8	1091.94	PIR-64
63	F3	1	60.0007	382844	6930.56	PIR-64
63	F3	2	61.8367	370119	5289.11	PIR-64
63	F3	3	64.2977	357103	6347.03	PIR-64
63	F3	4	66.4215	343623	7551.07	PIR-64
63	F3	5	68.422	328517	8358.97	PIR-64
63	F3	6	70.3662	312265	8133.27	PIR-64
63	F3	7	72.3903	295803	9190.55	PIR-64
63	F3	8	74.3437	277850	8899.23	PIR-64
63	F3	9	76.2371	261000	10225	PIR-64
63	F3	10	78.2185	240740	19824.1	PIR-64
63	F3	11	80.0985	203471	39755.7	PIR-64
63	F3	12	82.0195	127100	37735.5	PIR-64
63	F3	13	83.8945	56346.1	10123.4	PIR-64
63	F3	14	85.8646	36402.1	1284.94	PIR-64
63	F3	15	87.7889	33929.5	661.784	PIR-64
63	F3	16	89.7221	32650.1	764.555	PIR-64
63	F3	17	91.667	31163.1	129.139	PIR-64
63	F3	18	93.5374	30921.6	972.178	PIR-64
63	F3	19	94.6153	29873.7	972.195	PIR-64
64	F4	1	60.0007	376595	5112.41	PIR-64
64	F4	2	61.8367	367209	4990.17	PIR-64
64	F4	3	64.2977	354928	6535.37	PIR-64
64	F4	4	66.4215	341048	7402.07	PIR-64
64	F4	5	68.422	326240	7895.32	PIR-64
64	F4	6	70.3662	310890	7960.79	PIR-64
64	F4	7	72.3903	294777	8515.35	PIR-64
64	F4	8	74.3437	278143	8547.38	PIR-64
64	F4	9	76.2371	261959	9268.95	PIR-64
64	F4	10	78.2185	243594	15506.5	PIR-64
64	F4	11	80.0985	214441	35384.8	PIR-64
64	F4	12	82.0195	146467	44833.6	PIR-64
64	F4	13	83.8945	62404	13002	PIR-64
64	F4	14	85.8646	36788.8	789.455	PIR-64
64	F4	15	87.7889	35269.6	92.8635	PIR-64
64	F4	16	89.7221	35090.1	520.881	PIR-64
64	F4	17	91.667	34077	17.3049	PIR-64
64	F4	18	93.5374	34044.7	338.06	PIR-64
64	F4	19	94.6153	33680.3	338.065	PIR-64
65	F5	1	60.0007	392916	5447.24	PIR-64
65	F5	2	61.8367	382915	5738.96	PIR-64
65	F5	3	64.2977	368792	5892.24	PIR-64
65	F5	4	66.4215	356278	7507.73	PIR-64
65	F5	5	68.422	341258	7994.07	PIR-64
65	F5	6	70.3662	325716	8578.28	PIR-64
65	F5	7	72.3903	308353	8666.97	PIR-64
65	F5	8	74.3437	291423	9378.32	PIR-64
65	F5	9	76.2371	273666	8751.11	PIR-64
65	F5	10	78.2185	256327	15122.7	PIR-64
65	F5	11	80.0985	227896	34951.1	PIR-64
65	F5	12	82.0195	160755	46769.4	PIR-64
65	F5	13	83.8945	73062.2	16090.9	PIR-64
65	F5	14	85.8646	41361.5	901.614	PIR-64
65	F5	15	87.7889	39626.5	799.13	PIR-64
65	F5	16	89.7221	38081.7	184.722	PIR-64
65	F5	17	91.667	37722.4	259.523	PIR-64
65	F5	18	93.5374	37237	97.9469	PIR-64
65	F5	19	94.6153	37131.4	97.9483	PIR-64
66	F6	1	60.0007	367774	4401.79	PIR-64
66	F6	2	61.8367	359693	5178.84	PIR-64
66	F6	3	64.2977	346947	5718.59	PIR-64
66	F6	4	66.4215	334802	6981.96	PIR-64
66	F6	5	68.422	320835	7264.54	PIR-64
66	F6	6	70.3662	306711	7749.98	PIR-64
66	F6	7	72.3903	291024	7933.76	PIR-64
66	F6	8	74.3437	275526	8384.11	PIR-64
66	F6	9	76.2371	259652	8570.44	PIR-64
66	F6	10	78.2185	242671	12492.3	PIR-64
66	F6	11	80.0985	219185	31162.4	PIR-64
66	F6	12	82.0195	159322	48057.4	PIR-64
66	F6	13	83.8945	69214.1	18191.7	PIR-64
66	F6	14	85.8646	33374.8	1118.64	PIR-64
66	F6	15	87.7889	31222.2	429.409	PIR-64
66	F6	16	89.7221	30392.1	114.201	PIR-64
66	F6	17	91.667	30170	241.886	PIR-64
66	F6	18	93.5374	29717.6	1099.22	PIR-64
66	F6	19	94.6153	28532.7	1099.24	PIR-64
67	F7	1	60.0007	332458	4131.06	PIR-70
67	F7	2	61.8367	324873	4594.25	PIR-70
67	F7	3	64.2977	313566	4920.43	PIR-70
67	F7	4	66.4215	303116	6251.33	PIR-70
67	F7	5	68.422	290611	6483.4	PIR-70
67	F7	6	70.3662	278006	7327.91	PIR-70
67	F7	7	72.3903	263173	7840.02	PIR-70
67	F7	8	74.3437	247858	7340.8	PIR-70
67	F7	9	76.2371	233959	7818.59	PIR-70
67	F7	10	78.2185	218468	11407.1	PIR-70
67	F7	11	80.0985	197022	27447.6	PIR-70
67	F7	12	82.0195	144295	44492.9	PIR-70
67	F7	13	83.8945	60871.1	17840.7	PIR-70
67	F7	14	85.8646	25723.2	1857.55	PIR-70
67	F7	15	87.7889	22148.7	999.452	PIR-70
67	F7	16	89.7221	20216.6	137.794	PIR-70
67	F7	17	91.667	19948.6	39.1125	PIR-70
67	F7	18	93.5374	19875.4	295.983	PIR-70
67	F7	19	94.6153	19556.4	295.983	PIR-70
68	F8	1	60.0007	344885	4790.44	PIR-70
68	F8	2	61.8367	336090	4049.3	PIR-70
68	F8	3	64.2977	326125	5278.07	PIR-70
68	F8	4	66.4215	314915	6251.71	PIR-70
68	F8	5	68.422	302408	6484.08	PIR-70
68	F8	6	70.3662	289802	7213.91	PIR-70
68	F8	7	72.3903	275200	6959.76	PIR-70
68	F8	8	74.3437	261605	7188.81	PIR-70
68	F8	9	76.2371	247994	7806.1	PIR-70
68	F8	10	78.2185	232527	11141.8	PIR-70
68	F8	11	80.0985	211580	28687.9	PIR-70
68	F8	12	82.0195	156471	47385.9	PIR-70
68	F8	13	83.8945	67622.1	19911.7	PIR-70
68	F8	14	85.8646	28394.1	-232.686	PIR-70
68	F8	15	87.7889	28841.9	407.791	PIR-70
68	F8	16	89.7221	28053.6	381.454	PIR-70
68	F8	17	91.667	27311.7	-184.322	PIR-70
68	F8	18	93.5374	27656.4	1068.65	PIR-70
68	F8	19	94.6153	26504.5	1068.67	PIR-70
69	F9	1	60.0007	319683	3875.79	PIR-70
69	F9	2	61.8367	312567	4393.75	PIR-70
69	F9	3	64.2977	301754	4977.29	PIR-70
69	F9	4	66.4215	291183	5449.38	PIR-70
69	F9	5	68.422	280282	7248.66	PIR-70
69	F9	6	70.3662	266189	6551.13	PIR-70
69	F9	7	72.3903	252929	6457.17	PIR-70
69	F9	8	74.3437	240315	7624.85	PIR-70
69	F9	9	76.2371	225878	8011.38	PIR-70
69	F9	10	78.2185	210005	10782.4	PIR-70
69	F9	11	80.0985	189734	27357.4	PIR-70
69	F9	12	82.0195	137180	43357.9	PIR-70
69	F9	13	83.8945	55883.8	16701.9	PIR-70
69	F9	14	85.8646	22979.4	686.183	PIR-70
69	F9	15	87.7889	21659	524.239	PIR-70
69	F9	16	89.7221	20645.5	355.147	PIR-70
69	F9	17	91.667	19954.8	25.6629	PIR-70
69	F9	18	93.5374	19906.8	492.304	PIR-70
69	F9	19	94.6153	19376.1	492.311	PIR-70
70	F10	1	60.0007	318173	4360.47	PIR-70
70	F10	2	61.8367	310167	3752.97	PIR-70
70	F10	3	64.2977	300931	5402.61	PIR-70
70	F10	4	66.4215	289457	5154.58	PIR-70
70	F10	5	68.422	279145	7102.77	PIR-70
70	F10	6	70.3662	265336	6774.17	PIR-70
70	F10	7	72.3903	251624	6980.2	PIR-70
70	F10	8	74.3437	237989	7484.91	PIR-70
70	F10	9	76.2371	223817	7836.3	PIR-70
70	F10	10	78.2185	208290	10988.5	PIR-70
70	F10	11	80.0985	187632	31698.6	PIR-70
70	F10	12	82.0195	126739	45236.6	PIR-70
70	F10	13	83.8945	41920.1	12312.8	PIR-70
70	F10	14	85.8646	17662.7	376.638	PIR-70
70	F10	15	87.7889	16937.9	353.25	PIR-70
70	F10	16	89.7221	16255	-544.214	PIR-70
70	F10	17	91.667	17313.5	980.965	PIR-70
70	F10	18	93.5374	15478.7	-1214.52	PIR-70
70	F10	19	94.6153	16787.8	-1214.53	PIR-70
71	F11	1	60.0007	321746	3855.02	PIR-70
71	F11	2	61.8367	314668	4544.8	PIR-70
71	F11	3	64.2977	303483	5188.41	PIR-70
71	F11	4	66.4215	292464	6297.48	PIR-70
71	F11	5	68.422	279866	6038.53	PIR-70
71	F11	6	70.3662	268126	7199.83	PIR-70
71	F11	7	72.3903	253553	7221.75	PIR-70
71	F11	8	74.3437	239446	6912.31	PIR-70
71	F11	9	76.2371	226358	8267.67	PIR-70
71	F11	10	78.2185	209976	11219.8	PIR-70
71	F11	11	80.0985	188883	29649.4	PIR-70
71	F11	12	82.0195	131926	46131.8	PIR-70
71	F11	13	83.8945	45429.3	13155.8	PIR-70
71	F11	14	85.8646	19511.1	875.478	PIR-70
71	F11	15	87.7889	17826.4	205.27	PIR-70
71	F11	16	89.7221	17429.6	166.875	PIR-70
71	F11	17	91.667	17105	-98.1738	PIR-70
71	F11	18	93.5374	17288.7	311.12	PIR-70
71	F11	19	94.6153	16953.3	311.124	PIR-70
72	F12	1	60.0007	305779	4460.28	PIR-70
72	F12	2	61.8367	297590	4213.61	PIR-70
72	F12	3	64.2977	287220	4843.83	PIR-70
72	F12	4	66.4215	276933	6123.27	PIR-70
72	F12	5	68.422	264683	7275.61	PIR-70
72	F12	6	70.3662	250538	6067.18	PIR-70
72	F12	7	72.3903	238257	6887.74	PIR-70
72	F12	8	74.3437	224803	7545.78	PIR-70
72	F12	9	76.2371	210516	6905.57	PIR-70
72	F12	10	78.2185	196833	12221	PIR-70
72	F12	11	80.0985	173857	31842.8	PIR-70
72	F12	12	82.0195	112687	42590.6	PIR-70
72	F12	13	83.8945	32829.8	9573.01	PIR-70
72	F12	14	85.8646	13970.1	489.913	PIR-70
72	F12	15	87.7889	13027.4	538.073	PIR-70
72	F12	16	89.7221	11987.2	-496.168	PIR-70
72	F12	17	91.667	12952.2	114.714	PIR-70
72	F12	18	93.5374	12737.6	-297.318	PIR-70
72	F12	19	94.6153	13058.1	-297.322	PIR-70
73	G1	1	60.0007	300949	6371.84	PIR-64
73	G1	2	61.8367	289250	3884.6	PIR-64
73	G1	3	64.2977	279690	6377.25	PIR-64
73	G1	4	66.4215	266146	5259.18	PIR-64
73	G1	5	68.422	255625	7700.08	PIR-64
73	G1	6	70.3662	240654	5534.85	PIR-64
73	G1	7	72.3903	229451	7998.7	PIR-64
73	G1	8	74.3437	213827	8352.59	PIR-64
73	G1	9	76.2371	198012	12010.8	PIR-64
73	G1	10	78.2185	174214	27798.1	PIR-64
73	G1	11	80.0985	121953	30642.2	PIR-64
73	G1	12	82.0195	63089.4	16538.2	PIR-64
73	G1	13	83.8945	32080.3	3991.03	PIR-64
73	G1	14	85.8646	24217.6	118.576	PIR-64
73	G1	15	87.7889	23989.4	1213.15	PIR-64
73	G1	16	89.7221	21644.1	-61.7882	PIR-64
73	G1	17	91.667	21764.3	802.727	PIR-64
73	G1	18	93.5374	20262.9	-449.024	PIR-64
73	G1	19	94.6153	20746.9	-449.026	PIR-64
74	G2	1	60.0007	382733	6920.83	PIR-64
74	G2	2	61.8367	370026	4856.03	PIR-64
74	G2	3	64.2977	358076	6703.61	PIR-64
74	G2	4	66.4215	343839	7014.52	PIR-64
74	G2	5	68.422	329806	8007.29	PIR-64
74	G2	6	70.3662	314238	7885.94	PIR-64
74	G2	7	72.3903	298276	8583.08	PIR-64
74	G2	8	74.3437	281510	9062.29	PIR-64
74	G2	9	76.2371	264351	11475	PIR-64
74	G2	10	78.2185	241615	26313.3	PIR-64
74	G2	11	80.0985	192146	42162	PIR-64
74	G2	12	82.0195	111152	28085	PIR-64
74	G2	13	83.8945	58493.1	2883.56	PIR-64
74	G2	14	85.8646	52812.2	53.1808	PIR-64
74	G2	15	87.7889	52709.8	1359.66	PIR-64
74	G2	16	89.7221	50081.3	638.975	PIR-64
74	G2	17	91.667	48838.6	-207.036	PIR-64
74	G2	18	93.5374	49225.8	-877.456	PIR-64
74	G2	19	94.6153	50171.7	-877.462	PIR-64
75	G3	1	60.0007	369572	6372.66	PIR-64
75	G3	2	61.8367	357871	5058.52	PIR-64
75	G3	3	64.2977	345422	7664.09	PIR-64
75	G3	4	66.4215	329145	7186.28	PIR-64
75	G3	5	68.422	314769	8080.45	PIR-64
75	G3	6	70.3662	299059	8106.16	PIR-64
75	G3	7	72.3903	282651	8920.12	PIR-64
75	G3	8	74.3437	265227	8873.71	PIR-64
75	G3	9	76.2371	248425	11764.2	PIR-64
75	G3	10	78.2185	225116	23071.9	PIR-64
75	G3	11	80.0985	181740	40212.2	PIR-64
75	G3	12	82.0195	104492	31794.1	PIR-64
75	G3	13	83.8945	44878.5	7277.64	PIR-64
75	G3	14	85.8646	30540.8	829.262	PIR-64
75	G3	15	87.7889	28945.1	656.741	PIR-64
75	G3	16	89.7221	27675.5	539.576	PIR-64
75	G3	17	91.667	26626	392.171	PIR-64
75	G3	18	93.5374	25892.5	-543.303	PIR-64
75	G3	19	94.6153	26478.2	-543.311	PIR-64
76	G4	1	60.0007	358673	5961.88	PIR-64
76	G4	2	61.8367	347727	4721.91	PIR-64
76	G4	3	64.2977	336107	6064.54	PIR-64
76	G4	4	66.4215	323227	7149.01	PIR-64
76	G4	5	68.422	308925	8030.98	PIR-64
76	G4	6	70.3662	293311	7562.95	PIR-64
76	G4	7	72.3903	278003	7818.45	PIR-64
76	G4	8	74.3437	262730	8410.46	PIR-64
76	G4	9	76.2371	246806	9888.21	PIR-64
76	G4	10	78.2185	227213	16497	PIR-64
76	G4	11	80.0985	196199	37670.5	PIR-64
76	G4	12	82.0195	123834	40093.9	PIR-64
76	G4	13	83.8945	48657.6	8866.02	PIR-64
76	G4	14	85.8646	31190.7	277.146	PIR-64
76	G4	15	87.7889	30657.4	469.646	PIR-64
76	G4	16	89.7221	29749.5	-51.8885	PIR-64
76	G4	17	91.667	29850.4	622.347	PIR-64
76	G4	18	93.5374	28686.4	849.723	PIR-64
76	G4	19	94.6153	27770.4	849.735	PIR-64
77	G5	1	60.0007	360868	5363.7	PIR-64
77	G5	2	61.8367	351020	5071.75	PIR-64
77	G5	3	64.2977	338539	6246.29	PIR-64
77	G5	4	66.4215	325273	7361.02	PIR-64
77	G5	5	68.422	310547	7569.32	PIR-64
77	G5	6	70.3662	295831	7393.65	PIR-64
77	G5	7	72.3903	280866	8598.69	PIR-64
77	G5	8	74.3437	264069	8653.97	PIR-64
77	G5	9	76.2371	247683	9059.62	PIR-64
77	G5	10	78.2185	229733	15128.7	PIR-64
77	G5	11	80.0985	201291	35731.1	PIR-64
77	G5	12	82.0195	132651	45168.1	PIR-64
77	G5	13	83.8945	47960.8	13555.5	PIR-64
77	G5	14	85.8646	21255.2	362.473	PIR-64
77	G5	15	87.7889	20557.7	548.145	PIR-64
77	G5	16	89.7221	19498	428.113	PIR-64
77	G5	17	91.667	18665.3	-185.039	PIR-64
77	G5	18	93.5374	19011.4	-98.7877	PIR-64
77	G5	19	94.6153	19117.9	-98.7927	PIR-64
78	G6	1	60.0007	371845	5267.64	PIR-64
78	G6	2	61.8367	362174	4662.11	PIR-64
78	G6	3	64.2977	350700	6995.42	PIR-64
78	G6	4	66.4215	335843	7719.03	PIR-64
78	G6	5	68.422	320401	7594.71	PIR-64
78	G6	6	70.3662	305635	8454.77	PIR-64
78	G6	7	72.3903	288522	9137.56	PIR-64
78	G6	8	74.3437	270673	8508	PIR-64
78	G6	9	76.2371	254564	9255.25	PIR-64
78	G6	10	78.2185	236225	14211.4	PIR-64
78	G6	11	80.0985	209508	34853.4	PIR-64
78	G6	12	82.0195	142554	48750.2	PIR-64
78	G6	13	83.8945	51147.8	14030.5	PIR-64
78	G6	14	85.8646	23506.4	910.036	PIR-64
78	G6	15	87.7889	21755.3	748.772	PIR-64
78	G6	16	89.7221	20307.7	411.123	PIR-64
78	G6	17	91.667	19508.1	45.3214	PIR-64
78	G6	18	93.5374	19423.4	416.206	PIR-64
78	G6	19	94.6153	18974.7	416.212	PIR-64
79	G7	1	60.0007	337154	4068.26	PIR-70
79	G7	2	61.8367	329684	4637.4	PIR-70
79	G7	3	64.2977	318272	5407.18	PIR-70
79	G7	4	66.4215	306788	6364.15	PIR-70
79	G7	5	68.422	294057	6544.9	PIR-70
79	G7	6	70.3662	281332	6869.25	PIR-70
79	G7	7	72.3903	267428	7216.78	PIR-70
79	G7	8	74.3437	253331	8291.69	PIR-70
79	G7	9	76.2371	237631	8078	PIR-70
79	G7	10	78.2185	221625	12389.5	PIR-70
79	G7	11	80.0985	198333	30337.1	PIR-70
79	G7	12	82.0195	140055	43901.5	PIR-70
79	G7	13	83.8945	57740	15603.6	PIR-70
79	G7	14	85.8646	26999.6	1695.86	PIR-70
79	G7	15	87.7889	23736.2	550.731	PIR-70
79	G7	16	89.7221	22671.6	319.538	PIR-70
79	G7	17	91.667	22050.1	81.9779	PIR-70
79	G7	18	93.5374	21896.8	187.001	PIR-70
79	G7	19	94.6153	21695.2	187.003	PIR-70
80	G8	1	60.0007	327013	3876.53	PIR-70
80	G8	2	61.8367	319896	4337.92	PIR-70
80	G8	3	64.2977	309221	5202.91	PIR-70
80	G8	4	66.4215	298171	6735.27	PIR-70
80	G8	5	68.422	284697	6298.14	PIR-70
80	G8	6	70.3662	272452	6266.42	PIR-70
80	G8	7	72.3903	259768	7182.49	PIR-70
80	G8	8	74.3437	245738	7323.82	PIR-70
80	G8	9	76.2371	231871	8036.54	PIR-70
80	G8	10	78.2185	215947	11420.3	PIR-70
80	G8	11	80.0985	194477	26136.4	PIR-70
80	G8	12	82.0195	144269	44888.7	PIR-70
80	G8	13	83.8945	60102.4	19380	PIR-70
80	G8	14	85.8646	21921.9	599.855	PIR-70
80	G8	15	87.7889	20767.6	225.592	PIR-70
80	G8	16	89.7221	20331.5	77.5425	PIR-70
80	G8	17	91.667	20180.7	300.079	PIR-70
80	G8	18	93.5374	19619.4	380.938	PIR-70
80	G8	19	94.6153	19208.8	380.947	PIR-70
81	G9	1	60.0007	317654	4736.25	PIR-70
81	G9	2	61.8367	308958	4103.39	PIR-70
81	G9	3	64.2977	298860	5439.31	PIR-70
81	G9	4	66.4215	287307	5616.21	PIR-70
81	G9	5	68.422	276072	6344.05	PIR-70
81	G9	6	70.3662	263738	6716.83	PIR-70
81	G9	7	72.3903	250143	7124.18	PIR-70
81	G9	8	74.3437	236226	6981.33	PIR-70
81	G9	9	76.2371	223008	7962.96	PIR-70
81	G9	10	78.2185	207230	13372.4	PIR-70
81	G9	11	80.0985	182090	32302.6	PIR-70
81	G9	12	82.0195	120036	40341.8	PIR-70
81	G9	13	83.8945	44395.4	9933.51	PIR-70
81	G9	14	85.8646	24825.5	170.577	PIR-70
81	G9	15	87.7889	24497.2	1030.28	PIR-70
81	G9	16	89.7221	22505.5	320.925	PIR-70
81	G9	17	91.667	21881.3	-266.398	PIR-70
81	G9	18	93.5374	22379.6	155.176	PIR-70
81	G9	19	94.6153	22212.3	155.174	PIR-70
82	G10	1	60.0007	338894	3916.6	PIR-70
82	G10	2	61.8367	331703	3618.17	PIR-70
82	G10	3	64.2977	322798	6015.75	PIR-70
82	G10	4	66.4215	310022	5890.2	PIR-70
82	G10	5	68.422	298239	7428.93	PIR-70
82	G10	6	70.3662	283795	6884.53	PIR-70
82	G10	7	72.3903	269860	7389.49	PIR-70
82	G10	8	74.3437	255426	7509.8	PIR-70
82	G10	9	76.2371	241207	8523.39	PIR-70
82	G10	10	78.2185	224318	13978.7	PIR-70
82	G10	11	80.0985	198038	34806.5	PIR-70
82	G10	12	82.0195	131175	44369	PIR-70
82	G10	13	83.8945	47983.1	9212.3	PIR-70
82	G10	14	85.8646	29834	-128.6	PIR-70
82	G10	15	87.7889	30081.5	799.873	PIR-70
82	G10	16	89.7221	28535.2	475.468	PIR-70
82	G10	17	91.667	27610.4	-14.0302	PIR-70
82	G10	18	93.5374	27636.7	221.859	PIR-70
82	G10	19	94.6153	27397.5	221.866	PIR-70
83	G11	1	60.0007	332048	5298.89	PIR-70
83	G11	2	61.8367	322319	3931.1	PIR-70
83	G11	3	64.2977	312645	5674.88	PIR-70
83	G11	4	66.4215	300592	6547.04	PIR-70
83	G11	5	68.422	287495	6970.84	PIR-70
83	G11	6	70.3662	273942	6494.79	PIR-70
83	G11	7	72.3903	260796	7648.7	PIR-70
83	G11	8	74.3437	245855	7716.19	PIR-70
83	G11	9	76.2371	231245	8495.1	PIR-70
83	G11	10	78.2185	214413	12256.6	PIR-70
83	G11	11	80.0985	191371	34001.9	PIR-70
83	G11	12	82.0195	126053	46231	PIR-70
83	G11	13	83.8945	39369.6	12340	PIR-70
83	G11	14	85.8646	15058.6	526.282	PIR-70
83	G11	15	87.7889	14045.9	-373.704	PIR-70
83	G11	16	89.7221	14768.3	298.248	PIR-70
83	G11	17	91.667	14188.2	462.34	PIR-70
83	G11	18	93.5374	13323.5	-1196.12	PIR-70
83	G11	19	94.6153	14612.8	-1196.14	PIR-70
84	G12	1	60.0007	275788	3770.19	PIR-70
84	G12	2	61.8367	268866	4325.48	PIR-70
84	G12	3	64.2977	258221	4496.97	PIR-70
84	G12	4	66.4215	248670	6349.71	PIR-70
84	G12	5	68.422	235967	5696.13	PIR-70
84	G12	6	70.3662	224893	5672.85	PIR-70
84	G12	7	72.3903	213411	6211.67	PIR-70
84	G12	8	74.3437	201277	5713.81	PIR-70
84	G12	9	76.2371	190458	8243.86	PIR-70
84	G12	10	78.2185	174124	11699.1	PIR-70
84	G12	11	80.0985	152129	30716.4	PIR-70
84	G12	12	82.0195	93123	36187.4	PIR-70
84	G12	13	83.8945	25271.7	6871.77	PIR-70
84	G12	14	85.8646	11733.7	488.345	PIR-70
84	G12	15	87.7889	10793.9	866.839	PIR-70
84	G12	16	89.7221	9118.16	-429.46	PIR-70
84	G12	17	91.667	9953.42	757.279	PIR-70
84	G12	18	93.5374	8537	14.2854	PIR-70
84	G12	19	94.6153	8521.61	14.2856	PIR-70
85	H1	1	60.0007	352085	6604	PIR-64
85	H1	2	61.8367	339960	5927.37	PIR-64
85	H1	3	64.2977	325373	5885.33	PIR-64
85	H1	4	66.4215	312874	7846.27	PIR-64
85	H1	5	68.422	297177	8167.7	PIR-64
85	H1	6	70.3662	281297	8457.21	PIR-64
85	H1	7	72.3903	264179	8105.07	PIR-64
85	H1	8	74.3437	248347	8970.84	PIR-64
85	H1	9	76.2371	231361	14158.6	PIR-64
85	H1	10	78.2185	203308	27762.3	PIR-64
85	H1	11	80.0985	151114	36706.7	PIR-64
85	H1	12	82.0195	80600.7	22101.9	PIR-64
85	H1	13	83.8945	39159.6	4466.37	PIR-64
85	H1	14	85.8646	30360.5	1781.92	PIR-64
85	H1	15	87.7889	26931.5	259.094	PIR-64
85	H1	16	89.7221	26430.6	-275.793	PIR-64
85	H1	17	91.667	26967	331.186	PIR-64
85	H1	18	93.5374	26347.6	24.3563	PIR-64
85	H1	19	94.6153	26321.3	24.353	PIR-64
86	H2	1	60.0007	403684	7434.92	PIR-64
86	H2	2	61.8367	390033	6221.46	PIR-64
86	H2	3	64.2977	374722	7137.91	PIR-64
86	H2	4	66.4215	359563	8149.23	PIR-64
86	H2	5	68.422	343260	8238.45	PIR-64
86	H2	6	70.3662	327243	7990.43	PIR-64
86	H2	7	72.3903	311070	9005.9	PIR-64
86	H2	8	74.3437	293477	9848.77	PIR-64
86	H2	9	76.2371	274830	11361.1	PIR-64
86	H2	10	78.2185	252319	28735.5	PIR-64
86	H2	11	80.0985	198296	44489.9	PIR-64
86	H2	12	82.0195	112831	30855.2	PIR-64
86	H2	13	83.8945	54977	4079.09	PIR-64
86	H2	14	85.8646	46940.8	1344.7	PIR-64
86	H2	15	87.7889	44353.2	-404.123	PIR-64
86	H2	16	89.7221	45134.5	136.053	PIR-64
86	H2	17	91.667	44869.9	279.848	PIR-64
86	H2	18	93.5374	44346.4	203.475	PIR-64
86	H2	19	94.6153	44127.1	203.485	PIR-64
87	H3	1	60.0007	373538	6034.15	PIR-64
87	H3	2	61.8367	362459	5815.86	PIR-64
87	H3	3	64.2977	348146	7250.68	PIR-64
87	H3	4	66.4215	332747	7330.09	PIR-64
87	H3	5	68.422	318083	7822.35	PIR-64
87	H3	6	70.3662	302875	8172.7	PIR-64
87	H3	7	72.3903	286333	9113.05	PIR-64
87	H3	8	74.3437	268531	8995.38	PIR-64
87	H3	9	76.2371	251499	10875.1	PIR-64
87	H3	10	78.2185	229951	24541.1	PIR-64
87	H3	11	80.0985	183814	40511.8	PIR-64
87	H3	12	82.0195	105991	33892	PIR-64
87	H3	13	83.8945	42443.2	7339.07	PIR-64
87	H3	14	85.8646	27984.6	1179.38	PIR-64
87	H3	15	87.7889	25715.1	460.717	PIR-64
87	H3	16	89.7221	24824.5	195.407	PIR-64
87	H3	17	91.667	24444.4	1029.4	PIR-64
87	H3	18	93.5374	22519	-1041.97	PIR-64
87	H3	19	94.6153	23642.2	-1041.98	PIR-64
88	H4	1	60.0007	361977	6482.88	PIR-64
88	H4	2	61.8367	350075	5322.15	PIR-64
88	H4	3	64.2977	336977	6415.3	PIR-64
88	H4	4	66.4215	323352	7535.01	PIR-64
88	H4	5	68.422	308278	7953.89	PIR-64
88	H4	6	70.3662	292814	7627.15	PIR-64
88	H4	7	72.3903	277376	8275.99	PIR-64
88	H4	8	74.3437	261210	9357.45	PIR-64
88	H4	9	76.2371	243492	9414.21	PIR-64
88	H4	10	78.2185	224839	21511.4	PIR-64
88	H4	11	80.0985	184397	42443.7	PIR-64
88	H4	12	82.0195	102863	36552.8	PIR-64
88	H4	13	83.8945	34326.4	6919.19	PIR-64
88	H4	14	85.8646	20694.9	454.03	PIR-64
88	H4	15	87.7889	19821.2	-112.17	PIR-64
88	H4	16	89.7221	20038.1	-195.051	PIR-64
88	H4	17	91.667	20417.4	913.072	PIR-64
88	H4	18	93.5374	18709.6	-444.487	PIR-64
88	H4	19	94.6153	19188.7	-444.497	PIR-64
89	H5	1	60.0007	347180	6235.27	PIR-64
89	H5	2	61.8367	335732	6032.46	PIR-64
89	H5	3	64.2977	320887	6129.7	PIR-64
89	H5	4	66.4215	307868	7105.02	PIR-64
89	H5	5	68.422	293655	7562.54	PIR-64
89	H5	6	70.3662	278951	8277.44	PIR-64
89	H5	7	72.3903	262197	7956.34	PIR-64
89	H5	8	74.3437	246655	8752.22	PIR-64
89	H5	9	76.2371	230084	9775.26	PIR-64
89	H5	10	78.2185	210715	19905.6	PIR-64
89	H5	11	80.0985	173292	42228.9	PIR-64
89	H5	12	82.0195	92170.5	36725.2	PIR-64
89	H5	13	83.8945	23310.8	6794.46	PIR-64
89	H5	14	85.8646	9925.1	727.111	PIR-64
89	H5	15	87.7889	8525.92	109.743	PIR-64
89	H5	16	89.7221	8313.76	112.631	PIR-64
89	H5	17	91.667	8094.71	264.463	PIR-64
89	H5	18	93.5374	7600.05	-818.977	PIR-64
89	H5	19	94.6153	8482.84	-818.987	PIR-64
90	H6	1	60.0007	358546	5987.14	PIR-64
90	H6	2	61.8367	347554	4686.51	PIR-64
90	H6	3	64.2977	336020	6142.26	PIR-64
90	H6	4	66.4215	322975	7103.65	PIR-64
90	H6	5	68.422	308764	7890.46	PIR-64
90	H6	6	70.3662	293424	7954.05	PIR-64
90	H6	7	72.3903	277324	7739.94	PIR-64
90	H6	8	74.3437	262205	8507.8	PIR-64
90	H6	9	76.2371	246096	9112.61	PIR-64
90	H6	10	78.2185	228040	13914.9	PIR-64
90	H6	11	80.0985	201880	35288.7	PIR-64
90	H6	12	82.0195	134091	44957	PIR-64
90	H6	13	83.8945	49796.1	13215.7	PIR-64
90	H6	14	85.8646	23759.9	901.125	PIR-64
90	H6	15	87.7889	22025.9	193.268	PIR-64
90	H6	16	89.7221	21652.3	425.646	PIR-64
90	H6	17	91.667	20824.4	-31.0991	PIR-64
90	H6	18	93.5374	20882.6	1073.71	PIR-64
90	H6	19	94.6153	19725.2	1073.72	PIR-64
91	H7	1	60.0007	307847	4791.23	PIR-70
91	H7	2	61.8367	299050	4630.72	PIR-70
91	H7	3	64.2977	287654	5481.01	PIR-70
91	H7	4	66.4215	276014	6563.54	PIR-70
91	H7	5	68.422	262883	6811.8	PIR-70
91	H7	6	70.3662	249640	5704.54	PIR-70
91	H7	7	72.3903	238093	7074.52	PIR-70
91	H7	8	74.3437	224274	6526.48	PIR-70
91	H7	9	76.2371	211916	8364.97	PIR-70
91	H7	10	78.2185	195342	16382.1	PIR-70
91	H7	11	80.0985	164544	36284	PIR-70
91	H7	12	82.0195	94841.9	34299.8	PIR-70
91	H7	13	83.8945	30529.9	6308.38	PIR-70
91	H7	14	85.8646	18101.8	475.883	PIR-70
91	H7	15	87.7889	17186	973.127	PIR-70
91	H7	16	89.7221	15304.8	-569.13	PIR-70
91	H7	17	91.667	16411.7	578.991	PIR-70
91	H7	18	93.5374	15328.7	-705.904	PIR-70
91	H7	19	94.6153	16089.6	-705.914	PIR-70
92	H8	1	60.0007	267004	3452.04	PIR-70
92	H8	2	61.8367	260666	3613.73	PIR-70
92	H8	3	64.2977	251772	4064.19	PIR-70
92	H8	4	66.4215	243141	5035.56	PIR-70
92	H8	5	68.422	233067	5321.54	PIR-70
92	H8	6	70.3662	222721	5639.87	PIR-70
92	H8	7	72.3903	211305	5823.82	PIR-70
92	H8	8	74.3437	199929	5637.77	PIR-70
92	H8	9	76.2371	189255	6568.78	PIR-70
92	H8	10	78.2185	176239	10253.2	PIR-70
92	H8	11	80.0985	156963	26937.4	PIR-70
92	H8	12	82.0195	105216	36006.1	PIR-70
92	H8	13	83.8945	37704.7	8020.13	PIR-70
92	H8	14	85.8646	21904.3	206.674	PIR-70
92	H8	15	87.7889	21506.6	595.354	PIR-70
92	H8	16	89.7221	20355.7	-64.0497	PIR-70
92	H8	17	91.667	20480.2	-20.0428	PIR-70
92	H8	18	93.5374	20517.7	341.151	PIR-70
92	H8	19	94.6153	20150	341.156	PIR-70
93	H9	1	60.0007	316879	5246.77	PIR-70
93	H9	2	61.8367	307246	5056.05	PIR-70
93	H9	3	64.2977	294803	5490.25	PIR-70
93	H9	4	66.4215	283143	6166.79	PIR-70
93	H9	5	68.422	270806	8158.76	PIR-70
93	H9	6	70.3662	254944	6035.15	PIR-70
93	H9	7	72.3903	242728	7569.08	PIR-70
93	H9	8	74.3437	227943	8131.38	PIR-70
93	H9	9	76.2371	212547	9497.88	PIR-70
93	H9	10	78.2185	193728	23069.7	PIR-70
93	H9	11	80.0985	150356	39803	PIR-70
93	H9	12	82.0195	73894.7	24827.6	PIR-70
93	H9	13	83.8945	27342.9	2305.99	PIR-70
93	H9	14	85.8646	22799.9	1044.99	PIR-70
93	H9	15	87.7889	20789	-28.2341	PIR-70
93	H9	16	89.7221	20843.6	244.797	PIR-70
93	H9	17	91.667	20367.5	78.037	PIR-70
93	H9	18	93.5374	20221.5	-962.365	PIR-70
93	H9	19	94.6153	21258.8	-962.375	PIR-70
94	H10	1	60.0007	326503	4338.48	PIR-70
94	H10	2	61.8367	318538	4524.03	PIR-70
94	H10	3	64.2977	307404	5676.15	PIR-70
94	H10	4	66.4215	295349	6963.75	PIR-70
94	H10	5	68.422	281418	6221.18	PIR-70
94	H10	6	70.3662	269323	6821.08	PIR-70
94	H10	7	72.3903	255516	7296.7	PIR-70
94	H10	8	74.3437	241263	7726.47	PIR-70
94	H10	9	76.2371	226634	7836.58	PIR-70
94	H10	10	78.2185	211106	14993.6	PIR-70
94	H10	11	80.0985	182918	35748.8	PIR-70
94	H10	12	82.0195	114245	42163.2	PIR-70
94	H10	13	83.8945	35188.7	8761.12	PIR-70
94	H10	14	85.8646	17928.5	-190.39	PIR-70
94	H10	15	87.7889	18294.9	919.958	PIR-70
94	H10	16	89.7221	16516.4	-382.292	PIR-70
94	H10	17	91.667	17259.9	-71.9909	PIR-70
94	H10	18	93.5374	17394.6	317.693	PIR-70
94	H10	19	94.6153	17052.1	317.698	PIR-70
95	H11	1	60.0007	319638	4734.96	PIR-70
95	H11	2	61.8367	310945	5001.91	PIR-70
95	H11	3	64.2977	298635	5140.2	PIR-70
95	H11	4	66.4215	287718	5978.68	PIR-70
95	H11	5	68.422	275758	7048.22	PIR-70
95	H11	6	70.3662	262054	6747.7	PIR-70
95	H11	7	72.3903	248396	7728.39	PIR-70
95	H11	8	74.3437	233300	6686.13	PIR-70
95	H11	9	76.2371	220640	7673.05	PIR-70
95	H11	10	78.2185	205437	13653.7	PIR-70
95	H11	11	80.0985	179768	34605	PIR-70
95	H11	12	82.0195	113291	41814.5	PIR-70
95	H11	13	83.8945	34889.2	8523.5	PIR-70
95	H11	14	85.8646	18097.1	888.908	PIR-70
95	H11	15	87.7889	16386.6	268.753	PIR-70
95	H11	16	89.7221	15867.1	-111.429	PIR-70
95	H11	17	91.667	16083.8	247.285	PIR-70
95	H11	18	93.5374	15621.3	484.029	PIR-70
95	H11	19	94.6153	15099.5	484.034	PIR-70
96	H12	1	60.0007	273041	3812.54	PIR-70
96	H12	2	61.8367	266041	4164.44	PIR-70
96	H12	3	64.2977	255793	4722.57	PIR-70
96	H12	4	66.4215	245763	5425.98	PIR-70
96	H12	5	68.422	234908	5159.67	PIR-70
96	H12	6	70.3662	224877	6492.03	PIR-70
96	H12	7	72.3903	211736	5538.96	PIR-70
96	H12	8	74.3437	200916	7145.59	PIR-70
96	H12	9	76.2371	187387	6167.96	PIR-70
96	H12	10	78.2185	175166	14049.3	PIR-70
96	H12	11	80.0985	148753	32974.9	PIR-70
96	H12	12	82.0195	85408	33264.9	PIR-70
96	H12	13	83.8945	23036.4	5504.68	PIR-70
96	H12	14	85.8646	12191.7	-41.5309	PIR-70
96	H12	15	87.7889	12271.6	-62.3441	PIR-70
96	H12	16	89.7221	12392.1	-368.746	PIR-70
96	H12	17	91.667	13109.3	271.91	PIR-70
96	H12	18	93.5374	12600.7	1052.78	PIR-70
96	H12	19	94.6153	11465.9	1052.8	PIR-70

## Sheet: Melt Curve Result
Well	Well Position	Sample	Target Name	Tm	Melt Peak Height
1	A1	A1	U6	82.957	35340.7
2	A2	A1	U6	82.957	47087
3	A3	A1	U6	82.0195	49161.8
4	A4	A2	U6	82.0195	49670.1
5	A5	A2	U6	82.0195	48498.8
6	A6	A2	U6	82.0195	43453.5
7	A7	A3	U6	82.957	45643.3
8	A8	A3	U6	82.0195	43277.1
9	A9	A3	U6	82.0195	46627.4
13	B1	H1	U6	82.0195	40279.9
14	B2	H1	U6	82.0195	41936.6
15	B3	H1	U6	82.0195	47245.9
16	B4	H2	U6	82.957	35619.2
17	B5	H2	U6	82.0195	43806.4
18	B6	H2	U6	82.957	47108.6
19	B7	H3	U6	82.0195	45871.1
20	B8	H3	U6	83.8945	39378.6
21	B9	H3	U6	82.957	40898.7
25	C1	H1	PIR-65	81.059	34188.7
26	C2	H2	PIR-65	81.059	44773
27	C3	H3	PIR-65	81.059	42509.1
28	C4	A1	PIR-65	82.957	45758.7
29	C5	A2	PIR-65	82.0195	41701.2
30	C6	A3	PIR-65	82.0195	44542.4
31	C7	H1	PIR-76	82.957	38851.8
32	C8	H2	PIR-76	82.0195	42382.4
33	C9	H3	PIR-76	82.957	41877.1
34	C10	A1	PIR-76	82.0195	46780.1
35	C11	A2	PIR-76	82.0195	44366.6
36	C12	A3	PIR-76	82.957	39981.8
37	D1	H1	PIR-65	81.059	34186.3
38	D2	H2	PIR-65	81.059	45208.1
39	D3	H3	PIR-65	81.059	42192.7
40	D4	A1	PIR-65	82.0195	45380.6
41	D5	A2	PIR-65	82.0195	42394.7
42	D6	A3	PIR-65	82.0195	43387.8
43	D7	H1	PIR-76	82.0195	41209.1
44	D8	H2	PIR-76	82.0195	40536.7
45	D9	H3	PIR-76	82.0195	41018.3
46	D10	A1	PIR-76	82.957	40912.8
47	D11	A2	PIR-76	82.0195	39422.2
48	D12	A3	PIR-76	82.0195	39885.3
49	E1	H1	PIR-65	79.1585	32379.1
50	E2	H2	PIR-65	81.059	45165.3
51	E3	H3	PIR-65	81.059	45032
52	E4	A1	PIR-65	81.059	42127.2
53	E5	A2	PIR-65	81.059	40373.4
54	E6	A3	PIR-65	82.957	47051.1
55	E7	H1	PIR-76	82.957	37965.6
56	E8	H2	PIR-76	82.0195	34878.4
57	E9	H3	PIR-76	82.0195	39960.3
58	E10	A1	PIR-76	82.0195	43098.8
59	E11	A2	PIR-76	82.0195	43584.4
60	E12	A3	PIR-76	82.0195	37128.4
61	F1	H1	PIR-64	81.059	38631.1
62	F2	H2	PIR-64	81.059	46185.4
63	F3	H3	PIR-64	81.059	39756.1
64	F4	A1	PIR-64	82.0195	44833.6
65	F5	A2	PIR-64	82.957	46769.4
66	F6	A3	PIR-64	82.0195	48057.4
67	F7	H1	PIR-70	82.957	44492.9
68	F8	H2	PIR-70	82.0195	47385.9
69	F9	H3	PIR-70	82.957	43357.9
70	F10	A1	PIR-70	82.0195	45236.6
71	F11	A2	PIR-70	82.957	46131.8
72	F12	A3	PIR-70	82.0195	42590.6
73	G1	H1	PIR-64	81.059	30642.4
74	G2	H2	PIR-64	81.059	42162.3
75	G3	H3	PIR-64	81.059	40212.5
76	G4	A1	PIR-64	82.957	40093.9
77	G5	A2	PIR-64	82.0195	45168.1
78	G6	A3	PIR-64	82.0195	48750.2
79	G7	H1	PIR-70	82.957	43901.5
80	G8	H2	PIR-70	82.0195	44888.7
81	G9	H3	PIR-70	82.0195	40341.8
82	G10	A1	PIR-70	82.0195	44369
83	G11	A2	PIR-70	82.0195	46231
84	G12	A3	PIR-70	82.0195	36187.4
85	H1	H1	PIR-64	81.059	36707
86	H2	H2	PIR-64	81.059	44490.2
87	H3	H3	PIR-64	81.059	40512.1
88	H4	A1	PIR-64	81.059	42444
89	H5	A2	PIR-64	81.059	42229.2
90	H6	A3	PIR-64	82.0195	44957
91	H7	H1	PIR-70	81.059	36284.3
92	H8	H2	PIR-70	82.957	36006.1
93	H9	H3	PIR-70	81.059	39803.3
94	H10	A1	PIR-70	82.957	42163.2
95	H11	A2	PIR-70	82.957	41814.5
96	H12	A3	PIR-70	82.0195	33264.9
